# Supplementary material for: Fasting and Postprandial DNA Methylation Signatures in Adipose Tissue from Asymptomatic Individuals with Metabolic Alterations
Source: Int J Mol Sci. 2025 Nov 22;26(23):11306. doi: 10.3390/ijms262311306 (PMC12692098; doi:10.3390/ijms262311306)
Supplement: Supplementary file 1 [file ijms-26-11306-s001.zip]

Archive with 9 entries (9 files):
- .DS_Store
- Supplementary Figures.pdf
- SupplementaryTable_22.xlsx
- SupplementaryTable_6.xlsx
- SupplementaryTables_1_to_5.xlsx
- SupplementaryTables_11_to_14.xlsx
- SupplementaryTables_15_to_18.xlsx
- SupplementaryTables_19_to_21.xlsx
- SupplementaryTables_7_to_10.xlsx
