# Supplementary material for: Fasting and Postprandial DNA Methylation Signatures in Adipose Tissue from Asymptomatic Individuals with Metabolic Alterations
Source: Int J Mol Sci. 2025 Nov 22;26(23):11306. doi: 10.3390/ijms262311306 (PMC12692098; doi:10.3390/ijms262311306)
Supplement: Supplementary file 1 [file ijms-26-11306-s001.zip › SupplementaryTable_22.xlsx]

## Sheet: Supplementary table 22
Supplementary Table 22. Differential Methylated Regions (DMR) in the type 2 diabetes postprandial vs fasting comparison. T2Dp:Type 2 diabetes group in postprandial and T2Df: Type 2 diabetes group in fasting.
Group	CHROMOSOME	Start Position	End Position	W	Value	Area	cluster	IndexStart	IndexEnd	L	ClusterL	P Value	p.valueArea	CHRM	GENE
pDT2_aDT2	chr1	108735312	108735719	407	-0.63303	4.43121	22206	7267	7273	7	8	0.000682705	0.0046581	chr1:108735312-108735719	SLC25A24
pDT2_aDT2	chr6	29648161	29649092	931	-0.27949	6.70777	359277	113941	113964	24	24	0.000658539	0.00170978	chr6:29648161-29649092	ZFP57
