# Supplementary material for: Fasting and Postprandial DNA Methylation Signatures in Adipose Tissue from Asymptomatic Individuals with Metabolic Alterations
Source: Int J Mol Sci. 2025 Nov 22;26(23):11306. doi: 10.3390/ijms262311306 (PMC12692098; doi:10.3390/ijms262311306)
Supplement: Supplementary file 1 [file ijms-26-11306-s001.zip › SupplementaryTable_6.xlsx]

## Sheet: Sheet1
Supplementary Table 6. Top 15 highest hypomethylated and hypermethylated CpGs among groups. HIPO: hypomethylation,HIPER:hypermethylation, FASTPD: prediabetes comparison in fasting, FASTT2D: type 2 diabetes comparison in fasting, PPRANPD: prediabetes comparison in postprandial, PPRANT2D: type 2 diabetes comparison in postprandial.
CG ID	Fasting Prediabetes vs Fasting Control			Fasting Type 2 diabetes vs Fasting Control			Postprandial Prediabetes vs Postprandial Control			Postprandial Type 2 diabetes vs Postprandial Control			Gene
	adjusted P.Value	deltaBeta	Highest deltaBeta	adjusted P.Value	deltaBeta	Highest deltaBeta	adjusted P.Value	deltaBeta	Highest deltaBeta	adjusted P.Value	deltaBeta	Highest deltaBeta
cg09651654	0.00819339	-0.466666	HIPO_FASTPD_1	0.00461191	-0.422818	HIPO_FASTT2D_1	0.00855642	-0.454445	HIPO_PPRANPD_1	0.00390193	-0.344577	HIPO_PPRANT2D_1
cg25828445	0.00958815	-0.416431	HIPO_FASTPD_2	0.0101085	-0.361888	HIPO_FASTT2D_2	0.00969382	-0.436916	HIPO_PPRANPD_2	0.0044922	-0.333378	HIPO_PPRANT2D_2
cg10578777	0.00961864	-0.396857	HIPO_FASTPD_3	0.00865168	-0.30602	HIPO_FASTT2D_4	0.00957612	-0.385429	HIPO_PPRANPD_3	0.00329168	-0.284428	HIPO_PPRANT2D_4
cg09352518	0.00470785	-0.353917	HIPO_FASTPD_4	0.0193219	-0.281044	HIPO_FASTT2D_8	0.0228597	-0.278749	HIPO_PPRANPD_10	0.00394825	-0.294479	HIPO_PPRANT2D_3	ZNF714
cg26446133	0.00320152	-0.352508	HIPO_FASTPD_5	0.00488916	-0.283127	HIPO_FASTT2D_6	0.0235505	-0.288416	HIPO_PPRANPD_6	0.00884544	-0.260903	HIPO_PPRANT2D_9	CNDP2
cg24245216	0.0165526	-0.332576	HIPO_FASTPD_6	0.0368049	-0.254679	HIPO_FASTT2D_11	0.0466705	-0.286614	HIPO_PPRANPD_7	0.0103102	-0.275536	HIPO_PPRANT2D_6
cg25817165	0.00202139	-0.321683	HIPO_FASTPD_7	0.00244675	-0.263532	HIPO_FASTT2D_10	0.00885249	-0.280702	HIPO_PPRANPD_9	0.00187347	-0.269256	HIPO_PPRANT2D_7	CNDP2
cg11738485	0.0193286	-0.318323	HIPO_FASTPD_8	0.0139596	-0.290296	HIPO_FASTT2D_5	0.0231431	-0.264248	HIPO_PPRANPD_11	0.0137119	-0.223198	HIPO_PPRANT2D_12	HOOK2
cg14906510	0.013995	-0.316262	HIPO_FASTPD_9	0.00699164	-0.320488	HIPO_FASTT2D_3	0.0162689	-0.347622	HIPO_PPRANPD_4	0.0030838	-0.283196	HIPO_PPRANT2D_5
cg00375145	0.0076082	-0.280914	HIPO_FASTPD_10	0.0225971	-0.127437		0.00333923	-0.33568	HIPO_PPRANPD_5	0.0183726	-0.16978		EXOSC10
cg06238316	0.00538593	-0.268027	HIPO_FASTPD_11	0.0232765	-0.205528	HIPO_FASTT2D_15	0.0172368	-0.217014		0.0067281	-0.2094	HIPO_PPRANT2D_15	ZNF714
cg06573709	0.0277392	-0.260871	HIPO_FASTPD_12	0.00518789	-0.239703	HIPO_FASTT2D_12	0.00964865	-0.248085	HIPO_PPRANPD_12	0.00228315	-0.25679	HIPO_PPRANT2D_10
cg06417478	0.0165962	-0.245759	HIPO_FASTPD_13	0.0106849	-0.225747	HIPO_FASTT2D_13	0.016881	-0.194043		0.00587991	-0.172896		HOOK2
cg14431783	0.00770306	-0.240808	HIPO_FASTPD_14	0.0108368	-0.282689	HIPO_FASTT2D_7	0.0129131	-0.23978	HIPO_PPRANPD_13	0.00721107	-0.228372	HIPO_PPRANT2D_11	DCHS1
cg06539091	0.0193493	-0.226642	HIPO_FASTPD_15	0.0175371	-0.146514		0.0177403	-0.202008		0.0402334	-0.145445		ABLIM1
cg03757387	0.01009	-0.225955		0.0090038	-0.19114		0.00554349	-0.285072	HIPO_PPRANPD_8	0.00022748	-0.263026	HIPO_PPRANT2D_8	COL25A1
cg16874583	0.0214682	-0.224669		0.00448447	-0.266166	HIPO_FASTT2D_9	0.0234907	-0.223729	HIPO_PPRANPD_15	0.00212906	-0.219014	HIPO_PPRANT2D_13
cg11868485	0.0168584	-0.221251		0.0352735	-0.143421		0.0108405	-0.231914	HIPO_PPRANPD_14	0.0174731	-0.153756		MAML3
cg24786174	0.007761	-0.206732		0.0172484	-0.135228		0.0218933	-0.188504		0.00536047	-0.152768		ZNF516
cg12988522	0.00235849	-0.20354		0.000147532	-0.224347	HIPO_FASTT2D_14	0.00318599	-0.21817		0.000156637	-0.212307	HIPO_PPRANT2D_14	SHMT2
cg00630761	0.0164379	-0.19565		0.0438808	-0.156412		0.0230512	-0.221295		0.01713	-0.158681
cg04320476	0.00561777	-0.195048		0.0141436	-0.12109		0.00511103	-0.167897		0.00663346	-0.120609		SLC43A2
cg03404938	0.0230456	-0.184512		0.0291686	-0.10443		0.0196409	-0.191955		0.0195657	-0.124037		TMEM56
cg04657146	0.0171054	-0.172144		0.0186885	-0.144831		0.0190549	-0.1442		0.0126442	-0.118002		HOOK2
cg02698900	0.00152044	-0.169581		0.000189752	-0.163503		0.00481955	-0.136596		0.000217921	-0.154059
cg01624173	0.0250762	-0.167514		0.038519	-0.131198		0.0262665	-0.162476		0.038442	-0.123642
cg08344390	0.0122579	-0.167276		0.00153735	-0.181278		0.0110379	-0.18509		0.000787589	-0.198303
cg07474842	0.000942102	-0.165404		0.000116205	-0.171331		0.00420021	-0.139289		0.000196968	-0.142268		MAP3K5
cg04470054	0.0052472	-0.159237		0.00264673	-0.143662		0.00535038	-0.157042		0.0124048	-0.103975		RPTOR
cg02287007	0.00136125	-0.148443		0.00579023	-0.106196		0.00429615	-0.150593		0.00291357	-0.12071		RPS6KA2
cg09966895	0.00116013	-0.142651		0.000116205	-0.158605		0.0129388	-0.103464		0.000487148	-0.121808		ODZ4
cg00083188	0.00269785	-0.139731		0.00189156	-0.123285		0.00993398	-0.114921		0.00014601	-0.126502		KCNMA1
cg18916922	0.0162501	-0.130286		0.0119703	-0.114301		0.00960715	-0.158631		0.0104963	-0.123583
cg19608286	0.00926997	-0.124496		0.00693029	-0.140903		0.00976267	-0.124362		0.00463694	-0.108329		LOC101927668
cg08058560	0.00248985	-0.123164		0.00200066	-0.108288		0.0183326	-0.102436		0.00250239	-0.110414		CD101
cg03577157	0.00188825	-0.12297		0.000147532	-0.13766		0.0079641	-0.103962		0.000189881	-0.108167		RNU5E
cg18908499	0.00276064	-0.119507		0.0034099	-0.104603		0.0161954	-0.102109		0.00512217	-0.104418		C1orf150
cg19350115	0.00726516	-0.119067		0.000974346	-0.152374		0.0119601	-0.121523		0.000498256	-0.115473
cg15263617	0.00465442	-0.115291		0.00571008	-0.101509		0.00292386	-0.106494		0.000382941	-0.100993		GPCPD1
cg01567173	0.0390941	-0.114443		0.00336357	-0.145945		0.0329441	-0.102725		0.00378463	-0.120986
cg14391907	0.00788644	0.100612		0.00497877	0.10095		0.00390833	0.158298		0.00158474	0.120534		ATP6V1G1
cg11959316	0.00188825	0.102743		0.000364189	0.103722		0.00447926	0.106617		0.000212282	0.106876		PPAP2B
cg09469870	0.00892177	0.102841		0.00161728	0.108212		0.00380479	0.130082		0.000103073	0.131187
cg00887255	0.044173	0.103312		0.015639	0.104271		0.0365837	0.105181		0.00155469	0.128849		BAT2
cg03906031	0.0320129	0.103321		0.0140138	0.103577		0.0271775	0.116322		0.00840206	0.107278		STARD10
cg23123731	0.00510042	0.104002		0.00112216	0.118323		0.0114633	0.109627		0.00121253	0.113592
cg18151410	0.0116396	0.104057		0.00305801	0.104717		0.00589379	0.125813		0.000185594	0.138891
cg26814987	0.0118499	0.104644		0.00243409	0.102135		0.00740478	0.102785		3.56e-05	0.134748		FAM101A
cg19961648	0.0470052	0.105803		0.00593804	0.135422		0.0136816	0.132527		0.00196351	0.125076		EXOC6B
cg06392589	0.00545338	0.106852		0.00221885	0.106965		0.00679202	0.150173		0.0050927	0.119611		IL20RB
cg04154526	0.0498079	0.107171		0.0318523	0.102084		0.0347408	0.114694		0.00973529	0.118385		GMDS
cg21708058	0.00320152	0.107566		0.00829943	0.101019		0.0133625	0.104207		0.00326404	0.112611		TACC1
cg14273269	0.00398952	0.10773		0.000854737	0.117822		0.00569911	0.101275		3.56e-05	0.143023		GCOM1
cg00084338	0.0203511	0.108137		0.0026945	0.113164		0.00715773	0.123896		0.000278276	0.135094		DLL1
cg05691004	0.0168883	0.108208		0.00088963	0.129133		0.00429611	0.146312		0.000160038	0.158931		SPATS2L
cg04813119	0.00201988	0.108512		0.000537321	0.113466		0.00282213	0.105147		1.73e-05	0.133135		SEC14L1
cg13198297	0.00559222	0.108793		0.00722968	0.111956		0.0100277	0.121302		0.00119343	0.126492		MYO15A
cg10300895	0.00475718	0.108941		0.00145151	0.103011		0.00830228	0.120191		0.000426721	0.127938		MSRA
cg16664523	0.00135488	0.110312		0.00369072	0.107671		0.0129801	0.106353		0.000278156	0.123427		PIK3R1
cg17600231	0.0070083	0.110539		0.0100724	0.104467		0.0112048	0.110568		9.57e-05	0.134669		TSC22D1
cg13393830	0.00124106	0.111441		0.00100041	0.110984		0.00300311	0.110027		6.42e-05	0.138048		ZNF577
cg20132775	0.00464463	0.11145		0.00072854	0.114449		0.00302366	0.103689		0.000103046	0.120285		TRPC1
cg07930510	0.00667305	0.111785		0.00428414	0.117226		0.00931737	0.107909		0.00093987	0.115667		BANP
cg11778840	0.00518313	0.111999		0.000561567	0.110527		0.00180891	0.11585		0.000148156	0.117081		SH3BGR
cg14332653	0.00859139	0.112663		0.00212442	0.112196		0.0153391	0.106502		0.000302322	0.127005		DENND1A
cg03466977	0.00660301	0.113522		0.00706692	0.101473		0.00408188	0.125711		0.00107096	0.125612
cg08356028	0.00296227	0.115371		0.00153754	0.133434		0.0123859	0.11629		8.98e-05	0.161473
cg14323984	0.00666791	0.115406		0.0164794	0.104986		0.00976416	0.158688		0.000570327	0.142193		S100P
cg16201418	0.0157531	0.116588		0.0160425	0.105085		0.0107333	0.155921		0.00157209	0.149092
cg13207180	0.0236747	0.116656		0.00664425	0.137624		0.0154204	0.122785		0.000389594	0.152565
cg09481121	0.00735379	0.116674		0.00369786	0.11287		0.0445523	0.106476		0.00235281	0.124942		CMYA5
cg10199490	0.00225941	0.117873		0.000592128	0.132955		0.00300311	0.130412		5.67e-05	0.147501		RASSF9
cg19041719	0.0364997	0.118208		0.0309348	0.117348		0.0148491	0.174738		0.00943923	0.148273		PCBP2
cg18091615	0.00327873	0.118798		0.00458047	0.108737		0.00475615	0.101635		0.000128392	0.134325		CREB3L2
cg15134787	0.00894021	0.11886		0.00885135	0.102168		0.0171968	0.105137		0.00683819	0.102714
cg15820868	0.00197872	0.120626		0.000904	0.107081		0.00719673	0.112913		0.000452842	0.108316
cg03755748	0.0128114	0.120693		0.0195891	0.110228		0.0266955	0.139012		0.000512014	0.148058		BANP
cg21498923	0.0277902	0.120903		0.0193395	0.10679		0.025295	0.106787		0.000649468	0.127822		LOC388780
cg23400122	0.00519374	0.121991		0.00138659	0.125292		0.0254745	0.116695		0.00311711	0.121306		MSRA
cg08016336	0.00647006	0.122503		0.0071103	0.105012		0.0126591	0.113474		0.000170821	0.132716		APBB2
cg04637372	0.0140248	0.123317		0.00428968	0.132126		0.0106685	0.148752		0.00671401	0.118683		VWA5B1
cg15753546	0.00154974	0.12414		0.00298622	0.119286		0.00501718	0.125267		8.95e-05	0.147126
cg02091185	0.00193097	0.124725		0.00125219	0.103483		0.00769588	0.109347		7.23e-05	0.127222		RANBP17
cg09912633	0.00145176	0.126379		0.000318172	0.124007		0.00516761	0.115271		9.75e-05	0.12035		LINC00840
cg04223436	0.00269057	0.128203		0.00242131	0.117448		0.00275071	0.141472		0.000311385	0.137546		KCTD1
cg15162660	0.00254387	0.128622		0.00152926	0.105154		0.00381168	0.131896		6.08e-05	0.137596
cg04055096	0.0217429	0.129355		0.0195043	0.122613		0.0154336	0.131703		0.0110494	0.118578		ZNF423
cg00156230	0.00437686	0.130556		0.00234703	0.103657		0.00261616	0.170744		2.73e-05	0.170628	HIPER_PPRANT2D_13	CCM2
cg10880006	0.0034036	0.131755		0.00163309	0.11373		0.0285138	0.109555		0.00299387	0.125662		PRDM8
cg10254035	0.00295033	0.131773		0.00176054	0.112009		0.00293309	0.120285		0.000530344	0.103005		FLJ22536
cg16581738	0.0148705	0.132343		0.00755102	0.121119		0.0343281	0.123789		0.0224994	0.104147		PRKAR1B
cg00130819	0.00207688	0.134124		0.00270345	0.100643		0.00590508	0.12884		0.000914544	0.123998
cg00817464	0.00368564	0.13763		0.00840804	0.101004		0.00354408	0.136854		0.000255601	0.129114		XPNPEP1
cg19186105	0.00136125	0.139323		0.00123525	0.114009		0.00367639	0.115619		5.4e-05	0.134185
cg17445490	0.00124106	0.139574		0.00252655	0.126326		0.0462967	0.101192		0.00812392	0.118995		ECE1
cg25279553	0.0019245	0.139874		0.00106655	0.148318		0.00341011	0.123202		9.97e-05	0.142152		RAVER1
cg23433418	0.0150834	0.141786		0.012401	0.120261		0.0114082	0.148036		0.00338478	0.131512		ADORA2A
cg10483660	0.0151975	0.143051		0.00792366	0.117417		0.0175782	0.141856		0.00100373	0.128499
cg09603707	0.00889132	0.143419		0.0282566	0.10772		0.01298	0.123585		0.00120378	0.143096
cg19272349	0.0263219	0.143952		0.0158441	0.130199		0.0100722	0.164546		0.00126301	0.166528		CSNK1A1L
cg07268726	0.00443767	0.144306		0.000834813	0.172186	HIPER_FASTT2D_10	0.014491	0.142323		0.000148578	0.178706	HIPER_PPRANT2D_12	TMEM132A
cg03126799	0.00289235	0.145204		0.00523796	0.106452		0.00560998	0.156798		0.00114185	0.12873		LOXL2
cg07659053	0.00871568	0.147576		0.00916919	0.123306		0.0174527	0.146234		0.0124297	0.129796
cg04588674	0.00500275	0.147727		0.00449853	0.113391		0.00809105	0.12827		0.000969373	0.126356		HOXB6
cg00930781	0.00626701	0.14847		0.0126461	0.106978		0.00825677	0.138075		0.00895622	0.108067
cg17068812	0.0217646	0.14943		0.0404768	0.104781		0.0278492	0.135233		0.00764017	0.132674
cg02822958	0.00465442	0.150789		0.00139256	0.165356	HIPER_FASTT2D_13	0.0260411	0.144049		0.0010624	0.153189		ATP6V1E2
cg04004305	0.0134023	0.151247		0.00966688	0.142088		0.0018935	0.178302	HIPER_PPRANPD_14	0.000950124	0.142122		GPR158
cg01025800	0.00202139	0.153244		0.000313161	0.17146	HIPER_FASTT2D_11	0.0232104	0.109393		0.000152098	0.168651	HIPER_PPRANT2D_14	PTBP1
cg12852742	0.00235849	0.154762		0.00199745	0.124924		0.00366589	0.145573		0.00143021	0.122974
cg19427345	0.0063138	0.159604		0.00611177	0.143031		0.0123166	0.138255		0.00881313	0.124168		MFSD7
cg24450063	0.00809215	0.162087		0.00707423	0.141282		0.0288231	0.143719		0.00528232	0.130891		SLC25A44
cg21012057	0.000942102	0.162222		0.00159752	0.126973		0.00213978	0.192972	HIPER_PPRANPD_11	0.000163386	0.15523		TMEM51
cg17783333	0.00442885	0.167855		0.0247235	0.103895		0.00565907	0.154336		0.00256247	0.122915
cg15082166	0.0219344	0.169208		0.00562492	0.168982	HIPER_FASTT2D_12	0.0154796	0.154685		0.00500321	0.148433		ZNF608
cg03122674	0.00682182	0.177998	HIPER_FASTPD_15	0.0256056	0.122456		0.00778889	0.176844	HIPER_PPRANPD_15	0.0286264	0.104466		LOC650226
cg07286216	0.00586949	0.178023	HIPER_FASTPD_14	0.0484515	0.1064		0.00721109	0.183338	HIPER_PPRANPD_13	0.0443735	0.10439		LOC650226
cg10296238	0.0393107	0.197416	HIPER_FASTPD_13	0.00408348	0.22946	HIPER_FASTT2D_5	0.0449217	0.136888		0.00137021	0.259826	HIPER_PPRANT2D_3	C21orf56
cg18705301	0.0113137	0.199169	HIPER_FASTPD_12	0.0281721	0.148991		0.01453	0.196539	HIPER_PPRANPD_10	0.0239738	0.148937		NDUFAF1
cg13872627	0.0266324	0.207909	HIPER_FASTPD_11	0.00923876	0.21015	HIPER_FASTT2D_6	0.0340358	0.201733	HIPER_PPRANPD_9	0.00308285	0.218935	HIPER_PPRANT2D_8	HLA-C
cg14815891	0.00635667	0.212121	HIPER_FASTPD_10	0.00525027	0.192885	HIPER_FASTT2D_7	0.0294298	0.170028		0.00345058	0.196941	HIPER_PPRANT2D_10	FRG1B
cg01201512	0.00235849	0.218329	HIPER_FASTPD_9	0.0269641	0.116108		0.00837544	0.18782	HIPER_PPRANPD_12	0.00350157	0.167885	HIPER_PPRANT2D_15	NINJ2
cg17990900	0.0363184	0.222043	HIPER_FASTPD_8	0.00843637	0.240338	HIPER_FASTT2D_3	0.0160625	0.2699	HIPER_PPRANPD_3	0.00545569	0.24005	HIPER_PPRANT2D_4	FAM53B
cg05578102	0.00202139	0.228876	HIPER_FASTPD_7	0.00369504	0.156022	HIPER_FASTT2D_15	0.00346128	0.207681	HIPER_PPRANPD_8	0.000559506	0.182366	HIPER_PPRANT2D_11	LOC100049716
cg19692784	0.00230102	0.243068	HIPER_FASTPD_6	0.00303502	0.177574	HIPER_FASTT2D_9	0.00242216	0.242869	HIPER_PPRANPD_6	0.000171729	0.222874	HIPER_PPRANT2D_6	LOC100049716
cg08157084	0.0245687	0.256477	HIPER_FASTPD_5	0.0151421	0.236241	HIPER_FASTT2D_4	0.0211189	0.250234	HIPER_PPRANPD_5	0.00638706	0.218826	HIPER_PPRANT2D_9	PDSS1
cg26654770	0.00152044	0.263999	HIPER_FASTPD_4	0.00427889	0.163865	HIPER_FASTT2D_14	0.0026603	0.25486	HIPER_PPRANPD_4	0.00030792	0.231399	HIPER_PPRANT2D_5	NINJ2
cg14911689	0.00170975	0.265608	HIPER_FASTPD_3	0.00221327	0.186815	HIPER_FASTT2D_8	0.00293309	0.230159	HIPER_PPRANPD_7	0.000230659	0.2198	HIPER_PPRANT2D_7	NINJ2
cg26181139	0.0125569	0.271682	HIPER_FASTPD_2	0.0126367	0.250796	HIPER_FASTT2D_2	0.0207037	0.302304	HIPER_PPRANPD_2	0.00215669	0.321727	HIPER_PPRANT2D_2	HLA-C
cg15652532	0.0471877	0.295706	HIPER_FASTPD_1	0.0109563	0.288466	HIPER_FASTT2D_1	0.0431829	0.303104	HIPER_PPRANPD_1	0.00037875	0.363261	HIPER_PPRANT2D_1	LCLAT1
