# Supplementary material for: Fasting and Postprandial DNA Methylation Signatures in Adipose Tissue from Asymptomatic Individuals with Metabolic Alterations
Source: Int J Mol Sci. 2025 Nov 22;26(23):11306. doi: 10.3390/ijms262311306 (PMC12692098; doi:10.3390/ijms262311306)
Supplement: Supplementary file 1 [file ijms-26-11306-s001.zip › SupplementaryTables_1_to_5.xlsx]

## Sheet: Supplementary Table 1
Supplementary Table 1. Differential methylated CpG sites between metabolic impaired groups and controls by prandial state. Sites were identified with an adjusted pvalue <0.05 and delta beta greater than +10% or less than -10%.
Prandial State	Comparisons
FASTING	PDf vs Cf	T2Df vs Cf	T2Df vs PDf
	n=968	n=832	0
POSTPRANDIAL	PDp vs Cp	T2Dp vs Cp	T2Dp vs PDp
	n=970	n=1,829	0
TOTAL	n=4,599
PDf: prediabetes in fasting; Cf: control in fasting; T2Df : type 2 diabetes in fasting ;PDp : prediabetes in postprandial ;T2Dp: type 2 diabetes in postprandial and Cp: control in postprandial.

## Sheet: Supplementary Table 2
Supplementary Table 2. Differential methylated CpG sites between PD and C in fasting. Sites were identified with an adjusted pvalue <0.05 and delta beta greater than +0.1 or less than -0.1.
CG ID	Beta Value PD Fasting	Beta Value C Fasting	deltaBeta	P-Value	adjusted P-value	Chromosome	Pair base	Strand	Type of Illumina probe	Gene Symbol	Feature	CGI	UCSC Islands Name	SNP ID	SNP Distance
cg19995229	0.762516	0.661206	0.10131	3.30023e-09	0.00092883	8	101912017	F	I		IGR	opensea		rs145227525	28
cg23316060	0.845033	0.73898	0.106053	8.93821e-09	0.000942102	19	33761225	F	II		IGR	shelf	chr19:33764349-33764551
cg21012057	0.879033	0.716812	0.162222	1.56483e-08	0.000942102	1	15538911	F	II	TMEM51	5'UTR	shelf	chr1:15541181-15541447	rs547120452	0
cg09669754	0.38043	0.267846	0.112584	1.8989e-08	0.000942102	17	78166148	R	II	CARD14	Body	shore	chr17:78165077-78165293
cg20418529	0.435418	0.33294	0.102478	1.8995e-08	0.000942102	6	166260012	R	I		IGR	opensea		rs187324533	49
cg07474842	0.473943	0.639347	-0.165404	2.29537e-08	0.000942102	6	136915088	F	II	MAP3K5	Body	opensea		rs191565740;rs544271382;rs561369213	0;4;36
cg23743573	0.457709	0.325297	0.132412	2.63335e-08	0.000942102	11	89867420	F	II	NAALAD2	TSS1500	opensea		rs541260318;rs138867320	1;30
cg26133301	0.766037	0.868114	-0.102077	2.87816e-08	0.000942102	3	27521365	R	II		IGR	shelf	chr3:27524934-27526180	rs142948591;rs147538286	40;1
cg21056002	0.506758	0.634076	-0.127318	3.02696e-08	0.000942102	5	150153918	F	II		IGR	opensea		rs533561651	1
cg03726693	0.225057	0.1122	0.112857	3.19591e-08	0.000954897	19	58315178	R	II		IGR	opensea
cg05307752	0.456434	0.580297	-0.123863	4.13513e-08	0.00101476	2	144462886	F	II	ARHGAP15	Body	opensea
cg01152056	0.354874	0.227992	0.126881	4.34176e-08	0.00101476	6	166260319	F	I		IGR	opensea		rs139242819	17
cg10943921	0.441863	0.324206	0.117658	4.67024e-08	0.00101476	3	129279429	F	II	PLXND1	Body	opensea		rs1872115;rs528782088;rs201381251;rs547266326	0;1;30;34
cg26959247	0.473734	0.367112	0.106622	5.25247e-08	0.00104434	3	11611863	F	II	VGLL4	Body	shore	chr3:11610137-11610370	rs189151329;rs566710845	10;37
cg02286081	0.562562	0.692521	-0.129959	6.96382e-08	0.00116013	6	33043841	R	II	HLA-DPB1	1stExon	opensea		rs144456909;rs146638354;rs149181738;rs41540314	50;39;38;1
cg00566961	0.765632	0.872795	-0.107163	7.90103e-08	0.00116013	5	119488431	R	II		IGR	opensea
cg13100449	0.61073	0.732329	-0.121599	8.47803e-08	0.00116013	1	184836205	F	II	FAM129A	Body	opensea		rs147229591	11
cg26873042	0.356974	0.465522	-0.108548	8.56832e-08	0.00116013	5	67363338	F	II		IGR	opensea		rs150927737	11
cg00257775	0.727371	0.835422	-0.10805	8.90341e-08	0.00116013	6	37904681	F	II	ZFAND3	Body	opensea		rs2842499	22
cg06975914	0.432458	0.31291	0.119548	9.23702e-08	0.00116013	1	97004302	R	II		IGR	opensea		rs140565478;rs560756031	4;2
cg23834123	0.4641	0.570922	-0.106822	9.82734e-08	0.00116013	17	73291891	F	II		IGR	opensea
cg00513941	0.460156	0.335377	0.124778	1.10871e-07	0.00116013	19	42437245	R	I		IGR	island	chr19:42437218-42437432	rs575712229;rs548494588	28;27
cg22234941	0.485026	0.601703	-0.116677	1.12324e-07	0.00116013	7	114571546	F	II	MDFIC	Body	opensea		rs534245006;rs551710748;rs576943370;rs537890639;rs555961775	0;1;20;22;44
cg09966895	0.39533	0.537981	-0.142651	1.18333e-07	0.00116013	11	78738326	R	II	ODZ4	Body	opensea		rs577669684;rs138679131;rs563107707;rs142678629;rs150325894;rs181464147	42;39;15;12;2;1
cg05109096	0.560652	0.447996	0.112657	1.19273e-07	0.00116013	1	56614168	F	II		IGR	opensea		rs12042198;rs142057615;rs74072824	1;48;51
cg01558660	0.267113	0.123907	0.143206	1.28727e-07	0.00118896	9	4679986	F	II	CDC37L1	Body	island	chr9:4679325-4679999	rs533766728;rs2295965;rs570324459	14;28;29
cg21342350	0.504404	0.619584	-0.11518	1.5299e-07	0.00124105	1	169281590	F	II	NME7	Body	opensea		rs544350568	0
cg16932827	0.420587	0.308002	0.112586	1.55966e-07	0.00124105	3	193988639	F	II		IGR	shore	chr3:193987425-193987758	rs62288071	20
cg21612701	0.782438	0.670495	0.111943	1.59351e-07	0.00124105	20	23403146	R	II	NAPB	TSS1500	shore	chr20:23401108-23402294	rs576596494;rs139233705;rs184189159	39;36;1
cg17445490	0.874071	0.734497	0.139574	1.62976e-07	0.00124105	1	21642517	F	II	ECE1	Body	opensea		rs559878256	23
cg27423177	0.586409	0.703062	-0.116653	1.6556e-07	0.00124105	12	8219358	F	II	C3AR1	TSS1500	opensea
cg22200727	0.712411	0.610131	0.10228	1.84004e-07	0.00124105	4	7246101	R	II	SORCS2	Body	opensea		rs137956172;rs558764926;rs570783897;rs534883446;rs553105172	44;35;16;14;7
cg04167096	0.705181	0.822367	-0.117186	1.90674e-07	0.00124105	2	227001602	F	II		IGR	opensea		rs188595748;rs563795911	23;30
cg13393830	0.360134	0.248693	0.111441	1.91067e-07	0.00124105	19	52391605	F	II	ZNF577	TSS1500	shore	chr19:52390841-52391368	rs114778535;rs143140683	2;33
cg21223520	0.487822	0.591852	-0.104029	1.9837e-07	0.00127738	6	149354166	F	II	UST	Body	opensea		rs113113588;rs553338288	0;19
cg00403478	0.385722	0.493588	-0.107867	2.19104e-07	0.00129827	6	33040769	R	II	HLA-DPA1	Body	opensea		rs148170431;rs9380336;rs6914995;rs141932352	45;35;27;11
cg17610535	0.54215	0.642442	-0.100292	2.20689e-07	0.00129827	1	209897614	F	II	HSD11B1	Body	opensea		rs186990076	0
cg05760765	0.679075	0.523669	0.155406	2.38824e-07	0.00135488	12	125243098	F	II		IGR	opensea		rs367745520;rs188367171	22;29
cg16664523	0.525346	0.415033	0.110312	2.55011e-07	0.00135488	5	67586170	F	II	PIK3R1	Body	shore	chr5:67584213-67584451	rs186561025;rs527718547	11;51
cg19186105	0.400869	0.261546	0.139323	2.65473e-07	0.00136124	11	119223667	R	II		IGR	shelf	chr11:119227096-119227758	rs7112579;rs113101365;rs570183063	24;21;6
cg02287007	0.639503	0.787946	-0.148443	2.67413e-07	0.00136124	6	166877038	F	II	RPS6KA2	Body	opensea		rs566033047;rs530355058	2;28
cg01579024	0.49343	0.393183	0.100247	3.21985e-07	0.00145176	5	170288757	R	II	RANBP17	TSS1500	shore	chr5:170288879-170289737	rs562495142;rs531640961	20;17
cg25151453	0.890935	0.760524	0.130411	3.2336e-07	0.00145176	2	16366394	R	II		IGR	opensea		rs527251354;rs547287896	12;3
cg09912633	0.793601	0.667222	0.126379	3.27755e-07	0.00145176	10	44369697	R	II	LINC00840	Body	opensea
cg09386073	0.409156	0.277825	0.131331	3.30843e-07	0.00145176	17	73007747	R	II	ICT1	TSS1500	shore	chr17:73008562-73009170	rs564755960;rs188440296	48;41
cg18787224	0.411103	0.527737	-0.116634	3.39435e-07	0.00145858	7	130645353	R	II	LINC-PINT	Body	opensea		rs570996790;rs112948697;rs78625332	40;2;1
cg13763232	0.620315	0.517191	0.103125	3.44757e-07	0.00145858	3	14443428	R	II	SLC6A6	TSS1500	shore	chr3:14443629-14444577	rs541104004;rs186879991	38;19
cg06123179	0.587884	0.688092	-0.100208	3.59621e-07	0.0014621	13	81447974	R	II		IGR	opensea		rs534045385;rs12877890;rs567089161	31;18;1
cg05258935	0.33397	0.222322	0.111648	3.65913e-07	0.0014621	19	39086923	F	I	MAP4K1	Body	island	chr19:39086878-39087304	rs575955969	41
cg27339282	0.232131	0.121452	0.110679	4.05162e-07	0.00152044	4	139840514	R	I		IGR	opensea
cg02698900	0.474897	0.644478	-0.169581	4.06184e-07	0.00152044	8	1094770	F	II		IGR	island	chr8:1094750-1094967	rs76106547;rs573284694;rs577444417;rs546317088;rs74933360;rs553376015;rs79623527;rs573116754	0;1;19;23;37;39;44;51
cg12323574	0.459124	0.608819	-0.149695	4.08636e-07	0.00152044	3	23097631	F	II		IGR	opensea
cg23824183	0.481096	0.380149	0.100947	4.09062e-07	0.00152044	8	124285055	R	II	ZHX1	5'UTR	shore	chr8:124286209-124287666	rs543508587	44
cg15924738	0.653111	0.538789	0.114322	4.36017e-07	0.00152044	14	33296030	R	II	AKAP6	3'UTR	opensea		rs555449737	31
cg00903825	0.734685	0.863715	-0.12903	4.50761e-07	0.00152044	14	93170970	F	II	LGMN	Body	opensea		rs77291096;rs9791;rs61734480;rs145185556	6;23;24;49
cg00871487	0.457868	0.34672	0.111148	4.51225e-07	0.00152044	5	170288779	R	I	RANBP17	TSS200	shore	chr5:170288879-170289737	rs562495142;rs531640961	42;39
cg16991589	0.309195	0.452155	-0.142961	4.52358e-07	0.00152044	13	25670047	R	II	PABPC3	TSS1500	island	chr13:25670041-25670531	rs193265351;rs559833072	45;17
cg26654770	0.465662	0.201663	0.263999	4.62053e-07	0.00152044	12	740100	F	II	NINJ2	Body	opensea		rs539848858	15
cg15753546	0.572065	0.447924	0.12414	4.87555e-07	0.00154974	2	12626487	R	II		IGR	opensea		rs537817808	42
cg26678217	0.833983	0.715007	0.118976	5.00259e-07	0.0015767	8	438913	F	II		IGR	opensea		rs555147916	13
cg08043592	0.355457	0.243056	0.112402	5.26188e-07	0.00159775	19	56687388	R	I	GALP	1stExon	opensea		rs574537189;rs540431814;rs146668117;rs72490747;rs545779290	42;26;25;9;1
cg00864618	0.322795	0.217466	0.105329	5.37028e-07	0.00159782	8	141518479	F	II		IGR	shelf	chr8:141520869-141522460	rs80123606;rs78010741;rs4442122	1;17;36
cg15107575	0.521735	0.627769	-0.106034	5.43803e-07	0.00159782	8	134151332	F	II		IGR	opensea		rs192486932	0
cg03133970	0.598714	0.483241	0.115474	5.64799e-07	0.00163522	7	8241235	F	II	ICA1	Body	opensea		rs76435164;rs191668942;rs562951157	25;31;37
cg26986681	0.326589	0.200597	0.125992	5.82151e-07	0.00164228	4	58060609	R	I		IGR	shore	chr4:58061751-58062115	rs563266280	14
cg10296973	0.474517	0.682042	-0.207525	6.53125e-07	0.00168489	6	32967930	F	II		IGR	opensea		rs34349704;rs541115512;rs115888238;rs527602315	8;9;35;37
cg01440489	0.469835	0.588034	-0.118199	6.57891e-07	0.00168489	13	41593385	R	II	ELF1	5'UTR	opensea		rs574745292;rs368820444;rs554194812	31;27;3
cg16243532	0.372691	0.267604	0.105087	6.67624e-07	0.00169624	3	138617437	F	II		IGR	opensea
cg20236089	0.499834	0.62345	-0.123616	6.83833e-07	0.00170975	6	15629162	R	II	DTNBP1	Body	opensea
cg19634724	0.477277	0.372643	0.104634	6.84371e-07	0.00170975	2	127413156	F	II	GYPC	TSS1500	shore	chr2:127413696-127414171	rs189328377;rs541776839;rs182221543	12;20;27
cg12803754	0.655495	0.777072	-0.121577	6.90369e-07	0.00170975	5	14676460	R	II	FAM105B	Body	opensea		rs563023296;rs146831386;rs549587804	27;3;1
cg23971638	0.329378	0.210873	0.118505	6.92747e-07	0.00170975	12	741507	R	II	NINJ2	Body	opensea		rs73598117;rs75849022	33;9
cg19319037	0.625362	0.743897	-0.118534	6.9753e-07	0.00170975	1	117604726	R	II	TTF2	Body	shore	chr1:117602388-117603270	rs567166080;rs145592100;rs114991716	37;30;1
cg01424506	0.696578	0.591386	0.105192	7.18815e-07	0.00170975	16	58482953	R	II		IGR	opensea		rs540058599;rs561882877;rs577352427;rs542391418;rs141485426;rs150855080	50;38;36;33;25;2
cg11794935	0.728301	0.627044	0.101257	7.32629e-07	0.00170975	6	101330101	F	II	ASCC3	TSS1500	shore	chr6:101328747-101329451
cg23564869	0.504608	0.612573	-0.107965	7.41183e-07	0.00170975	2	227566082	R	II		IGR	opensea		rs566444255	51
cg05564266	0.6104	0.496538	0.113862	7.437e-07	0.00170975	6	118973597	F	II	C6orf204	TSS1500	shore	chr6:118971662-118973137	rs528876812	23
cg19774973	0.615881	0.733824	-0.117942	7.49252e-07	0.00170975	8	144420279	R	II		IGR	shelf	chr8:144416712-144417054	rs2977362;rs566821838;rs2980267	21;15;9
cg14911689	0.454958	0.18935	0.265608	7.71517e-07	0.00170975	12	739980	F	I	NINJ2	Body	opensea		rs556861629;rs34038797;rs529160013;rs57671584	27;29;38;43
cg07585502	0.808559	0.704605	0.103955	7.84453e-07	0.00170975	8	101912084	R	I		IGR	opensea		rs145227525;rs4734017	41;13
cg16472369	0.598525	0.73159	-0.133065	8.87893e-07	0.00178287	17	4618322	R	II	ARRB2	Body	shelf	chr17:4613400-4614423
cg06740995	0.737609	0.633866	0.103744	8.9083e-07	0.00178397	1	223893441	F	II	CAPN2	Body	opensea		rs550128952;rs370243058	20;36
cg00601836	0.579564	0.445997	0.133567	8.99896e-07	0.00178746	6	152130332	R	I	ESR1	Body	shore	chr6:152128822-152129771	rs73618149;rs186166753;rs9340774	46;42;20
cg23014871	0.57477	0.7074	-0.13263	9.74056e-07	0.00184014	10	43656166	F	II	CSGALNACT2	Body	opensea		rs541089146	1
cg08289130	0.456763	0.35435	0.102413	1.00245e-06	0.00185126	16	3210357	R	I		IGR	shore	chr16:3207597-3209413	rs373447889	4
cg01020801	0.749347	0.598353	0.150994	1.04069e-06	0.00187317	20	61297564	F	II	SLCO4A1	Body	opensea		rs191407172;rs544328622;rs112236192;rs562550870	0;22;37;40
cg00756943	0.200329	0.0930947	0.107234	1.04486e-06	0.00187507	15	91208460	R	II		IGR	island	chr15:91208319-91209026	rs62025078;rs533508414	44;24
cg11370748	0.62964	0.750857	-0.121216	1.05564e-06	0.00187507	6	153296563	R	II	FBXO5	Body	opensea		rs148207003;rs2073260;rs370569107;rs150735379	46;24;23;1
cg17033080	0.362419	0.248141	0.114279	1.07355e-06	0.00187507	2	217508851	R	II	IGFBP2	Body	opensea		rs548163424	2
cg18446641	0.349538	0.236643	0.112895	1.07906e-06	0.00187507	6	113198826	F	II		IGR	opensea		rs115801338;rs541951964;rs77277322	0;24;29
cg03577157	0.490756	0.613726	-0.12297	1.14419e-06	0.00188825	5	80716263	F	II	RNU5E	Body	opensea		rs189882435	0
cg05600126	0.781424	0.676162	0.105261	1.15121e-06	0.00188825	17	950540	R	II	ABR	Body	shore	chr17:951746-952265	rs369074959	8
cg11959316	0.80051	0.697767	0.102743	1.15378e-06	0.00188825	1	57001742	R	II	PPAP2B	Body	opensea		rs137956509;rs181019617;rs186304670;rs149482130;rs541051171	35;20;7;2;1
cg06282596	0.41074	0.305772	0.104968	1.1595e-06	0.00188825	10	97175479	R	I	SORBS1	Body	opensea		rs563230947;rs531874755;rs551407970;rs41315247	38;37;17;16
cg09039561	0.613203	0.485712	0.127491	1.16473e-06	0.00188825	7	84177905	F	II		IGR	opensea		rs570033885	49
cg09914444	0.697802	0.802136	-0.104335	1.2015e-06	0.0019218	1	46972183	F	II	DMBX1	TSS1500	opensea		rs553748453;rs190569053;rs145943748	1;31;46
cg25279553	0.304937	0.165063	0.139874	1.21091e-06	0.0019245	19	10444815	F	II	RAVER1	TSS1500	island	chr19:10443688-10446022	rs2278442	11
cg15417249	0.701497	0.822497	-0.120999	1.23538e-06	0.00192845	6	114131273	R	II		IGR	opensea		rs564085107	2
cg16348820	0.431063	0.307639	0.123424	1.23555e-06	0.00192845	1	149909080	R	II	MTMR11	TSS1500	opensea		rs587767701	46
cg25972578	0.659196	0.762965	-0.103768	1.25332e-06	0.00192845	10	92548822	R	II	HTR7	Body	opensea		rs79555367;rs148206482	11;9
cg08962216	0.581088	0.475372	0.105715	1.25729e-06	0.00192845	16	29189042	R	II		IGR	opensea		rs180777475;rs114419715;rs150408932	37;36;2
cg02091185	0.40458	0.279855	0.124725	1.26521e-06	0.00193097	5	170288766	R	I	RANBP17	TSS1500	shore	chr5:170288879-170289737	rs562495142;rs531640961	29;26
cg26118759	0.717039	0.823399	-0.10636	1.32148e-06	0.00197027	1	117058474	R	II	CD58	Body	opensea
cg01581757	0.303732	0.18833	0.115402	1.3277e-06	0.00197258	20	2383390	F	II	TGM6	Body	shore	chr20:2384234-2384436	rs569858255;rs537290945;rs559046898	1;4;38
cg04945422	0.335413	0.438064	-0.102652	1.33174e-06	0.00197258	3	15450998	R	II		IGR	opensea		rs561440508;rs73142293;rs538743539;rs190326965	34;8;2;1
cg02302348	0.510415	0.409137	0.101278	1.34565e-06	0.00197258	10	3542628	F	II		IGR	opensea
cg20487608	0.742802	0.850553	-0.107751	1.34936e-06	0.00197258	6	15288126	R	II	JARID2	Body	opensea		rs541616598	27
cg14454338	0.700658	0.599425	0.101234	1.39147e-06	0.00197872	14	35102433	R	II		IGR	shelf	chr14:35098694-35099478
cg15820868	0.40348	0.282854	0.120626	1.39337e-06	0.00197872	2	133105045	F	I		IGR	opensea		rs62167564;rs535044977	18;19
cg12939283	0.48178	0.582113	-0.100333	1.46066e-06	0.00199992	6	33044012	R	II	HLA-DPB1	Body	opensea		rs561267918;rs546970106;rs188552106;rs17221024	43;40;24;15
cg04813119	0.427171	0.31866	0.108512	1.55406e-06	0.00201988	17	75181254	F	II	SEC14L1	Body	opensea		rs540919317;rs145469179	0;9
cg02289903	0.618725	0.728036	-0.109311	1.5677e-06	0.00201988	6	166876736	F	II	RPS6KA2	Body	opensea		rs536239351;rs554592959;rs569793631	0;9;51
cg01025800	0.835873	0.68263	0.153244	1.59232e-06	0.00202139	19	807340	R	I	PTBP1	Body	island	chr19:807131-807445	rs149442098;rs575663392;rs543711507;rs147535866;rs114475429	48;41;32;13;9
cg10309580	0.885279	0.759908	0.12537	1.60075e-06	0.00202139	1	42794262	F	II	FOXJ3	5'UTR	opensea		rs550232041;rs532672729;rs552766666;rs566283160	0;19;47;50
cg14071579	0.184235	0.332376	-0.148141	1.60784e-06	0.00202139	9	126794830	F	I	LHX2	Body	opensea		rs368045815;rs551135959	24;46
cg05578102	0.434896	0.206019	0.228876	1.61296e-06	0.00202139	12	739986	F	I	LOC100049716	TSS200	opensea		rs556861629;rs34038797;rs529160013;rs57671584	21;23;32;37
cg25817165	0.519175	0.840858	-0.321683	1.61325e-06	0.00202139	18	72167213	R	II	CNDP2	1stExon	shelf	chr18:72162935-72164039	rs191869036;rs200224202;rs140583961	31;17;2
cg22879834	0.758482	0.644341	0.114141	1.68909e-06	0.00205434	2	239169591	F	I	PER2	Body	opensea		rs149013617	39
cg23791011	0.724288	0.824918	-0.10063	1.71462e-06	0.00205434	10	124219564	R	II	HTRA1	TSS1500	shore	chr10:124220338-124222240	rs573748606;rs536408977;rs556090437	29;14;4
cg16922753	0.538446	0.422907	0.115539	1.75837e-06	0.00207522	8	1113291	R	II		IGR	island	chr8:1113058-1114073
cg05609160	0.31738	0.185507	0.131873	1.76912e-06	0.00207522	15	91208370	F	II		IGR	island	chr15:91208319-91209026	rs547808831;rs62025078	34;48
cg00130819	0.835562	0.701438	0.134124	1.78224e-06	0.00207688	16	84828829	R	II		IGR	opensea
cg03249723	0.550719	0.658895	-0.108175	1.80299e-06	0.00208803	9	98880057	F	II	LOC158434	TSS1500	opensea		rs183894534;rs528029820;rs73654855;rs567982365	2;9;10;44
cg25739309	0.796379	0.693903	0.102476	1.82113e-06	0.0020951	17	78900452	F	II	RPTOR	Body	shelf	chr17:78896436-78896803	rs112078705;rs142338885	0;30
cg01320579	0.572829	0.462981	0.109848	1.82238e-06	0.0020951	17	75405842	R	I	2009-09-01	Body	opensea		rs567336403;rs140674629;rs144636492	50;15;1
cg02093006	0.400817	0.287926	0.112891	1.83863e-06	0.0021	10	32201942	R	II	ARHGAP12	5'UTR	opensea		rs555933401;rs181713117	49;33
cg07253384	0.494622	0.61507	-0.120448	1.87546e-06	0.00210235	6	166877002	R	II	RPS6KA2	Body	opensea		rs531398522;rs146980317	26;24
cg20979153	0.233786	0.34014	-0.106354	1.88415e-06	0.00210235	20	52199748	F	I	ZNF217	TSS200	shore	chr20:52198058-52198400	rs182799042;rs6022601;rs573681475	1;16;28
cg18109011	0.618124	0.509729	0.108395	1.905e-06	0.00210235	6	111920611	F	II	TRAF3IP2-AS1	Body	opensea		rs144582651;rs191968815	1;46
cg23679344	0.475635	0.611353	-0.135718	1.9584e-06	0.00213245	17	37560925	F	II	MED1	3'UTR	shore	chr17:37557366-37558982	rs189187103	7
cg23304078	0.629712	0.481985	0.147727	2.12322e-06	0.00220879	12	739312	R	II	LOC100049716	TSS1500	opensea
cg16755833	0.836379	0.734007	0.102372	2.13251e-06	0.00220932	17	80866063	R	I	TBCD	Body	shelf	chr17:80863327-80863743	rs183788975;rs535991742	26;11
cg01263942	0.551394	0.421699	0.129696	2.16348e-06	0.00222347	10	695859	F	I	DIP2C	Body	opensea		rs148210374;rs567454292;rs367722177;rs552765036;rs572588909;rs117446301	5;10;12;19;41;42
cg09787640	0.564669	0.677867	-0.113198	2.20019e-06	0.00224212	4	169646378	F	II	PALLD	Body	opensea		rs183342085;rs185317340	23;34
cg03099144	0.524372	0.406837	0.117534	2.23835e-06	0.00224935	6	125323425	F	II	RNF217	5'UTR	opensea		rs530954380	8
cg08716255	0.464138	0.564395	-0.100258	2.24771e-06	0.00224935	11	95433344	R	II		IGR	opensea		rs117975866	1
cg17738521	0.514749	0.616371	-0.101622	2.26871e-06	0.00224935	6	143224179	R	II	HIVEP2	5'UTR	opensea		rs79947479	2
cg15975750	0.445369	0.288883	0.156487	2.27495e-06	0.00224935	12	101112277	F	II		IGR	shore	chr12:101109863-101111622	rs191247339	36
cg17922998	0.568544	0.689353	-0.120809	2.2873e-06	0.00224935	8	61863697	R	II		IGR	opensea		rs182939652	18
cg26244646	0.357953	0.256833	0.10112	2.34231e-06	0.00225057	17	59391924	F	II	BCAS3	Body	opensea		rs540234211	38
cg10245319	0.442129	0.328763	0.113366	2.35009e-06	0.00225057	10	90728242	F	II	ACTA2	5'UTR	opensea		rs114788365;rs189222015;rs570873037	18;39;50
cg12011343	0.514654	0.616273	-0.101619	2.38485e-06	0.00225941	6	20320423	R	I		IGR	opensea		rs76227801;rs186982243;rs146904215;rs529002152;rs373379675;rs12216481;rs117570088;rs111400708;rs570265383;rs537608357	48;45;41;24;21;20;14;10;9;1
cg07790232	0.464214	0.574043	-0.109829	2.39353e-06	0.00225941	2	148386625	R	II		IGR	opensea		rs190359033;rs141171470	44;40
cg24504388	0.455295	0.572943	-0.117648	2.39824e-06	0.00225941	22	37677912	R	II	CYTH4	TSS1500	opensea		rs572949607;rs727048;rs145438359;rs147675113	28;22;21;1
cg10199490	0.583677	0.465804	0.117873	2.41703e-06	0.00225941	12	86230675	R	II	RASSF9	TSS1500	opensea
cg06973778	0.533161	0.64245	-0.109289	2.42472e-06	0.00225941	9	2156946	R	II	SMARCA2	TSS1500	opensea		rs189739927;rs144993758;rs531928882	48;46;11
cg10866847	0.64942	0.542862	0.106558	2.45992e-06	0.00227079	3	38010887	F	II	CTDSPL	Body	opensea		rs535957883;rs370719000;rs190898565	7;16;51
cg01886611	0.740399	0.633779	0.10662	2.54435e-06	0.00230012	6	52530014	R	II	LOC730101	Body	shore	chr6:52528939-52529651	rs188826703	30
cg19692784	0.470468	0.227401	0.243068	2.58381e-06	0.00230102	12	739953	F	I	LOC100049716	TSS200	opensea		rs535601198	12
cg27408345	0.519435	0.412875	0.10656	2.60216e-06	0.00230102	10	112630738	R	I	LOC282997	TSS200	shore	chr10:112631414-112632476	rs565601540;rs188225657;rs191761006	34;26;1
cg01695279	0.455634	0.568388	-0.112754	2.6167e-06	0.00230154	15	83733816	R	II	BTBD1	Body	shore	chr15:83735240-83736089	rs556944281;rs184111362	33;27
cg14075214	0.66487	0.782167	-0.117297	2.68283e-06	0.00233022	13	19717111	F	II	RNU6-52P	TSS200	opensea		rs193169862;rs183143613;rs538445702	7;25;28
cg25718284	0.506109	0.614244	-0.108135	2.71983e-06	0.00233891	5	40437913	R	II		IGR	opensea		rs192217986	2
cg05491166	0.641971	0.532049	0.109922	2.74849e-06	0.00233891	11	19885901	R	II	NAV2	Body	opensea		rs566179229	45
cg11366849	0.309002	0.432974	-0.123973	2.76827e-06	0.00234028	7	42267547	R	II	GLI3	5'UTR	island	chr7:42267546-42267823	rs566938616;rs182056913	27;24
cg01031670	0.617935	0.516059	0.101876	2.77265e-06	0.00234028	22	43014920	R	II	CYB5R3	3'UTR	shelf	chr22:43010440-43011063	rs77499608;rs561702259;rs372356101	6;4;2
cg26750742	0.61648	0.496176	0.120304	2.83933e-06	0.0023496	2	209054670	R	II	C2orf80	5'UTR	opensea		rs536918234;rs556540283;rs573513721;rs542744539;rs552788694;rs115273860	51;50;44;32;11;1
cg01265860	0.568172	0.693488	-0.125316	2.873e-06	0.00235137	21	36256316	F	II	RUNX1	Body	shelf	chr21:36258952-36259472
cg01201512	0.575487	0.357158	0.218329	2.9117e-06	0.00235849	12	740338	F	II	NINJ2	Body	opensea		rs528442715;rs140489035	42;47
cg12988522	0.104382	0.307922	-0.20354	2.92455e-06	0.00235849	12	57623095	R	II	SHMT2	TSS1500	shore	chr12:57623420-57623903	rs10717122	5
cg12852742	0.600561	0.445799	0.154762	2.92905e-06	0.00235849	6	40080305	F	II		IGR	opensea		rs529108204;rs73418839;rs568926320;rs537980810	4;14;17;34
cg01329559	0.490471	0.593608	-0.103137	2.98127e-06	0.00236227	8	101677000	R	II		IGR	opensea		rs1693566	33
cg18417313	0.545586	0.660516	-0.114929	3.06491e-06	0.0023823	7	41910163	R	II		IGR	opensea		rs537753435;rs112980580	13;1
cg20788020	0.55979	0.665697	-0.105908	3.11621e-06	0.0024021	8	105677501	R	II		IGR	opensea		rs139216063	34
cg13520531	0.77628	0.672886	0.103394	3.14974e-06	0.00240815	19	2268580	R	II	OAZ1	TSS1500	shore	chr19:2269115-2271364
cg26112797	0.729805	0.840368	-0.110562	3.19377e-06	0.0024161	17	56409011	F	II	MIR142	TSS1500	opensea		rs552232648;rs570415809;rs537402362	1;18;51
cg07719617	0.788932	0.667758	0.121174	3.20327e-06	0.0024161	2	239169696	F	II	PER2	Body	opensea		rs546104691;rs564835674;rs57898691	0;26;31
cg03133975	0.505084	0.395989	0.109095	3.2681e-06	0.0024161	4	169226397	R	II	DDX60	Body	opensea
cg08270005	0.44058	0.332309	0.108271	3.28274e-06	0.00241768	8	96179452	R	II		IGR	opensea		rs528640065;rs74593337	38;9
cg17932096	0.435669	0.309437	0.126232	3.308e-06	0.0024249	4	58060773	R	I		IGR	shore	chr4:58061751-58062115	rs116728716	43
cg22454769	0.354786	0.252087	0.102698	3.36535e-06	0.00243623	2	106015767	R	I	FHL2	TSS200	island	chr2:106014878-106015884
cg03290827	0.645833	0.542833	0.103	3.37582e-06	0.00243623	17	75180760	F	II	SEC14L1	Body	opensea		rs549455739	6
cg22480109	0.490465	0.388033	0.102432	3.37666e-06	0.00243623	7	158575681	R	II	ESYT2	Body	opensea		rs569793507;rs137932907;rs373894080	49;46;2
cg05424060	0.324139	0.220694	0.103445	3.41943e-06	0.00244188	7	79768675	R	II	GNAI1	Body	shelf	chr7:79763793-79764889	rs551362591;rs139181953	27;9
cg25607226	0.84867	0.9542	-0.105529	3.44823e-06	0.00244396	7	157369960	F	II	PTPRN2	Body	shore	chr7:157369120-157369394	rs560102536;rs10257159;rs189257664;rs221303	7;13;15;23
cg07824636	0.684001	0.796931	-0.112929	3.48301e-06	0.00245812	1	221967245	R	II		IGR	opensea		rs563481435;rs115989951	31;1
cg06971029	0.484427	0.368593	0.115834	3.54816e-06	0.00246775	16	22398775	F	II		IGR	opensea
cg08058560	0.69518	0.818345	-0.123164	3.62714e-06	0.00248985	1	117544206	R	II	CD101	TSS200	opensea		rs3818446;rs146214860	24;15
cg26524748	0.602643	0.703521	-0.100878	3.67307e-06	0.00250792	2	157621435	R	II		IGR	opensea		rs147675752	15
cg09991306	0.507416	0.399404	0.108012	3.69648e-06	0.00251244	2	241975140	R	I	SNED1	Body	island	chr2:241974906-241975143	rs76324729;rs561898107;rs139224935	51;17;12
cg05888643	0.67197	0.566755	0.105214	3.70674e-06	0.00251244	11	64140424	R	II		IGR	shelf	chr11:64136814-64138187
cg11559446	0.513624	0.412058	0.101567	3.71209e-06	0.00251244	8	141728568	F	II	PTK2	Body	opensea		rs144712036;rs148509421;rs537790294	0;1;21
cg20995564	0.616821	0.731687	-0.114867	3.72291e-06	0.00251437	2	145172035	R	II	ZEB2	Body	opensea		rs549658388;rs139922284	48;11
cg14944696	0.289301	0.390925	-0.101625	3.75239e-06	0.00252971	3	115155686	R	II		IGR	opensea		rs544398088;rs9826938;rs575358315	43;40;2
cg15162660	0.756676	0.628054	0.128622	3.82158e-06	0.00254387	10	31895365	R	II		IGR	shelf	chr10:31892189-31892752
cg08443845	0.708458	0.826634	-0.118176	3.98713e-06	0.00259883	21	36421955	R	II	RUNX1	TSS1500	opensea		rs184933612	2
cg22328837	0.587154	0.690166	-0.103011	4.01738e-06	0.00259986	6	45422120	F	II	RUNX2	Body	opensea		rs148985819;rs531718166	13;41
cg17266581	0.472001	0.355349	0.116652	4.05222e-06	0.00260917	18	74799572	R	I	MBP	Body	island	chr18:74799144-74800038	rs191998606;rs528052683	37;7
cg25641635	0.372965	0.497456	-0.124491	4.09807e-06	0.00261375	15	39704033	F	II		IGR	opensea		rs528537158;rs143768629;rs571857563	1;8;51
cg21546022	0.549053	0.428436	0.120616	4.2372e-06	0.00263833	12	47052349	F	II		IGR	opensea		rs141224488	6
cg12578486	0.442893	0.552645	-0.109752	4.23845e-06	0.00263833	13	100008957	F	II	UBAC2	Body	opensea		rs114355128;rs183917915	1;45
cg07354583	0.703223	0.836989	-0.133766	4.25651e-06	0.00264151	12	9911289	R	II	CD69	Body	opensea
cg09057681	0.415104	0.307186	0.107918	4.27281e-06	0.00264606	2	97018830	R	II	NCAPH	Body	opensea
cg20092942	0.570984	0.677098	-0.106114	4.3186e-06	0.00264849	3	177538695	R	I	KCCAT211	Body	opensea		rs575732302;rs185813312	24;2
cg04223436	0.546491	0.418288	0.128203	4.53225e-06	0.00269057	18	24234722	R	II	KCTD1	Body	shore	chr18:24235589-24237261	rs538797446;rs557140114;rs184178965	31;15;1
cg16731079	0.497064	0.335901	0.161163	4.53663e-06	0.00269057	21	41758562	R	II	DSCAM	Body	opensea		rs570199551	8
cg00083188	0.690283	0.830014	-0.139731	4.61961e-06	0.00269785	10	79314844	F	II	KCNMA1	Body	opensea		rs535215204;rs77993913;rs182263697;rs545541016	8;30;48;51
cg06835156	0.497713	0.38941	0.108303	4.63919e-06	0.00270143	14	101131459	F	II	C14orf70	Body	opensea		rs561358625;rs574936705;rs17660210	0;6;18
cg04453436	0.684351	0.577437	0.106914	4.73059e-06	0.00272193	2	217565044	R	II		IGR	opensea
cg02387312	0.567532	0.668522	-0.10099	4.73352e-06	0.00272193	2	197104547	R	II	HECW2	Body	opensea		rs559249922	35
cg06606949	0.542601	0.433341	0.10926	4.77239e-06	0.00273157	5	138211149	R	II	CTNNA1	Body	opensea		rs574117834;rs538217024;rs556630933	46;32;15
cg07533249	0.618619	0.72705	-0.108431	4.77956e-06	0.00273157	17	34450758	F	II		IGR	opensea		rs377187898;rs76522981;rs530910182;rs544316764	8;22;27;34
cg07329251	0.405184	0.507378	-0.102194	4.96792e-06	0.00275697	11	10476662	R	II	AMPD3	TSS200	shelf	chr11:10472000-10472857	rs115890658;rs146105172	51;43
cg18908499	0.642694	0.762201	-0.119507	4.99198e-06	0.00276064	1	247712237	R	II	C1orf150	TSS1500	opensea		rs149484007	5
cg13122415	0.551799	0.662657	-0.110858	5.05473e-06	0.0027681	21	16596757	F	II		IGR	opensea		rs566719715;rs112067893	0;11
cg16853390	0.40052	0.503969	-0.10345	5.12362e-06	0.00277918	9	21832180	R	II	MTAP	Body	opensea		rs78831809;rs553566762;rs567158850	45;5;2
cg18306198	0.532012	0.641618	-0.109605	5.15863e-06	0.00278621	11	116819384	R	II	SIK3	Body	opensea		rs558559380	40
cg05915139	0.502469	0.398549	0.10392	5.23539e-06	0.00280536	12	123582277	R	II	PITPNM2	5'UTR	opensea		rs192993140;rs546443001	46;38
cg02060639	0.512399	0.636612	-0.124213	5.2817e-06	0.00282006	19	35531639	R	II	HPN	5'UTR	shore	chr19:35531780-35531991	rs66878130	8
cg06605053	0.410018	0.519318	-0.1093	5.57518e-06	0.002882	15	93424933	F	II		IGR	shore	chr15:93426151-93426751
cg00903584	0.753781	0.856537	-0.102756	5.62613e-06	0.00288682	1	202128682	R	II	PTPN7	5'UTR	opensea		rs201128816;rs143002352	3;2
cg03126799	0.563244	0.41804	0.145204	5.66898e-06	0.00289235	8	23178986	R	II	LOXL2	Body	opensea		rs13272473	9
cg20093339	0.444135	0.547333	-0.103199	5.72857e-06	0.00289766	11	127896734	R	II		IGR	opensea		rs184425506;rs117872452	21;2
cg10622643	0.487973	0.387166	0.100807	5.77403e-06	0.00290743	17	935191	F	I	ABR	TSS200	shore	chr17:933026-933236	rs576223710;rs7226146	0;18
cg08194377	0.353027	0.238484	0.114542	5.84968e-06	0.00290743	6	34984836	R	II	ANKS1A	Body	opensea
cg01425762	0.512915	0.623696	-0.110781	5.86892e-06	0.00291096	16	81666633	F	II	CMIP	Body	opensea		rs183659399;rs188185533;rs531010427;rs192926291	0;29;30;40
cg10773266	0.775876	0.880713	-0.104837	6.00253e-06	0.00294397	10	43895225	F	II	HNRNPF	5'UTR	shelf	chr10:43891546-43892917	rs112446660	0
cg10254035	0.670962	0.539189	0.131773	6.05889e-06	0.00295033	6	21741635	F	II	FLJ22536	Body	opensea		rs527533725;rs546685661	1;15
cg16703541	0.384641	0.487859	-0.103218	6.08613e-06	0.00295204	21	46340517	F	II	ITGB2-AS1	TSS1500	opensea		rs547731371;rs559535370	17;20
cg12052144	0.851061	0.737429	0.113632	6.15206e-06	0.00295714	15	26875014	F	II	GABRB3	Body	shore	chr15:26874097-26874528	rs569031451	24
cg08356028	0.889733	0.774362	0.115371	6.16922e-06	0.00296227	10	80217969	F	II		IGR	opensea		rs538190459;rs185701042;rs568582724	0;1;45
cg07946977	0.690643	0.81061	-0.119967	6.29892e-06	0.00298761	1	221886639	R	II	DUSP10	5'UTR	opensea		rs114656173;rs532968790;rs545363987	31;8;2
cg27081745	0.730134	0.831395	-0.101261	6.32658e-06	0.00298761	5	67627382	F	II		IGR	opensea		rs538980587;rs557211659;rs190895855	0;4;50
cg23378546	0.511435	0.626663	-0.115228	6.5751e-06	0.00303377	17	76352717	R	II		IGR	shelf	chr17:76354818-76357038
cg02349866	0.462461	0.573547	-0.111086	6.64759e-06	0.00303859	15	90391877	F	II	AP3S2	Body	opensea		rs10852122;rs550165358	44;51
cg13434361	0.686253	0.818293	-0.13204	6.90491e-06	0.00307603	6	27197402	F	II		IGR	opensea		rs142245773;rs575225598	0;24
cg17771150	0.606696	0.709188	-0.102493	6.99495e-06	0.00310048	13	46756209	R	II	LCP1	5'UTR	opensea		rs148544182	22
cg19683821	0.53741	0.655822	-0.118411	7.09886e-06	0.00311992	10	134827236	R	II		IGR	shore	chr10:134826130-134826843	rs7100314;rs7079364;rs540034469;rs377204879	42;19;18;2
cg12308675	0.773587	0.67358	0.100008	7.20309e-06	0.00313675	2	239169537	R	II	PER2	Body	opensea		rs200288603;rs145850151;rs541441823	45;40;22
cg15361930	0.649293	0.541784	0.107509	7.2561e-06	0.00314572	21	40196187	R	II	ETS2	3'UTR	shore	chr21:40194644-40194849	rs545356002	5
cg18733230	0.655264	0.544318	0.110946	7.27994e-06	0.00314875	7	4763182	F	I	FOXK1	Body	shore	chr7:4764684-4765252	rs568241738;rs536527370;rs76562699;rs547984678;rs142220978;rs11973019;rs35646754	1;12;17;30;33;43;48
cg12244013	0.629468	0.734097	-0.104628	7.36925e-06	0.00317169	2	9307243	F	II		IGR	opensea		rs573486421;rs187745829;rs556114669	6;7;16
cg26579713	0.520269	0.646143	-0.125874	7.37183e-06	0.00317169	15	65701865	F	II	IGDCC4	Body	opensea		rs564773331;rs80157845;rs553805431;rs147792127	0;5;11;24
cg07127888	0.326141	0.225919	0.100222	7.41289e-06	0.003175	8	41400789	F	II	GINS4	3'UTR	opensea		rs573018454;rs542127700	1;46
cg21078963	0.520254	0.404984	0.11527	7.49311e-06	0.00319398	6	163755165	F	II		IGR	opensea		rs532653064;rs552434932	10;47
cg20894963	0.690478	0.796904	-0.106427	7.53687e-06	0.00319875	12	9885564	R	II	CLECL1	1stExon	opensea		rs12304510	40
cg26446133	0.298837	0.651346	-0.352508	7.55678e-06	0.00320152	18	72167187	R	II	CNDP2	5'UTR	shelf	chr18:72162935-72164039	rs577362588;rs546217360;rs191869036	39;37;5
cg21708058	0.400986	0.293421	0.107566	7.56053e-06	0.00320152	8	38585602	F	II	TACC1	TSS200	opensea		rs28364583;rs571146756	16;20
cg04531756	0.698689	0.800263	-0.101574	7.6336e-06	0.00320701	6	135516912	F	II	MYB	Body	opensea		rs540205784;rs2229999	24;32
cg26993745	0.49364	0.607193	-0.113554	7.68601e-06	0.00321277	5	169820433	F	II	CTD-2270F17.1	Body	opensea		rs75991218;rs62392742	5;39
cg08651856	0.660852	0.76404	-0.103188	7.90667e-06	0.00324649	4	103780165	R	II	UBE2D3	Body	opensea		rs552744728;rs138571323;rs538463637;rs183745600	49;43;2;1
cg05581878	0.547901	0.674824	-0.126923	7.97562e-06	0.00324649	3	159886981	F	II		IGR	opensea		rs536445689	33
cg24028809	0.18912	0.298714	-0.109594	8.15687e-06	0.00324877	6	153414101	R	II	RGS17	5'UTR	opensea		rs528267465	47
cg18091615	0.414904	0.296106	0.118798	8.34859e-06	0.00327872	7	137675881	R	II	CREB3L2	Body	opensea		rs574514378	40
cg23848712	0.350012	0.248726	0.101286	8.49268e-06	0.00329076	20	3022992	R	II	GNRH2	TSS1500	shelf	chr20:3026277-3027468
cg04441857	0.711209	0.825922	-0.114712	8.56115e-06	0.00329076	10	14701815	R	II	FAM107B	Body	opensea		rs185089940;rs537184044	6;5
cg04680436	0.750708	0.641958	0.10875	8.60992e-06	0.00329076	2	242842668	R	I		IGR	shore	chr2:242843760-242844198	rs563996663	23
cg10566776	0.88024	0.772841	0.107399	8.62844e-06	0.00329076	20	37074185	F	II	SNHG11	TSS1500	shore	chr20:37075227-37075854	rs805530	14
cg02522196	0.734692	0.83792	-0.103228	8.63108e-06	0.00329076	12	44226393	F	II		IGR	shelf	chr12:44229710-44230164	rs116410211;rs113958728	33;49
cg00172872	0.685293	0.823297	-0.138004	8.69901e-06	0.00329076	12	89461426	F	II		IGR	opensea
cg19432886	0.377328	0.269548	0.107779	8.82629e-06	0.00330759	5	124394386	R	II		IGR	opensea		rs185485308;rs59429060;rs554523480	47;12;1
cg11874091	0.57331	0.67863	-0.10532	9.15903e-06	0.00334833	2	109228889	R	II	LIMS1	5'UTR	opensea		rs572527509;rs539809089;rs79572183;rs561331453	34;21;15;14
cg10833066	0.402696	0.264935	0.137761	9.21329e-06	0.00334995	12	111807467	R	I	FAM109A	TSS1500	shore	chr12:111806559-111807060	rs561393769;rs370268501;rs140226993	49;16;6
cg19458020	0.40296	0.289841	0.113119	9.54412e-06	0.003384	17	38473119	R	I	RARA	TSS1500	island	chr17:38472958-38473201	rs555458704;rs573679409;rs544277699	34;31;30
cg24167667	0.534776	0.430887	0.103889	9.58501e-06	0.00339162	3	30482466	F	II		IGR	opensea
cg10880006	0.619631	0.487876	0.131755	9.65983e-06	0.0034036	4	81122687	R	II	PRDM8	Body	shore	chr4:81123508-81124318	rs531118103;rs61999345	2;1
cg12591668	0.363063	0.465081	-0.102018	9.86168e-06	0.00342324	1	192520335	F	II		IGR	opensea
cg00806644	0.602058	0.709095	-0.107037	9.95379e-06	0.00342746	10	126889815	F	II		IGR	opensea		rs541906532;rs560548988	42;49
cg08388413	0.566391	0.670028	-0.103638	9.96304e-06	0.00342746	2	225751034	R	II	DOCK10	Body	opensea		rs563517926	7
cg16203592	0.637851	0.367022	0.270829	1.036e-05	0.00348458	4	153601674	F	II	TMEM154	TSS1500	opensea		rs12643970;rs12650067	9;42
cg07470207	0.417952	0.533384	-0.115432	1.05643e-05	0.00350186	8	132828746	F	II		IGR	opensea
cg26314722	0.343086	0.451866	-0.108779	1.0581e-05	0.00350186	1	234867300	R	II		IGR	opensea		rs192550178	28
cg04239831	0.208834	0.311771	-0.102938	1.09835e-05	0.00355167	15	90392043	F	II	AP3S2	Body	opensea		rs141190357;rs557780259	30;49
cg12779575	0.648322	0.540227	0.108096	1.10106e-05	0.00355426	17	62208434	F	II	ERN1	TSS1500	shore	chr17:62206971-62208050
cg02889973	0.699822	0.806505	-0.106683	1.10577e-05	0.00355977	1	234977572	F	II		IGR	opensea
cg13692543	0.333137	0.212603	0.120534	1.11941e-05	0.00356768	9	35510933	R	II	RUSC2	5'UTR	opensea		rs573277657	2
cg02849956	0.485664	0.587751	-0.102087	1.13758e-05	0.00359145	19	4634827	R	II		IGR	shore	chr19:4636207-4636567	rs73533782	2
cg22074858	0.300662	0.41312	-0.112458	1.14159e-05	0.0035965	1	89488430	R	II	GBP3	1stExon	opensea		rs554570255;rs576123048	24;20
cg16512364	0.57002	0.45433	0.11569	1.18273e-05	0.00365671	13	50513235	R	II		IGR	shelf	chr13:50509944-50511198	rs562938209;rs146643614	4;2
cg00982919	0.296796	0.40102	-0.104224	1.18961e-05	0.00366271	9	126775263	F	II	LHX2	Body	island	chr9:126773246-126780953
cg21188037	0.618627	0.722964	-0.104337	1.20401e-05	0.00367485	7	45018658	F	II	MYO1G	5'UTR	opensea		rs577250755	47
cg14395885	0.619331	0.497953	0.121378	1.20652e-05	0.00367485	9	130700923	F	I	DPM2	TSS200	shore	chr9:130699759-130700266	rs3758326	37
cg21250978	0.446178	0.342413	0.103766	1.21889e-05	0.0036772	7	106684541	F	II	PRKAR2B	TSS1500	shore	chr7:106684813-106685765	rs537182349;rs564160525	0;34
cg11270806	0.409451	0.295295	0.114155	1.22171e-05	0.00367844	4	23892515	R	II	PPARGC1A	TSS1500	opensea		rs539933172;rs551849339	27;1
cg00817464	0.541728	0.404099	0.13763	1.22564e-05	0.00368564	10	111662876	R	II	XPNPEP1	Body	opensea		rs569576113;rs189648666	33;20
cg08871495	0.324966	0.430592	-0.105626	1.23685e-05	0.00370592	5	177413021	F	II		IGR	shore	chr5:177411342-177411939	rs185900714	47
cg18872420	0.706923	0.855891	-0.148968	1.25982e-05	0.00373416	14	78023429	R	II	SPTLC2	Body	opensea
cg26947127	0.834554	0.724387	0.110166	1.26077e-05	0.00373416	12	12901747	F	II	APOLD1	Body	opensea		rs537502564	43
cg17098965	0.541569	0.665982	-0.124413	1.30061e-05	0.00377332	20	52199520	F	II	ZNF217	5'UTR	shore	chr20:52198058-52198400	rs529065695	44
cg14332049	0.59445	0.831036	-0.236586	1.3045e-05	0.00377332	6	153241931	R	II		IGR	opensea		rs117447616;rs563575727;rs530796246;rs141304024	46;14;2;1
cg01372366	0.577411	0.685914	-0.108503	1.32238e-05	0.00378804	11	48041783	F	II	PTPRJ	Body	opensea		rs1228030;rs1228029;rs140275541	2;13;47
cg20415053	0.217223	0.10854	0.108683	1.32564e-05	0.00379116	1	26527928	R	I	CATSPER4	Body	opensea		rs140820355;rs41310785;rs141342547;rs201932747;rs149417932	50;46;34;17;5
cg16303562	0.605846	0.711438	-0.105592	1.32999e-05	0.00379567	8	16050333	R	II	MSR1	TSS200	opensea		rs551021465	48
cg17148876	0.465864	0.356205	0.109659	1.41513e-05	0.00387875	12	95730175	F	II		IGR	opensea
cg24154779	0.437816	0.572817	-0.135001	1.41925e-05	0.00388044	2	177038538	R	II		IGR	shore	chr2:177039551-177039951	rs140118522	10
cg22416721	0.656753	0.547169	0.109584	1.44022e-05	0.0038959	4	88570574	R	II	DMP1	TSS1500	opensea		rs1462367;rs150123168	48;47
cg18224942	0.255346	0.383597	-0.128251	1.44514e-05	0.0038959	1	1225781	R	II	SCNN1D	Body	shelf	chr1:1228780-1230163	rs113197404;rs140544860;rs563851204;rs145626299;rs529250968;rs369333532	30;29;28;15;2;1
cg14166485	0.213321	0.338556	-0.125236	1.46667e-05	0.00390718	9	126779370	F	II	LHX2	Body	island	chr9:126773246-126780953	rs140596964	5
cg26697583	0.352439	0.251106	0.101333	1.47972e-05	0.00391625	15	89992598	R	II		IGR	opensea		rs559570667	37
cg05647197	0.674712	0.563056	0.111656	1.49695e-05	0.00393237	2	10182525	R	II	KLF11	TSS1500	shore	chr2:10182635-10184702	rs4669520;rs186952153	31;26
cg11508999	0.480253	0.581746	-0.101493	1.51229e-05	0.00395515	4	159861608	R	II	C4orf45	Body	opensea		rs7683710	16
cg13058623	0.396002	0.500005	-0.104003	1.5406e-05	0.00397506	1	233040477	F	II		IGR	opensea		rs567171267;rs536451251	2;27
cg14273269	0.514774	0.407044	0.10773	1.56091e-05	0.00398953	15	57927978	R	II	GCOM1	Body	opensea		rs185249202;rs549978958	34;8
cg18852414	0.652549	0.5172	0.135349	1.57628e-05	0.00400897	1	214477280	R	II	SMYD2	Body	opensea		rs546137606;rs60335906;rs113569347	44;40;1
cg03436397	0.525488	0.632593	-0.107105	1.58028e-05	0.0040113	7	102067162	R	II		IGR	opensea		rs556159285	1
cg09685096	0.62103	0.520565	0.100465	1.58528e-05	0.00401408	1	86157111	F	II	ZNHIT6	Body	opensea		rs149503754;rs143969446;rs529951914	0;5;38
cg09733528	0.529925	0.673602	-0.143677	1.60621e-05	0.00403854	2	169832726	F	II	ABCB11	Body	opensea		rs566233802;rs534918935;rs555259192;rs4148785;rs537437649;rs4148784	0;1;19;26;32;35
cg01382502	0.624219	0.730624	-0.106405	1.61829e-05	0.00405344	16	22252504	F	II	EEF2K	Body	opensea		rs553703049;rs117591390	1;7
cg09646983	0.796454	0.660601	0.135853	1.62312e-05	0.00405492	6	152125861	F	II	ESR1	5'UTR	shelf	chr6:152128822-152129771	rs563382788	0
cg20315590	0.247826	0.129218	0.118608	1.63129e-05	0.00406306	1	186003041	F	II	HMCN1	Body	opensea		rs560761953;rs543666116;rs61829959	1;44;49
cg15626350	0.419936	0.28808	0.131856	1.64358e-05	0.00407491	6	152130207	R	II	ESR1	Body	shore	chr6:152128822-152129771	rs372563256;rs531348393;rs550961772;rs189591475	51;40;17;1
cg08799778	0.676204	0.566101	0.110103	1.64391e-05	0.00407491	16	1017338	F	II	LMF1	Body	shelf	chr16:1020219-1021303	rs543702743;rs35283482;rs532728174	0;29;39
cg01666255	0.449847	0.559906	-0.110059	1.68184e-05	0.00411147	12	131297184	R	II	STX2	Body	opensea		rs111810019	5
cg24335252	0.466277	0.604341	-0.138064	1.71526e-05	0.00413573	2	227169197	F	II		IGR	opensea		rs545625112;rs180756024;rs190847887;rs191256096	1;6;47;50
cg20128099	0.556381	0.446828	0.109553	1.73314e-05	0.00414929	8	37621215	R	II	PROSC	Body	shore	chr8:37619779-37620770	rs555597261;rs117430456	2;1
cg17996830	0.74803	0.862976	-0.114946	1.73658e-05	0.00415094	11	78616440	R	II	ODZ4	Body	shore	chr11:78614205-78614597	rs190984842;rs573748997	17;12
cg25875049	0.692053	0.795539	-0.103486	1.81539e-05	0.00422575	15	43531947	F	II	TGM5	Body	opensea		rs141773381;rs551016967	24;34
cg08638929	0.426135	0.320599	0.105536	1.82057e-05	0.0042312	1	46640255	F	II	TSPAN1	TSS1500	opensea		rs147576736;rs545980251;rs142114994;rs185069554;rs145934156	11;12;31;41;44
cg11179695	0.947717	0.845975	0.101742	1.84722e-05	0.004251	6	129982785	R	II	ARHGAP18	Body	opensea
cg19435859	0.683725	0.827546	-0.143821	1.85348e-05	0.00425659	17	2593076	F	I	KIAA0664	3'UTR	island	chr17:2593028-2594044	rs534874099;rs138691123;rs74821358;rs539426185;rs555849352;rs77218430	0;13;14;16;24;25
cg01117339	0.692331	0.798547	-0.106216	1.86134e-05	0.00425821	11	73737124	F	II		IGR	opensea
cg01334831	0.354127	0.455152	-0.101024	1.88144e-05	0.00427877	13	114832833	R	II	RASA3	Body	shelf	chr13:114836066-114836520
cg16101574	0.687852	0.827406	-0.139555	1.90549e-05	0.00429312	7	7291514	R	II		IGR	opensea		rs191527811;rs77564791;rs34881328;rs570411210	34;30;7;1
cg02352281	0.408346	0.514254	-0.105908	1.90819e-05	0.00429312	3	46139305	R	I		IGR	opensea		rs144159897;rs150973764;rs566059017;rs62243876;rs554742847	45;44;17;11;5
cg26437842	0.594452	0.699833	-0.10538	1.92335e-05	0.00430541	10	49893423	R	II	WDFY4	TSS200	opensea		rs540754191;rs559365607;rs577687417;rs545946483;rs368576558	35;23;18;4;2
cg17094249	0.456978	0.559832	-0.102855	1.92599e-05	0.0043059	1	24867657	F	II		IGR	opensea		rs565495594	11
cg15286094	0.535937	0.429903	0.106034	1.94882e-05	0.00432347	7	116660213	F	II	ST7	Body	opensea		rs146376737	2
cg01563363	0.247418	0.350875	-0.103457	1.95079e-05	0.00432527	2	113398552	R	II		IGR	opensea		rs548709682;rs116388061;rs530830400	6;2;1
cg22681709	0.309517	0.195571	0.113945	2.00015e-05	0.00437369	2	178499509	F	II	PDE11A	Body	opensea
cg00156230	0.626282	0.495727	0.130556	2.0057e-05	0.00437686	7	45073692	F	II	CCM2	Body	opensea		rs183155173;rs116287020	0;41
cg15129183	0.666202	0.773589	-0.107387	2.01604e-05	0.00438589	5	169760269	R	II	LOC257358	Body	opensea		rs548645849	1
cg17033499	0.627544	0.73972	-0.112176	2.02202e-05	0.00439067	1	116044436	R	II		IGR	opensea		rs148761302;rs142409608;rs543651034;rs565226980	46;44;17;1
cg24999727	0.634745	0.514444	0.120301	2.03324e-05	0.0043943	4	88243818	R	II	HSD17B13	1stExon	opensea		rs200528299	4
cg02147683	0.551822	0.429624	0.122198	2.03414e-05	0.0043943	4	102251896	R	II	MIR1255A	TSS1500	opensea		rs183647362	1
cg16398108	0.448042	0.345379	0.102664	2.07966e-05	0.00442078	12	66331507	R	II	HMGA2	Body	opensea		rs531889652;rs551569861	24;2
cg17783333	0.679691	0.511836	0.167855	2.08681e-05	0.00442885	5	16431777	R	II		IGR	opensea		rs77446572;rs568816303;rs536352294	35;19;1
cg13342710	0.493922	0.606672	-0.11275	2.09334e-05	0.0044301	3	123407570	F	II	MYLK	Body	opensea		rs112470744	3
cg05665651	0.676693	0.567887	0.108806	2.11253e-05	0.00443382	16	89525202	F	II	ANKRD11	5'UTR	opensea		rs118029756;rs149154819;rs534676963;rs553455780	3;17;21;37
cg07268726	0.824408	0.680102	0.144306	2.12209e-05	0.00443767	11	60701918	R	II	TMEM132A	Body	island	chr11:60701682-60702219
cg03706086	0.751025	0.854211	-0.103185	2.16383e-05	0.00446866	8	71381216	R	II		IGR	opensea		rs142276729	22
cg18455616	0.470336	0.62521	-0.154874	2.17801e-05	0.00448308	2	99124870	F	II	INPP4A	5'UTR	opensea		rs577205902	6
cg25503999	0.613585	0.723188	-0.109603	2.20414e-05	0.00449853	18	74774466	R	II	MBP	Body	shelf	chr18:74770351-74770590	rs143787143	1
cg25741609	0.783421	0.886637	-0.103215	2.21582e-05	0.00451137	1	206898306	R	II	MAPKAPK2	Body	opensea		rs545938059;rs559446273;rs527897793	36;34;2
cg14429919	0.316927	0.215286	0.101641	2.23229e-05	0.00451933	6	3054820	R	I		IGR	opensea
cg19689330	0.712061	0.820813	-0.108752	2.23338e-05	0.00451933	6	5512308	F	II	FARS2	Body	opensea		rs573811467;rs140137925;rs189084218	0;3;43
cg02484781	0.584144	0.685458	-0.101314	2.254e-05	0.00453728	11	102459860	R	II	MMP20	Body	opensea		rs1784448;rs61893839;rs533621208	45;43;17
cg24314564	0.307433	0.425841	-0.118408	2.27021e-05	0.00454859	3	188668940	F	II		IGR	shelf	chr3:188665275-188665552	rs541843519	1
cg05864326	0.567882	0.677191	-0.10931	2.29331e-05	0.00456439	2	177030150	R	I	HOXD3	5'UTR	shore	chr2:177029413-177029941	rs574473187	9
cg22188184	0.126324	0.277864	-0.15154	2.30425e-05	0.00456609	6	101168404	R	II	ASCC3	Body	opensea		rs76670405;rs139851819;rs539344862	33;13;1
cg08549335	0.466982	0.57584	-0.108858	2.31137e-05	0.00456993	7	30387954	R	II	ZNRF2	Body	opensea
cg14737484	0.446518	0.548164	-0.101646	2.36493e-05	0.00460429	6	32054561	F	II	TNXB	Body	shore	chr6:32055067-32055601	rs73406030	48
cg01097406	0.471338	0.348725	0.122613	2.39423e-05	0.00461885	16	89675127	R	II		IGR	opensea		rs80089054	19
cg22666015	0.724212	0.826298	-0.102086	2.39529e-05	0.0046197	2	233981885	R	II	INPP5D	Body	opensea		rs529216086	27
cg17187167	0.63993	0.527691	0.112239	2.40708e-05	0.00462928	8	74198146	F	I		IGR	island	chr8:74197853-74198211	rs577602964;rs545055950;rs182653279;rs13274334;rs542668453;rs59392627	0;11;18;29;41;50
cg25151559	0.64843	0.74928	-0.10085	2.42052e-05	0.00463302	1	1223442	R	II	SCNN1D	Body	opensea		rs560453693;rs13306645;rs13306646;rs564815542;rs530647092;rs369376155	41;17;15;12;6;2
cg11147886	0.736446	0.837893	-0.101447	2.42357e-05	0.00463302	16	69598170	R	II	NFAT5	TSS1500	shore	chr16:69599437-69600736	rs569945906	9
cg03722295	0.754802	0.856439	-0.101637	2.42368e-05	0.00463302	19	10519375	F	II		IGR	shelf	chr19:10513990-10515616	rs183873759;rs17697965;rs566758247	3;35;44
cg18854004	0.647595	0.753714	-0.106119	2.42999e-05	0.00463989	2	8444004	R	II		IGR	opensea		rs553622416;rs56047632	22;18
cg20132775	0.465003	0.353553	0.11145	2.43977e-05	0.00464463	3	142444202	F	II	TRPC1	Body	shore	chr3:142442702-142443978	rs9877174	12
cg15481493	0.64681	0.757383	-0.110572	2.4496e-05	0.00464942	11	35133274	R	II		IGR	opensea		rs547784661;rs566329830	25;12
cg10407598	0.433104	0.323279	0.109824	2.45901e-05	0.00465442	17	73629365	F	I	RECQL5	Body	shore	chr17:73627542-73627824	rs577498565;rs533811678	26;27
cg22595920	0.74765	0.858424	-0.110774	2.46388e-05	0.00465442	1	9716050	F	II	C1orf200	TSS1500	shelf	chr1:9711780-9713001
cg12461281	0.550291	0.422749	0.127543	2.46469e-05	0.00465442	5	148288661	F	II		IGR	opensea		rs73278685;rs559209033	17;24
cg02822958	0.654553	0.503764	0.150789	2.48359e-05	0.00465442	2	46747628	F	I	ATP6V1E2	TSS1500	opensea		rs574016563;rs896209	19;29
cg20434152	0.864106	0.763464	0.100642	2.48489e-05	0.00465442	1	7120926	R	I	CAMTA1	Body	shore	chr1:7122519-7122727	rs531116380;rs115412872;rs536255817;rs138157268;rs4436414;rs530181874	34;28;27;14;13;2
cg15263617	0.683315	0.798606	-0.115291	2.48534e-05	0.00465442	20	5574362	F	II	GPCPD1	Body	opensea		rs565714270	44
cg08752726	0.323	0.424938	-0.101937	2.48816e-05	0.00465442	21	36254259	R	II	RUNX1	Body	opensea		rs184886513;rs534891166	2;1
cg08735211	0.611156	0.721645	-0.110489	2.48856e-05	0.00465442	6	32920657	R	II	HLA-DMA	Body	opensea
cg10166664	0.459462	0.6326	-0.173137	2.58764e-05	0.0047032	5	60624229	R	II		IGR	shelf	chr5:60626505-60629809	rs554166040;rs555217901	33;2
cg27262041	0.485979	0.590404	-0.104425	2.59708e-05	0.00470785	11	19654032	R	II	NAV2	Body	opensea
cg09352518	0.126582	0.480499	-0.353917	2.59793e-05	0.00470785	19	21265421	R	II	ZNF714	5'UTR	island	chr19:21265164-21265433	rs8101412	50
cg08477332	0.451426	0.820037	-0.368611	2.59946e-05	0.00470948	1	153590243	R	II	S100A14	TSS1500	opensea		rs570124966;rs547338391	11;8
cg19918549	0.66098	0.763723	-0.102743	2.68359e-05	0.00474116	14	100531800	R	II	EVL	1stExon	opensea		rs202213976;rs199571737	48;1
cg16331599	0.647809	0.763166	-0.115357	2.6858e-05	0.00474191	3	121796627	R	II	CD86	TSS200	opensea		rs190397016;rs9282643;rs182944953	48;40;2
cg10300895	0.559832	0.450891	0.108941	2.70795e-05	0.00475718	8	10283858	F	II	MSRA	Body	opensea		rs188918891;rs113315522;rs547617236;rs192924468	0;1;2;51
cg21341928	0.30995	0.422899	-0.112949	2.71475e-05	0.00476007	13	25670327	R	I	PABPC3	1stExon	island	chr13:25670041-25670531	rs571449830	23
cg01631215	0.647597	0.750912	-0.103315	2.74194e-05	0.00476921	3	67706047	F	II	SUCLG2	TSS1500	shore	chr3:67704628-67705051	rs140388897;rs555365901;rs76721141;rs533920946;rs145486271;rs577380493	0;15;33;34;42;51
cg20796635	0.614378	0.510297	0.104081	2.74289e-05	0.00476921	11	82826902	F	II		IGR	opensea		rs573777704	1
cg19989043	0.521964	0.640272	-0.118307	2.75904e-05	0.0047875	6	47468193	R	II	CD2AP	Body	opensea		rs370436090	29
cg26733846	0.737279	0.621447	0.115832	2.78618e-05	0.00480777	6	112824384	F	II		IGR	opensea
cg11780785	0.367714	0.493951	-0.126237	2.83403e-05	0.0048445	16	72206241	F	I	PMFBP1	TSS200	opensea
cg26094651	0.625966	0.831995	-0.206029	2.87253e-05	0.00487441	2	1802045	F	II	MYT1L	Body	island	chr2:1801618-1802060
cg02781074	0.410063	0.309393	0.10067	2.90715e-05	0.00490191	13	101241206	F	I	GGACT	TSS200	island	chr13:101240689-101241226
cg20169988	0.73784	0.840229	-0.10239	2.92075e-05	0.00490699	1	153330776	R	II	S100A9	Body	opensea		rs199809903;rs141169559;rs112531265	20;19;1
cg14100005	0.745541	0.610671	0.13487	2.94553e-05	0.00492197	7	151506979	F	II	PRKAG2	5'UTR	opensea		rs4530949;rs551162574	6;7
cg23942311	0.636203	0.792739	-0.156535	2.95255e-05	0.00492197	14	51606299	F	II		IGR	opensea		rs559990114;rs114819079;rs188841222;rs4309324;rs530860220	6;10;36;37;40
cg10582189	0.790813	0.672693	0.11812	3.01075e-05	0.00494707	7	140337654	R	II		IGR	shelf	chr7:140339997-140341136	rs535449432	4
cg06878111	0.680259	0.559997	0.120262	3.03454e-05	0.00496867	10	9999498	F	II		IGR	opensea		rs184736536;rs189285485	1;12
cg04588674	0.402944	0.255217	0.147727	3.07709e-05	0.00500275	17	46682410	F	I	HOXB6	TSS200	shelf	chr17:46685244-46685449
cg26010218	0.489116	0.3823	0.106816	3.07755e-05	0.00500275	4	78977223	R	I	FRAS1	TSS1500	shore	chr4:78978365-78979256	rs557480457	29
cg17007896	0.765164	0.866553	-0.101389	3.09042e-05	0.00500991	11	69261044	R	II		IGR	shelf	chr11:69258149-69258544	rs570327169	41
cg11598403	0.392948	0.291615	0.101333	3.09835e-05	0.00501595	18	74799500	F	II	MBP	Body	island	chr18:74799144-74800038	rs7242091;rs191998606	18;37
cg02632314	0.394776	0.509355	-0.114579	3.12157e-05	0.00503198	13	41593416	F	II	ELF1	5'UTR	opensea		rs551307428	40
cg02711510	0.739548	0.637654	0.101894	3.17075e-05	0.00506141	16	85220747	R	II		IGR	opensea		rs185823529;rs543217586	33;31
cg06234741	0.528708	0.421357	0.107351	3.19956e-05	0.00507641	12	58662850	F	II		IGR	opensea		rs187948632;rs548703870;rs542184129	0;43;46
cg13410764	0.226378	0.342598	-0.11622	3.20068e-05	0.00507711	9	90407888	R	II		IGR	opensea		rs181994868	22
cg04960065	0.497423	0.612903	-0.115481	3.21445e-05	0.00508372	4	185189300	F	II		IGR	opensea
cg11340527	0.685688	0.580544	0.105144	3.23331e-05	0.00509406	11	58953689	R	II	DTX4	Body	opensea		rs372880876;rs542216106;rs530994916	32;11;2
cg23123731	0.760309	0.656307	0.104002	3.2442e-05	0.00510042	10	80161611	F	II		IGR	opensea		rs141400652	0
cg24829249	0.424453	0.538157	-0.113704	3.2573e-05	0.00511307	9	73082049	R	II		IGR	opensea
cg24769830	0.637294	0.744596	-0.107302	3.25944e-05	0.00511307	3	108041508	R	II	HHLA2	5'UTR	opensea		rs150448244	46
cg21608519	0.706653	0.80972	-0.103067	3.29464e-05	0.00514255	7	27199752	R	II		IGR	island	chr7:27199661-27200960	rs193083543;rs73290323	34;29
cg07722722	0.216621	0.321217	-0.104595	3.36342e-05	0.00517787	1	45187551	F	II	C1orf228	Body	shelf	chr1:45189705-45190558	rs539202777;rs114610669;rs557136043;rs116219668;rs139940889;rs569329260;rs78999896;rs115598547;rs150805739;rs551119358;rs10127619;rs4660287;rs566651336;rs3008978;rs79214855;rs575116806;rs543867979;rs557441009;rs577171211;rs139678377;rs192837594;rs542372359;rs571790081	0;1;2;6;7;8;9;11;16;17;18;20;23;25;27;28;29;30;32;33;34;35;38
cg11778840	0.6189	0.506901	0.111999	3.37702e-05	0.00518313	21	40823722	R	II	SH3BGR	5'UTR	opensea		rs551481149;rs571299516	44;2
cg07933754	0.376116	0.512482	-0.136366	3.37947e-05	0.00518546	5	10422178	F	II	2006-03-01	Body	opensea		rs560008527;rs147328489	5;32
cg00747922	0.549727	0.669515	-0.119788	3.40278e-05	0.00519258	17	107930	R	II	RPH3AL	Body	opensea		rs558801773;rs137979538;rs544193349;rs4890202;rs149069657	46;21;20;9;1
cg23400122	0.747653	0.625662	0.121991	3.40733e-05	0.00519374	8	10283795	R	II	MSRA	Body	opensea		rs7005363;rs3750313;rs148735624;rs576920844	49;36;31;30
cg08907436	0.891038	0.782083	0.108955	3.48518e-05	0.0052423	6	152125965	R	II	ESR1	5'UTR	shelf	chr6:152128822-152129771	rs143606031;rs546654881	37;34
cg04470054	0.268612	0.427848	-0.159237	3.49129e-05	0.0052472	17	78830472	R	I	RPTOR	Body	shore	chr17:78831505-78831864	rs147816275	39
cg18081760	0.675869	0.795472	-0.119603	3.50812e-05	0.00526156	1	114483597	R	II	HIPK1	Body	opensea
cg10009801	0.732718	0.834814	-0.102096	3.52353e-05	0.00526718	6	30168645	F	II	TRIM26	5'UTR	opensea
cg05291674	0.328628	0.225537	0.103092	3.525e-05	0.00526718	15	68480210	F	II	PIAS1	3'UTR	opensea		rs372957210	16
cg00893471	0.436959	0.556995	-0.120036	3.54624e-05	0.00527805	2	177029921	R	II	HOXD3	5'UTR	island	chr2:177029413-177029941	rs558601425	17
cg17602444	0.543923	0.645008	-0.101085	3.57563e-05	0.00529311	7	644819	R	II	PRKAR1B	Body	shore	chr7:645333-645616	rs535987449;rs555793185;rs569522956	38;30;1
cg10816378	0.392246	0.289049	0.103197	3.57566e-05	0.00529311	12	40868087	R	II		IGR	opensea		rs75598342	24
cg02821871	0.678176	0.577023	0.101153	3.60646e-05	0.00531239	19	49133598	F	II	SPHK2	3'UTR	island	chr19:49132603-49134291	rs544816959;rs117309075	3;23
cg27631256	0.605107	0.708147	-0.10304	3.63015e-05	0.00533257	9	117692745	R	II	TNFSF8	1stExon	opensea		rs532221203	28
cg01567509	0.580722	0.703754	-0.123032	3.63319e-05	0.00533313	1	15104223	R	II	KIAA1026	Body	opensea		rs532456023;rs552294594	45;40
cg08133631	0.373811	0.265723	0.108089	3.67096e-05	0.00534362	1	26527909	R	I	CATSPER4	Body	opensea		rs17163674;rs145608675;rs201122868;rs545011390;rs142696900;rs140820355;rs41310785;rs141342547	48;47;41;40;39;31;27;15
cg24191225	0.551844	0.655024	-0.10318	3.67718e-05	0.00534905	12	9885824	R	II	CLECL1	1stExon	opensea		rs61913428	13
cg06460944	0.736809	0.620044	0.116765	3.68087e-05	0.0053513	20	19194303	F	I	SLC24A3	Body	shore	chr20:19192459-19193902	rs188945544;rs192342595;rs55765434	19;29;36
cg05578480	0.733743	0.626871	0.106872	3.69746e-05	0.00535629	1	231174269	F	II	FAM89A	Body	shore	chr1:231175062-231176317
cg23280754	0.811177	0.710438	0.100739	3.71932e-05	0.00537116	2	202221892	F	II	ALS2CR12	1stExon	opensea		rs2110684;rs180824826;rs184259582	29;33;39
cg06817669	0.58251	0.452017	0.130493	3.73738e-05	0.00537145	15	77518882	R	II	C15orf5	TSS1500	opensea		rs141459364	3
cg06238316	0.119948	0.387975	-0.268027	3.75726e-05	0.00538593	19	21265364	F	II	ZNF714	5'UTR	island	chr19:21265164-21265433	rs560609743;rs8101412	0;9
cg14708411	0.578448	0.837749	-0.259301	3.81956e-05	0.00540979	5	1060679	F	I	SLC12A7	Body	island	chr5:1060584-1060809	rs2241608;rs568077465;rs529353447;rs111297355	6;18;24;41
cg15258980	0.710316	0.815448	-0.105132	3.85967e-05	0.00542641	2	68961597	F	II	ARHGAP25	TSS1500	opensea		rs531012901;rs375466066	1;19
cg22117805	0.682705	0.793306	-0.110602	3.89104e-05	0.00544623	11	36422455	R	II	PRR5L	5'UTR	opensea		rs7933726	19
cg10377510	0.315669	0.415983	-0.100314	3.89984e-05	0.0054502	1	9224003	R	II		IGR	opensea		rs112574188	7
cg06392589	0.830925	0.724073	0.106852	3.91354e-05	0.00545339	3	136676846	F	II	IL20RB	1stExon	opensea		rs550474811	21
cg03490289	0.6062	0.48683	0.11937	3.94165e-05	0.00546758	8	49729253	F	I		IGR	opensea		rs148114297;rs141929802	18;35
cg25467833	0.697474	0.81326	-0.115786	4.00917e-05	0.00550553	1	212335061	R	II		IGR	opensea		rs192954861;rs111353398	2;1
cg21440776	0.490382	0.592488	-0.102106	4.06323e-05	0.00552842	12	6658378	F	II	IFFO1	Body	shore	chr12:6657727-6657973	rs553226716;rs572738034	0;50
cg26286839	0.420498	0.277075	0.143423	4.15113e-05	0.00556736	5	79378955	R	I	THBS4	Body	opensea		rs140954796;rs146323134	17;10
cg03890368	0.539244	0.419165	0.12008	4.21118e-05	0.00559047	22	42734695	F	I		IGR	island	chr22:42734457-42734717	rs181144525;rs573526465;rs185639319	11;17;22
cg13198297	0.573738	0.464944	0.108793	4.21942e-05	0.00559222	17	18046564	F	II	MYO15A	Body	opensea
cg26262573	0.555518	0.41528	0.140238	4.23662e-05	0.00560706	7	56516129	F	II	LOC650226	TSS200	shore	chr7:56515585-56515864
cg04320476	0.661765	0.856813	-0.195048	4.26126e-05	0.00561777	17	1492206	F	II	SLC43A2	Body	island	chr17:1492086-1492322
cg09584650	0.296881	0.405685	-0.108804	4.29017e-05	0.00562807	8	2002012	R	II	MYOM2	Body	shore	chr8:2003809-2004059	rs575030484;rs144036275	51;50
cg26459249	0.562213	0.676707	-0.114494	4.31408e-05	0.00564061	3	98731036	R	II		IGR	opensea		rs147540517;rs72923043	2;1
cg08422803	0.598304	0.71551	-0.117206	4.37244e-05	0.00566894	21	46341067	F	II	ITGB2	TSS200	opensea		rs573521377	13
cg13388618	0.639143	0.746408	-0.107266	4.37293e-05	0.00566894	2	238814771	R	II	RAMP1	Body	opensea		rs114862906;rs535252405	34;33
cg07403350	0.454285	0.350443	0.103843	4.47709e-05	0.00572291	13	108867111	F	II	LIG4	5'UTR	island	chr13:108867107-108867364	rs1805387	19
cg03751727	0.485875	0.377897	0.107978	4.53036e-05	0.00574982	10	91200183	R	II	SLC16A12	Body	opensea		rs554371236;rs139069589	7;5
cg13315706	0.428091	0.562041	-0.133951	4.55176e-05	0.00575594	21	46341054	F	II	ITGB2	TSS200	opensea		rs573521377	26
cg15859496	0.519514	0.400608	0.118905	4.59204e-05	0.00577363	12	118490276	F	II	WSB2	Body	opensea		rs142866164;rs549627720;rs200858825	28;38;42
cg14227558	0.697612	0.812474	-0.114863	4.59551e-05	0.00577522	2	213983851	F	II	IKZF2	Body	opensea
cg07804470	0.499456	0.599973	-0.100517	4.63096e-05	0.00578652	13	99201496	R	II	STK24	Body	opensea		rs187520672	1
cg05959241	0.714751	0.843109	-0.128358	4.77413e-05	0.00583846	11	9410352	F	II	IPO7	Body	shelf	chr11:9406108-9406702	rs552828747;rs10840229;rs139577533	8;9;43
cg07110405	0.389481	0.28036	0.109122	4.8286e-05	0.00586949	11	70917533	F	I	SHANK2	5'UTR	opensea		rs576283619;rs115142769	11;12
cg07286216	0.608347	0.430324	0.178023	4.83196e-05	0.00586949	7	56515846	F	II	LOC650226	Body	island	chr7:56515585-56515864	rs115911119;rs368021849;rs532792149;rs149003202	6;9;40;44
cg21862353	0.566522	0.769422	-0.202901	4.84815e-05	0.00587291	2	1801628	R	II	MYT1L	Body	island	chr2:1801618-1802060
cg27284288	0.749881	0.854655	-0.104775	4.87341e-05	0.00588673	11	60739005	R	II	CD6	TSS200	opensea		rs552558942;rs190775988;rs192299757;rs546999004	35;29;17;1
cg02686793	0.36035	0.258213	0.102137	4.88795e-05	0.00589161	6	112340333	R	II		IGR	opensea		rs587682242;rs587756815;rs587636758	25;11;1
cg15002347	0.507577	0.617885	-0.110308	5.00018e-05	0.00595822	1	186590321	R	II		IGR	opensea		rs537510374;rs536329122;rs554380399	49;29;1
cg01569592	0.601496	0.499117	0.102379	5.04325e-05	0.00598121	3	185842634	F	II		IGR	opensea		rs56299033;rs571414452;rs140529201;rs553548128	3;8;33;43
cg25123566	0.483267	0.604877	-0.12161	5.06728e-05	0.00599382	12	47610734	F	II	FAM113B	5'UTR	opensea		rs557716601	37
cg18217284	0.489981	0.382117	0.107864	5.08938e-05	0.0060095	5	34504045	R	II		IGR	opensea		rs188252722;rs4146606;rs544148387;rs557793689;rs577971349	42;40;29;26;1
cg02050512	0.340832	0.488981	-0.148149	5.14822e-05	0.00604268	7	38503404	F	II	AMPH	Body	opensea		rs186890061;rs561662537	0;47
cg03699843	0.705625	0.808691	-0.103066	5.19181e-05	0.00606335	16	50701064	R	II	SNX20	3'UTR	opensea		rs547683593;rs570752712;rs539605466;rs541203731	50;48;47;29
cg15726045	0.597336	0.47707	0.120267	5.24213e-05	0.00608369	3	145790097	R	II	PLOD2	Body	opensea		rs538714340;rs201942820;rs76344866;rs3840209;rs200597103	51;38;36;36;35
cg10785929	0.708577	0.813129	-0.104552	5.28418e-05	0.00610914	3	134650410	F	II	EPHB1	Body	opensea		rs36175;rs112515745	39;47
cg20860806	0.410463	0.310144	0.100319	5.30559e-05	0.00611497	15	49267825	R	II		IGR	shore	chr15:49267991-49268278
cg19655032	0.540132	0.432587	0.107545	5.3858e-05	0.00615236	11	126024067	R	II		IGR	opensea		rs562716241;rs566523156;rs502147;rs61898819;rs527652763;rs547496667	49;44;34;27;11;1
cg01502116	0.823303	0.6966	0.126702	5.42812e-05	0.00617337	4	134017922	R	II		IGR	opensea		rs543560072;rs141114405;rs531560385;rs10518628;rs149848177	50;34;32;15;12
cg24937136	0.362793	0.466929	-0.104136	5.43149e-05	0.0061734	1	226593346	R	I	PARP1	Body	shore	chr1:226595333-226595939	rs558212900;rs151026927	41;18
cg14990413	0.589289	0.475882	0.113407	5.50485e-05	0.0062055	2	7174685	F	II	RNF144A	Body	shelf	chr2:7172296-7172512	rs550720704;rs558808281;rs572246079;rs541169736;rs441241;rs529709532	0;3;12;32;33;43
cg15687395	0.529679	0.412711	0.116969	5.63223e-05	0.00625312	5	79379309	F	II		IGR	opensea		rs545927288	35
cg27480497	0.484898	0.59946	-0.114562	5.63377e-05	0.0062539	13	48784568	F	II		IGR	opensea		rs553630170	51
cg25805026	0.844394	0.700551	0.143843	5.6639e-05	0.00626701	7	92617198	F	II		IGR	opensea
cg00930781	0.789521	0.641051	0.14847	5.67007e-05	0.00626701	1	4660565	R	II		IGR	opensea		rs589176;rs552617868	15;9
cg25549122	0.513606	0.618974	-0.105368	5.7001e-05	0.00628236	16	25138449	F	II	LCMT1	Body	opensea
cg15979152	0.865106	0.738141	0.126966	5.75014e-05	0.00630253	19	690417	R	I	PRSSL1	Body	shore	chr19:690638-690927	rs8100278;rs8105261;rs374679366	50;36;2
cg19427345	0.851799	0.692195	0.159604	5.76634e-05	0.00631381	4	675827	R	II	MFSD7	Body	island	chr4:674843-676091	rs143423821;rs10716;rs559746381;rs202097240	38;35;33;17
cg05183646	0.718338	0.611416	0.106922	5.8469e-05	0.00634972	6	134491143	F	I	SGK1	3'UTR	opensea		rs544339812;rs149522218;rs574980491;rs540516618;rs567739003;rs189186128	0;1;11;14;17;25
cg06254440	0.23139	0.357907	-0.126517	5.85896e-05	0.00635156	9	126779285	R	II	LHX2	Body	island	chr9:126773246-126780953	rs552663681;rs574515783	42;38
cg14815891	0.381911	0.16979	0.212121	5.88083e-05	0.00635668	20	29611903	R	I	FRG1B	Body	island	chr20:29611520-29612357	rs548363498;rs568541696;rs533898528;rs547808033	51;23;21;12
cg13784195	0.46524	0.357991	0.107249	5.91911e-05	0.00637179	21	27104564	R	II	ATP5J	5'UTR	shelf	chr21:27106814-27108211	rs8127034;rs116433931	45;6
cg11882601	0.854353	0.73728	0.117073	5.97873e-05	0.00639805	8	103524881	R	II		IGR	opensea
cg23904955	0.402266	0.297511	0.104755	5.98225e-05	0.00640011	10	101282759	R	I		IGR	island	chr10:101282725-101282934	rs544433058;rs563019327	29;17
cg16661099	0.542969	0.432908	0.110062	6.04265e-05	0.00642422	19	52741019	F	II		IGR	opensea		rs113641295;rs547181792	29;45
cg08016336	0.670127	0.547624	0.122503	6.13808e-05	0.00647006	4	41181318	R	II	APBB2	5'UTR	opensea
cg07696842	0.30804	0.436366	-0.128326	6.26855e-05	0.00653056	12	105089508	R	II	CHST11	Body	opensea		rs537101292	2
cg06934774	0.525785	0.626513	-0.100728	6.42642e-05	0.00659053	7	27198025	F	II		IGR	shore	chr7:27198182-27198514	rs531396922	4
cg03466977	0.556011	0.442489	0.113522	6.4531e-05	0.00660301	20	52556019	F	II		IGR	opensea
cg07749951	0.718143	0.585055	0.133088	6.48423e-05	0.00661174	16	79352436	F	II		IGR	opensea		rs559011069;rs577429875;rs145532296;rs151100534	0;17;24;50
cg07843390	0.375238	0.269477	0.105762	6.54166e-05	0.00662749	19	2541015	R	II	GNG7	5'UTR	island	chr19:2540906-2541138	rs532201540;rs550735271;rs190999175	14;2;1
cg14323984	0.790786	0.67538	0.115406	6.66283e-05	0.00666791	4	6695203	F	II	S100P	TSS1500	opensea		rs116264374	11
cg07930510	0.820763	0.708978	0.111785	6.67831e-05	0.00667305	16	88100413	R	II	BANP	Body	shore	chr16:88101473-88101911
cg13707189	0.652618	0.54028	0.112338	6.69942e-05	0.00668016	9	19028399	F	II	FAM154A	Body	shore	chr9:19027850-19028064	rs184559631;rs188873514;rs541929210;rs556732899	6;7;18;51
cg10274934	0.630375	0.515974	0.114401	6.7107e-05	0.00668447	11	117534084	F	II	DSCAML1	Body	opensea		rs571288204;rs377311086	0;1
cg11009507	0.546715	0.647834	-0.10112	6.71543e-05	0.00668472	18	32630484	R	II	MAPRE2	5'UTR	opensea		rs187593409;rs10502640;rs559872574;rs532156715	33;22;16;2
cg15077193	0.624435	0.502036	0.122399	6.72432e-05	0.00668644	19	802989	R	I	PTBP1	Body	shore	chr19:804218-806663	rs139682786;rs549872394;rs568182645;rs112987275;rs142031607;rs566794242	25;19;12;4;2;1
cg04421595	0.760418	0.883479	-0.123061	6.72564e-05	0.00668687	17	2593610	F	II	KIAA0664	3'UTR	island	chr17:2593028-2594044	rs565935821	14
cg15980656	0.672768	0.777855	-0.105087	6.74407e-05	0.00669806	8	97583236	F	II	SDC2	Body	opensea		rs555445927;rs140884985	13;14
cg11060532	0.83258	0.721802	0.110778	6.74754e-05	0.00669972	17	46652399	F	II	HOXB3	TSS1500	shore	chr17:46654053-46654369	rs539441451	1
cg06145336	0.564161	0.678548	-0.114388	6.83196e-05	0.0067341	2	177027931	R	II	HOXD3	TSS1500	island	chr2:177027617-177028014	rs150175698	2
cg18684142	0.409562	0.282083	0.127478	6.88772e-05	0.00675178	17	46682394	F	I	LOC404266	Body	shelf	chr17:46685244-46685449
cg09467607	0.561774	0.675267	-0.113493	7.0197e-05	0.00679473	2	36825704	R	II	FEZ2	TSS1500	shore	chr2:36824792-36825305	rs183753494;rs552563078;rs137912136	36;13;2
cg07677157	0.205682	0.314954	-0.109272	7.02543e-05	0.00679602	12	66050928	R	II		IGR	opensea		rs540494923	1
cg00020172	0.556732	0.672358	-0.115626	7.02922e-05	0.00679602	6	31050373	F	II		IGR	opensea
cg03122674	0.659552	0.481554	0.177998	7.08125e-05	0.00682182	7	56515752	R	I	LOC650226	Body	island	chr7:56515585-56515864
cg16488021	0.630688	0.739825	-0.109137	7.3485e-05	0.00691875	16	89182099	R	II	ACSF3	Body	opensea		rs77755427	50
cg17444090	0.68008	0.790925	-0.110845	7.39718e-05	0.0069344	1	232735450	F	II		IGR	opensea		rs541269747;rs561132999;rs529759322;rs549429981	0;2;7;31
cg13720395	0.833765	0.709078	0.124688	7.52174e-05	0.00698494	7	75957902	F	I	YWHAG	3'UTR	shore	chr7:75958865-75959074	rs577157591	0
cg01070987	0.443302	0.336321	0.106981	7.57796e-05	0.00699359	3	149687002	R	II	PFN2	Body	shore	chr3:149687877-149689537	rs562167561;rs189344878;rs142809567	48;13;2
cg17600231	0.566536	0.455997	0.110539	7.60906e-05	0.0070083	13	45008526	R	II	TSC22D1	3'UTR	shelf	chr13:45011151-45011395	rs569191088	16
cg07499032	0.589815	0.695183	-0.105368	7.68493e-05	0.00703577	7	102066852	R	II	PRKRIP1	3'UTR	opensea		rs546645621;rs189957570	51;4
cg15577010	0.332578	0.080249	0.252329	7.69802e-05	0.00703731	2	232395273	F	I	NMUR1	TSS200	island	chr2:232394763-232395337	rs3070953;rs538943457;rs367991892	1;28;29
cg02244028	0.705827	0.810075	-0.104248	7.73367e-05	0.00704146	3	38992200	R	II	SCN11A	TSS200	opensea
cg25938806	0.419108	0.521173	-0.102065	7.82627e-05	0.00707746	2	177028162	F	II	HOXD3	TSS1500	shore	chr2:177029413-177029941	rs369948133	6
cg05013438	0.733049	0.599095	0.133955	7.94776e-05	0.00712024	8	125631251	F	II	MTSS1	Body	opensea		rs539467138;rs4870913	0;30
cg25085708	0.414033	0.305922	0.108111	7.95266e-05	0.00712084	9	9897162	F	II	PTPRD	5'UTR	opensea		rs546672684;rs546776486;rs566564506;rs113084388	0;32;43;44
cg00500140	0.866095	0.75187	0.114225	7.97185e-05	0.00712204	2	691012	R	II		IGR	opensea		rs185120243;rs112631602;rs570819699	32;4;2
cg19520234	0.427679	0.277118	0.150562	8.04933e-05	0.00715445	4	141391053	R	II		IGR	opensea
cg18670236	0.110942	0.213977	-0.103035	8.17994e-05	0.00718903	3	126630478	F	II	CHCHD6	Body	opensea		rs560430979	9
cg03645661	0.566767	0.420852	0.145915	8.23655e-05	0.00720934	12	51656667	F	II	SMAGP	Body	opensea		rs576757963	8
cg14215105	0.469602	0.588422	-0.11882	8.32181e-05	0.00724998	1	153715578	R	II	INTS3	Body	opensea
cg19350115	0.545166	0.664233	-0.119067	8.35771e-05	0.00726516	6	136043961	F	II		IGR	opensea		rs531851457;rs148208748;rs553429275	0;4;46
cg16445268	0.558932	0.6607	-0.101768	8.4772e-05	0.00731286	10	94835624	F	II	CYP26A1	Body	shore	chr10:94833272-94835256	rs74435030;rs142962735	7;8
cg16661464	0.821944	0.591133	0.230811	8.52751e-05	0.00733893	18	61037759	R	II		IGR	shelf	chr18:61033978-61035056	rs8084371	23
cg09481121	0.617894	0.50122	0.116674	8.57182e-05	0.00735379	5	78985425	R	II	CMYA5	TSS1500	opensea
cg15812586	0.617844	0.719126	-0.101282	8.74333e-05	0.00741148	7	139953117	R	II		IGR	opensea		rs573363924	39
cg15618087	0.523287	0.180396	0.342891	8.76145e-05	0.00741674	14	107174073	R	II		IGR	opensea		rs554396312;rs28737411;rs145335510;rs78395919;rs559206913;rs74091513;rs147668561;rs74091514	51;36;14;12;8;7;2;1
cg07367602	0.629107	0.513364	0.115743	8.91645e-05	0.00747678	7	115963592	R	II		IGR	opensea		rs114810420	1
cg22897411	0.690369	0.565702	0.124667	8.93211e-05	0.00748097	4	80886232	F	II	ANTXR2	Body	shore	chr4:80885844-80886148	rs145013439	8
cg12446452	0.623532	0.517556	0.105976	9.15283e-05	0.0075529	22	47791630	F	II		IGR	opensea		rs527957939;rs8138798	3;47
cg04164048	0.731393	0.623566	0.107827	9.28182e-05	0.00759057	16	70680498	R	II	IL34	1stExon	opensea		rs527896740	25
cg00375145	0.424954	0.705868	-0.280914	9.33087e-05	0.0076082	1	11128887	F	II	EXOSC10	Body	opensea		rs141527077	0
cg13415831	0.657079	0.765349	-0.10827	9.38085e-05	0.00762581	9	92137791	R	II		IGR	opensea		rs569861700	10
cg08675364	0.384494	0.517748	-0.133254	9.55353e-05	0.00768241	16	85362963	R	II		IGR	shore	chr16:85363116-85363360	rs556012370;rs575383782	34;26
cg14431783	0.491392	0.7322	-0.240808	9.59973e-05	0.00770305	11	6678474	F	II	DCHS1	TSS1500	shore	chr11:6676496-6677096	rs149283824;rs182661604;rs532460111	0;15;43
cg26371957	0.67473	0.512121	0.162609	9.64401e-05	0.00772069	12	739280	F	I	NINJ2	Body	opensea
cg13312387	0.458399	0.128149	0.330249	9.67623e-05	0.00773611	2	232395300	F	II	NMUR1	TSS200	island	chr2:232394763-232395337	rs538943457;rs367991892	1;2
cg24786174	0.397381	0.604113	-0.206732	9.7388e-05	0.007761	18	74118243	R	II	ZNF516	Body	shelf	chr18:74114551-74114791	rs114583808;rs558266647	48;18
cg13561372	0.721593	0.618281	0.103312	9.8391e-05	0.0078045	7	121781778	F	II	AASS	5'UTR	shelf	chr7:121783946-121784663	rs554449679;rs573661221;rs142986098;rs557249840;rs151106944	0;12;17;26;27
cg19807835	0.412028	0.521488	-0.10946	9.90083e-05	0.00783252	5	146174155	R	II	PPP2R2B	Body	opensea		rs147347143;rs565457198	2;1
cg14391907	0.600812	0.5002	0.100612	0.000100691	0.00788643	9	117349544	F	II	ATP6V1G1	TSS1500	shore	chr9:117349887-117350388	rs111879760	20
cg13906813	0.530414	0.646581	-0.116167	0.000100896	0.00789258	6	33040914	R	II	HLA-DPA1	Body	opensea		rs9380339;rs573499631	39;1
cg21607965	0.674268	0.776956	-0.102688	0.000101473	0.00792027	7	2648289	F	II	IQCE	Body	shelf	chr7:2645524-2645765	rs60461941;rs535074218;rs555366859;rs568543033;rs191701844	0;2;22;39;49
cg07026433	0.307723	0.435246	-0.127523	0.000103229	0.00798843	7	129781152	F	II		IGR	island	chr7:129780474-129781597	rs530357310;rs548352129;rs569885723;rs111502011;rs71312804	0;26;34;35;39
cg06998765	0.525305	0.420191	0.105114	0.000103535	0.00800016	14	75389618	F	II	RPS6KL1	TSS1500	shore	chr14:75389712-75390133	rs149468622	26
cg26450106	0.475518	0.580251	-0.104733	0.00010484	0.00803377	20	24929607	R	II	CST7	TSS1500	opensea		rs111475223;rs187879899	27;7
cg25882423	0.689722	0.584566	0.105156	0.000104907	0.00803377	15	71008440	F	II	UACA	Body	opensea		rs181156601;rs537165392;rs151021491	21;46;49
cg14575169	0.298886	0.449188	-0.150302	0.000106138	0.0080718	21	46339550	F	II	ITGB2-AS1	TSS1500	opensea		rs873556;rs187540120	36;42
cg24450063	0.245626	0.083539	0.162087	0.000106884	0.00809215	1	156163899	R	II	SLC25A44	5'UTR	island	chr1:156163672-156164052	rs576706010;rs147134021	41;26
cg09381022	0.742486	0.640994	0.101492	0.000107505	0.00810672	4	120465302	R	II	PDE5A	Body	opensea		rs181347410;rs527672264	50;1
cg15357156	0.722644	0.619944	0.1027	0.000108076	0.00812979	1	23884373	F	II		IGR	shore	chr1:23884842-23885087	rs544817927;rs556510431	1;29
cg12002589	0.314039	0.463657	-0.149617	0.00010902	0.00815893	9	126785097	R	II	LHX2	Body	island	chr9:126785021-126785225
cg02384857	0.573444	0.685099	-0.111655	0.000110267	0.00819321	7	27197614	F	II	HOXA7	TSS1500	shore	chr7:27198182-27198514	rs535971551	11
cg09651654	0.476556	0.943222	-0.466666	0.000110322	0.0081934	12	7781431	F	II		IGR	shore	chr12:7781003-7781248
cg13411286	0.732068	0.625065	0.107003	0.000111891	0.00824091	2	191365138	F	II	MFSD6	3'UTR	opensea		rs568547675	1
cg02914427	0.668266	0.769607	-0.10134	0.000114258	0.00833346	16	29674184	F	II	SPN	TSS200	shore	chr16:29675845-29676120
cg03048372	0.602689	0.47388	0.128808	0.000114331	0.00833431	12	124929991	R	I	NCOR2	Body	island	chr12:124929872-124930161	rs572041862;rs112529322;rs542632239;rs11611457;rs558108165;rs547076427;rs186168033;rs191085763	40;35;30;29;26;24;11;8
cg17970299	0.573456	0.460973	0.112483	0.000115757	0.00837211	12	54772804	R	I	ZNF385A	Body	island	chr12:54772687-54773028	rs2706256;rs535777453	51;34
cg15500907	0.515448	0.680177	-0.164729	0.000116184	0.00839202	6	112438951	R	II	LAMA4	Body	opensea		rs200541645;rs3216857;rs587730298;rs587629667;rs199593652;rs149555058	49;40;36;24;7;2
cg07906931	0.638311	0.513995	0.124316	0.000116459	0.0083996	16	84683290	R	II	KLHL36	5'UTR	shore	chr16:84681760-84682732	rs541566141;rs561234817;rs115181415;rs575665592;rs116139840;rs3809614	45;43;41;39;35;11
cg23345151	0.804742	0.682394	0.122348	0.000117104	0.00841408	18	77292947	R	II		IGR	shore	chr18:77292133-77292556
cg10803871	0.820107	0.714472	0.105636	0.000118186	0.00845768	5	174082675	R	II		IGR	opensea		rs1507809;rs183895307	42;13
cg01878721	0.39973	0.295311	0.104419	0.000119616	0.0085054	6	180746	F	II		IGR	opensea
cg20364632	0.461257	0.577879	-0.116622	0.000119987	0.00851476	6	49636226	R	II		IGR	opensea
cg09514561	0.345855	0.243459	0.102396	0.000121514	0.0085743	6	32373620	F	II	BTNL2	Body	opensea
cg08223717	0.518532	0.407275	0.111257	0.00012185	0.00858902	7	36195507	F	II	EEPD1	Body	shelf	chr7:36192591-36193434	rs374400913	11
cg14332653	0.506404	0.393741	0.112663	0.000121941	0.00859139	9	126331815	F	II	DENND1A	Body	opensea		rs560932906;rs531283486;rs543551957;rs145221024	2;3;21;48
cg13951697	0.761256	0.630013	0.131243	0.000122943	0.00861513	10	3581101	F	I		IGR	opensea		rs544615595	12
cg14963724	0.505257	0.611223	-0.105966	0.000125192	0.00868842	18	72166303	R	II	CNDP2	TSS1500	shelf	chr18:72162935-72164039	rs536434236;rs556524520	43;36
cg07659053	0.94378	0.796204	0.147576	0.000125951	0.00871568	6	171033352	R	II		IGR	island	chr6:171033351-171033942	rs62428697;rs552818962;rs568141233;rs77009438;rs556875116	25;23;21;9;5
cg14290576	0.294758	0.398289	-0.10353	0.000126998	0.00873871	9	94181612	R	II	NFIL3	5'UTR	shore	chr9:94183407-94183994	rs149051330;rs556632471	48;44
cg14856222	0.332452	0.443189	-0.110737	0.000128918	0.00880399	1	59049868	R	II		IGR	opensea		rs11418474;rs148144471;rs545347533;rs181770595;rs531249195	49;41;5;2;1
cg14497054	0.381256	0.269579	0.111676	0.000129324	0.00881956	12	34261116	R	I		IGR	island	chr12:34260736-34261698	rs547688088	8
cg22872729	0.562675	0.459676	0.102999	0.000129756	0.00884017	18	29171662	F	II	TTR	TSS200	opensea		rs577831603	40
cg22325572	0.612305	0.713045	-0.10074	0.000129853	0.00884393	1	111416181	F	II	CD53	5'UTR	opensea		rs143981225;rs180771631	33;43
cg13811417	0.186371	0.0725536	0.113818	0.000131355	0.00888548	9	25677628	R	I	TUSC1	1stExon	island	chr9:25677494-25678684	rs184202216;rs10812300;rs538641448	43;42;28
cg10307207	0.263336	0.390438	-0.127103	0.000131417	0.00888606	6	13523076	R	II		IGR	opensea		rs2841526	35
cg09458566	0.426058	0.531672	-0.105614	0.000131558	0.00888914	11	116857794	R	II	SIK3	Body	opensea
cg09603707	0.708263	0.564845	0.143419	0.000131621	0.00889132	13	22458760	R	II		IGR	opensea		rs527660588;rs190688016	2;1
cg03320492	0.404901	0.522568	-0.117666	0.000131992	0.00889799	1	45187810	R	II	C1orf228	Body	shore	chr1:45189705-45190558
cg09469870	0.692013	0.589172	0.102841	0.000132865	0.00892177	6	22785550	F	II		IGR	opensea		rs546491194;rs558469653;rs576844615	3;11;31
cg22934308	0.614673	0.736699	-0.122026	0.000133338	0.00893427	2	177038617	R	II		IGR	shore	chr2:177039551-177039951	rs149736491;rs201841613	14;2
cg02997851	0.562824	0.452247	0.110577	0.000133465	0.00893638	3	97542295	R	II		IGR	shore	chr3:97540664-97541633	rs541933278	4
cg15134787	0.777123	0.658263	0.11886	0.00013363	0.00894021	7	57471759	R	I		IGR	shore	chr7:57472316-57472797	rs536079168;rs114048582	5;1
cg04112022	0.875694	0.772183	0.10351	0.000134226	0.00895885	13	98048838	R	II		IGR	opensea		rs13378938;rs541932260	12;1
cg14613508	0.646085	0.750258	-0.104174	0.000135036	0.00897727	5	92934027	R	II		IGR	shelf	chr5:92930529-92930830	rs186078812;rs78812517	31;18
cg23250157	0.902023	0.786766	0.115257	0.000137398	0.00902025	14	64679961	F	II	SYNE2	Body	opensea		rs377325548	5
cg09351082	0.858431	0.738055	0.120376	0.00013793	0.00903057	10	97319133	F	II	SORBS1	5'UTR	shore	chr10:97320424-97321483	rs546658181;rs150468710;rs535416552;rs145339522	11;28;43;49
cg03748376	0.082556	0.276581	-0.194025	0.000139592	0.00907746	1	248100585	F	I	OR2L13	1stExon	island	chr1:248100325-248100726	rs111834065;rs189469849	41;46
cg11679871	0.363179	0.260941	0.102239	0.000139742	0.0090792	10	13388567	F	II	SEPHS1	5'UTR	opensea		rs577469374;rs10752299;rs1004621;rs7901671	1;11;17;51
cg14879894	0.604046	0.714231	-0.110185	0.00014004	0.0090853	4	151247234	R	II	LRBA	Body	opensea		rs572621631	50
cg05129572	0.47539	0.340667	0.134723	0.000140455	0.00909857	15	56138634	F	II	NEDD4	Body	opensea
cg07491828	0.69442	0.593977	0.100443	0.000140677	0.00910661	16	14227116	R	II	MKL2	5'UTR	opensea		rs185563502	1
cg27095222	0.551515	0.652781	-0.101266	0.000142639	0.00917506	11	88090861	R	II		IGR	opensea		rs561493221;rs139838980	50;34
cg02972607	0.504087	0.394927	0.10916	0.000143486	0.00919826	17	926146	F	II	MIR3183	TSS1500	shore	chr17:926234-926439	rs139988418;rs561952664	3;37
cg16715687	0.526229	0.426126	0.100104	0.000145322	0.0092439	14	59102696	R	II		IGR	shore	chr14:59104299-59105577	rs550338089	6
cg19608286	0.531443	0.655939	-0.124496	0.000146092	0.00926997	7	20123652	F	II	LOC101927668	Body	opensea		rs114306425;rs555710523	1;23
cg14251009	0.358291	0.49102	-0.132729	0.000146415	0.00927628	9	90622205	F	II		IGR	shore	chr9:90621588-90622101
cg19486070	0.77192	0.664076	0.107844	0.000149496	0.00936114	7	1626153	F	I	KIAA1908	Body	opensea		rs112851555;rs188878530	16;26
cg00240653	0.680824	0.788017	-0.107193	0.000151296	0.00941776	12	55378411	R	II	KIAA0748	1stExon	opensea
cg01657574	0.51822	0.627287	-0.109067	0.000151423	0.009421	6	5995150	R	II		IGR	island	chr6:5994909-5995203
cg13537590	0.440015	0.54228	-0.102265	0.000151903	0.00943401	12	26451968	R	II		IGR	opensea		rs538552346;rs554035367	48;1
cg08684580	0.328629	0.186946	0.141683	0.000153373	0.0094705	7	98029266	F	I	BAIAP2L1	Body	shore	chr7:98030097-98030422	rs555733464	14
cg07502358	0.587057	0.749836	-0.162779	0.000154262	0.00949874	13	78168218	R	II	SCEL	Body	opensea		rs182010814;rs145876410	46;1
cg18862597	0.776238	0.632636	0.143603	0.000156329	0.00954944	1	17265457	R	I	CROCC	Body	opensea		rs542622166;rs143408534;rs114323849;rs145341541;rs111489117;rs145995946;rs373070567	49;46;43;32;29;14;2
cg16519100	0.46845	0.571659	-0.103208	0.00015705	0.00956944	15	83869266	R	II	HDGFRP3	Body	opensea		rs545059654	1
cg25828445	0.46732	0.88375	-0.416431	0.000157717	0.00958815	12	7781288	R	II		IGR	shore	chr12:7781003-7781248
cg10578777	0.428715	0.825572	-0.396857	0.000159219	0.00961864	12	7781093	F	I		IGR	island	chr12:7781003-7781248
cg02025944	0.431305	0.553246	-0.12194	0.000159323	0.00961972	4	80998921	F	II		IGR	opensea		rs532563441;rs142289715;rs56339730	11;22;48
cg02995791	0.569505	0.463062	0.106443	0.000162914	0.00972771	10	3559223	R	I		IGR	opensea		rs538312235;rs534104325;rs547683012;rs570638654;rs539211709	51;32;30;9;2
cg24280945	0.782823	0.676881	0.105942	0.000162988	0.00972883	8	19461068	R	II	CSGALNACT1	TSS1500	shore	chr8:19459905-19460137	rs141774898;rs182935742;rs150580986;rs140312545	40;30;10;2
cg16617817	0.716016	0.614177	0.10184	0.000164777	0.00977224	7	1582686	R	II	TMEM184A	3'UTR	shore	chr7:1584054-1584345	rs538749800	4
cg07136133	0.557194	0.657447	-0.100254	0.000168269	0.00984351	11	36422377	F	II	PRR5L	5'UTR	opensea
cg12932813	0.105426	0.239782	-0.134356	0.000170064	0.0098804	3	101280753	R	II	RG9MTD1	1stExon	island	chr3:101280545-101280952	rs4683930;rs531086716;rs552825824	45;40;29
cg19132447	0.630331	0.527469	0.102862	0.000175256	0.0100077	1	200193799	F	II		IGR	opensea		rs1111642	24
cg20724257	0.401978	0.503172	-0.101194	0.000176176	0.0100311	6	32407784	F	II	HLA-DRA	1stExon	opensea		rs142154804	1
cg03658557	0.532726	0.634859	-0.102132	0.000176535	0.0100408	4	96012317	F	II	BMPR1B	5'UTR	opensea
cg03757387	0.310289	0.536244	-0.225955	0.000178115	0.01009	4	109770908	F	II	COL25A1	Body	opensea		rs142706670	0
cg20139336	0.258013	0.377458	-0.119444	0.000179296	0.010117	6	10495435	F	II		IGR	opensea
cg11963755	0.760869	0.644539	0.11633	0.000181487	0.010173	1	214477205	F	II	SMYD2	Body	opensea		rs546137606;rs60335906	33;37
cg23676302	0.618732	0.735903	-0.117171	0.000186089	0.010284	2	177025859	R	II		IGR	shore	chr2:177027617-177028014
cg26111285	0.465967	0.586076	-0.120108	0.000186482	0.0102981	7	123100894	F	II	IQUB	Body	opensea		rs543538607;rs7807811	7;15
cg18516609	0.69331	0.589773	0.103537	0.000186979	0.0103048	10	31747241	R	II	ZEB1	Body	opensea		rs573440911;rs185222995	30;1
cg16782524	0.657516	0.76329	-0.105774	0.00018749	0.0103192	8	141584720	F	II	EIF2C2	Body	opensea		rs576333858;rs540313127	0;37
cg20562147	0.829761	0.714272	0.11549	0.000187742	0.0103259	8	143086459	F	II		IGR	opensea
cg27474223	0.722603	0.824823	-0.102221	0.000187893	0.0103266	16	71509037	F	II	ZNF19	3'UTR	opensea		rs370209904	1
cg12999813	0.702306	0.803158	-0.100852	0.000188204	0.0103319	8	135333211	R	II		IGR	opensea		rs554845686;rs568244102;rs533873157	24;7;1
cg05845376	0.435188	0.279539	0.155649	0.000188416	0.0103319	5	140683632	F	I	SLC25A2	TSS200	island	chr5:140683195-140683773	rs7724001	20
cg23570776	0.491491	0.5965	-0.105009	0.000190632	0.010389	17	61357427	R	II	TANC2	Body	opensea		rs376148094	8
cg23920246	0.710944	0.812043	-0.101099	0.000190713	0.010389	2	113398727	F	II		IGR	opensea		rs565549840;rs78596955	29;30
cg21924631	0.47738	0.637454	-0.160074	0.000191379	0.0104023	12	12609699	F	II	LOH12CR1	Body	opensea
cg18891815	0.537346	0.647923	-0.110578	0.000192935	0.0104366	7	37377308	F	II	ELMO1	Body	opensea		rs533006348;rs78302647	1;20
cg20949700	0.651322	0.543233	0.108089	0.00019375	0.0104569	11	20044468	R	II	NAV2	Body	opensea		rs573123879	2
cg14248704	0.597244	0.479194	0.11805	0.000195698	0.0105143	5	151470842	R	II	CTB-12O2.1	Body	opensea		rs543473216;rs549591318	11;2
cg14222729	0.559148	0.692213	-0.133065	0.000195844	0.0105176	2	731215	R	II		IGR	shore	chr2:732036-733096	rs561260406	3
cg02104434	0.685563	0.53486	0.150702	0.000199338	0.0105901	1	247694406	R	I	LOC148824	TSS1500	island	chr1:247694035-247694501	rs371448844;rs4925558;rs568926113	39;38;24
cg11461825	0.829352	0.727067	0.102284	0.000205801	0.0107524	10	134796949	R	II		IGR	opensea		rs531561893	2
cg23916104	0.449268	0.589204	-0.139936	0.000206065	0.0107556	11	7110083	F	II	RBMXL2	TSS200	shore	chr11:7110132-7111376	rs73393636;rs569372039	3;51
cg06992324	0.742555	0.641593	0.100962	0.000210563	0.0108876	2	122322947	F	II	CLASP1	Body	opensea		rs189816474	1
cg01019301	0.513235	0.650003	-0.136768	0.000212918	0.0109382	15	62910795	R	II		IGR	opensea		rs537570647;rs146074938	2;1
cg03466587	0.184642	0.294314	-0.109672	0.000215784	0.0109933	3	187704482	F	II		IGR	opensea		rs115713602	0
cg19145607	0.777189	0.643728	0.13346	0.000221973	0.0111464	3	45983792	R	II	CXCR6	TSS1500	opensea		rs536426200;rs555464397	2;1
cg07083043	0.583573	0.482475	0.101098	0.000226795	0.0112598	17	17397972	R	II	RASD1	3'UTR	shore	chr17:17398248-17400346	rs563428476;rs541438558	14;5
cg17092761	0.815019	0.702819	0.112201	0.000227724	0.0112793	4	187664780	R	II		IGR	opensea
cg19373813	0.571943	0.679638	-0.107695	0.0002293	0.0113097	2	176989586	F	II	HOXD9	3'UTR	island	chr2:176989337-176989587	rs117352909;rs542350842	5;35
cg18705301	0.642629	0.44346	0.199169	0.000229509	0.0113137	15	41695430	F	II	NDUFAF1	TSS1500	shore	chr15:41694493-41694756	rs56283962;rs535099725;rs553717996;rs576957421	0;13;25;44
cg10423607	0.422139	0.533278	-0.111139	0.000230137	0.0113312	8	68418480	F	II	CPA6	Body	opensea
cg22004693	0.852905	0.63803	0.214875	0.000233035	0.011398	7	99632812	F	II	ZKSCAN1	3'UTR	opensea		rs10274894	20
cg23654401	0.407686	0.530457	-0.122771	0.000235484	0.0114622	7	55606442	F	II	VOPP1	Body	opensea		rs563275205	31
cg24938743	0.840394	0.740377	0.100017	0.000241664	0.0116181	13	98960620	R	II	FARP1	Body	opensea
cg18151410	0.491706	0.387649	0.104057	0.00024268	0.0116396	15	92367692	R	II		IGR	opensea
cg27251916	0.501466	0.353433	0.148034	0.000243506	0.0116612	8	125954285	R	II	LINC00964	Body	opensea		rs2555723;rs188263555;rs193188810	13;11;1
cg00278547	0.671257	0.778755	-0.107499	0.000246921	0.0117431	2	177037212	F	II	HOXD3	3'UTR	island	chr2:177036254-177037213	rs1051928;rs1051927	48;49
cg00254258	0.675665	0.839783	-0.164117	0.000246963	0.0117432	1	3105189	F	I	PRDM16	Body	island	chr1:3104956-3105253	rs184527485;rs147107611;rs188494424;rs563107630	10;19;36;37
cg11495753	0.749292	0.605491	0.143801	0.000248553	0.0117809	2	30006577	F	II	ALK	Body	opensea		rs150888585;rs554851002;rs17734060;rs543827297;rs72788234	1;9;10;12;46
cg01354003	0.558304	0.357677	0.200627	0.000251371	0.011835	8	6422103	F	II	ANGPT2	TSS1500	shelf	chr8:6424215-6424888	rs10646441;rs140986495;rs2515509;rs570748659;rs113779460	2;27;38;42;43
cg26814987	0.503076	0.398432	0.104644	0.000252171	0.0118499	12	124773668	F	I	FAM101A	TSS200	opensea		rs11834869;rs183455959	26;48
cg20303075	0.451244	0.558566	-0.107321	0.000252799	0.0118628	8	80804323	F	II		IGR	island	chr8:80803688-80804324
cg07175255	0.782846	0.672386	0.110459	0.000254161	0.011879	10	131218009	F	I		IGR	opensea		rs188771136;rs192656243	7;15
cg14134003	0.744611	0.849678	-0.105066	0.000257969	0.0119493	9	88952877	R	II	ZCCHC6	Body	opensea		rs112062210;rs116429930;rs560249973	6;2;1
cg25020666	0.691805	0.537555	0.154249	0.000261979	0.0120334	7	75957850	F	I	YWHAG	3'UTR	shore	chr7:75958865-75959074	rs576279340;rs79961113;rs150588235	0;27;40
cg21341586	0.181979	0.28572	-0.103741	0.000262201	0.0120393	4	99851281	R	II	EIF4E	5'UTR	shore	chr4:99849305-99850552	rs571132855;rs147742565;rs141056306	36;29;1
cg26407316	0.639072	0.537266	0.101806	0.000262431	0.0120429	14	50801745	F	II	CDKL1	Body	opensea		rs529577600;rs548550067;rs181015630	1;10;15
cg04914930	0.762046	0.655258	0.106788	0.000266473	0.0121322	13	44785481	R	II		IGR	opensea		rs184146012;rs188871435	20;1
cg09577391	0.550758	0.44899	0.101768	0.000267236	0.0121459	19	58515046	R	I	ZNF606	TSS1500	shore	chr19:58513455-58514498	rs111345296;rs112177591;rs115804646	45;13;9
cg23790876	0.45321	0.575004	-0.121794	0.000269712	0.0122116	5	31823849	F	II	PDZD2	Body	opensea		rs183926368	39
cg08344390	0.120793	0.288069	-0.167276	0.000271671	0.0122579	1	158173756	F	II		IGR	opensea		rs11295007;rs145851664	4;18
cg08470252	0.59406	0.695621	-0.101561	0.000273658	0.0122993	10	23012936	F	II		IGR	opensea		rs554115639;rs528926254;rs537308535;rs546042040;rs73600503	2;8;29;40;42
cg07100532	0.814766	0.691555	0.123211	0.000278116	0.0123982	18	713085	F	II	ENOSF1	TSS1500	island	chr18:712232-713086	rs550042568	34
cg00873648	0.28987	0.113326	0.176545	0.000278981	0.0124181	6	26758622	F	I		IGR	opensea		rs538475372;rs10671185;rs71554913;rs10584839;rs76734727	6;9;9;13;24
cg06087988	0.463767	0.355968	0.107798	0.000279593	0.0124315	2	46567260	R	II	EPAS1	Body	opensea		rs73926262;rs4035887;rs373041994;rs549291807	40;35;23;2
cg02032966	0.349007	0.24513	0.103878	0.000281899	0.0124878	6	34482493	R	I	PACSIN1	TSS200	opensea		rs114621038;rs563394698;rs575277837	47;34;2
cg04850045	0.766394	0.652021	0.114372	0.000284092	0.0125292	2	105853200	R	II		IGR	island	chr2:105853131-105853340	rs180851160;rs377688142;rs549906551	32;27;2
cg22790377	0.552456	0.448462	0.103994	0.000284433	0.0125391	1	228291668	F	I	C1orf35	TSS1500	shore	chr1:228289669-228291184	rs536892174;rs556883917;rs143366796	14;19;23
cg26181139	0.785739	0.514057	0.271682	0.000285509	0.0125569	6	31237770	F	II	HLA-C	Body	shore	chr6:31238852-31240120	rs1050106;rs1130947;rs41540512;rs1050118;rs146911342;rs41556617;rs1050147;rs201152245;rs199559204;rs200704360;rs41545712	1;3;4;6;9;16;32;43;44;47;51
cg01400671	0.659609	0.767871	-0.108262	0.000289469	0.0126299	9	90622100	F	II		IGR	island	chr9:90621588-90622101	rs542911918;rs562023312;rs572466314;rs541465043	6;17;19;44
cg01602139	0.541922	0.655663	-0.113741	0.00029075	0.0126607	6	36639949	R	II		IGR	opensea		rs558741471	14
cg08476244	0.652328	0.755758	-0.10343	0.000291123	0.0126624	2	120867222	R	II	EPB41L5	Body	opensea		rs114204519;rs147379402	20;1
cg15416227	0.729066	0.613133	0.115933	0.000296522	0.0127746	5	844239	R	II	ZDHHC11	Body	shore	chr5:843458-843767	rs77392561;rs138606331;rs532951124	45;33;1
cg01321962	0.849205	0.728158	0.121046	0.000297601	0.0127934	6	152126441	R	II	ESR1	5'UTR	shelf	chr6:152128822-152129771	rs114712094	49
cg05919456	0.595515	0.491786	0.103729	0.00029825	0.0128051	6	3722818	F	II		IGR	opensea		rs536533992	47
cg03755748	0.699015	0.578322	0.120693	0.000298567	0.0128114	16	87996816	R	I	BANP	5'UTR	opensea		rs115864229;rs191539926;rs6540129	33;32;16
cg24565187	0.545448	0.723211	-0.177763	0.000307988	0.0130126	1	9846818	F	II	CLSTN1	Body	opensea		rs555858650	17
cg08139044	0.636739	0.746898	-0.110159	0.000315115	0.0131726	15	69596659	F	II	PAQR5	5'UTR	opensea		rs535476205;rs11855847;rs12440717;rs541198314	5;17;18;27
cg18750960	0.614292	0.726709	-0.112418	0.000318296	0.0132402	2	177016417	R	II	HOXD4	1stExon	island	chr2:177016416-177016632	rs141531995;rs376860683	44;1
cg19470290	0.822589	0.72237	0.100219	0.000320718	0.0132842	13	98926570	R	II	FARP1	Body	opensea		rs562848018;rs74108735;rs148423967;rs570188002	47;30;17;7
cg04004305	0.696873	0.545626	0.151247	0.000326279	0.0134023	10	25811258	R	II	GPR158	Body	opensea		rs540389163;rs114533269	45;2
cg09655253	0.706305	0.833829	-0.127524	0.000328886	0.013445	6	39895417	R	II	MOCS1	5'UTR	opensea		rs3008822;rs539020312	9;7
cg13750264	0.422306	0.308788	0.113518	0.000332654	0.0135064	10	134910540	F	I	GPR123	Body	shore	chr10:134911976-134912483	rs113359644;rs149279537;rs199784535;rs62624493	0;3;12;45
cg16906964	0.626246	0.523596	0.10265	0.000336612	0.0136003	1	4660171	F	II		IGR	opensea		rs554427082;rs574355778;rs540156092	2;8;9
cg12576854	0.6218	0.480416	0.141384	0.000338552	0.0136312	8	73794075	F	II	KCNB2	Body	opensea		rs187853624;rs71525191;rs551477781;rs191096797	1;15;21;22
cg13968390	0.585635	0.748915	-0.16328	0.000338567	0.0136312	2	108904812	R	II	SULT1C2	TSS1500	opensea		rs185574521;rs72941149;rs111861932	26;23;18
cg02515217	0.456221	0.570263	-0.114042	0.000338614	0.0136316	17	57918600	R	II	MIR21	TSS200	opensea		rs79800958;rs193062491	20;1
cg07192082	0.323993	0.436223	-0.11223	0.000340116	0.0136707	14	75981936	F	II		IGR	opensea
cg09373898	0.576481	0.711211	-0.13473	0.000341036	0.0136816	19	58875939	R	II		IGR	shore	chr19:58873264-58874535
cg18066690	0.740224	0.868086	-0.127862	0.000347073	0.01379	8	48344060	R	II	KIAA0146	Body	opensea		rs142157159	43
cg09797202	0.676948	0.865441	-0.188493	0.000350086	0.0138372	10	102111107	R	II	SCD	Body	shelf	chr10:102106182-102107722	rs3842637;rs368535169	4;2
cg23981871	0.623944	0.753241	-0.129297	0.000352979	0.0138917	2	177028714	F	II	HOXD3	TSS200	shore	chr2:177029413-177029941
cg27211696	0.206373	0.100135	0.106238	0.000353132	0.0138941	2	191398769	F	II	TMEM194B	Body	shore	chr2:191399089-191399742	rs5837191;rs111891447	15;18
cg24704177	0.432609	0.547175	-0.114566	0.000355635	0.0139419	2	177027710	R	II	HOXD3	TSS1500	island	chr2:177027617-177028014	rs560709379	32
cg20433858	0.242671	0.399849	-0.157177	0.000356276	0.0139531	1	248101009	R	II	OR2L13	5'UTR	shore	chr1:248100325-248100726	rs547101923;rs145100649	25;22
cg14906510	0.610941	0.927203	-0.316262	0.000358415	0.013995	12	7781169	R	II		IGR	island	chr12:7781003-7781248
cg04637372	0.641016	0.517699	0.123317	0.000359748	0.0140248	1	20617456	R	II	VWA5B1	5'UTR	opensea		rs12738826;rs558117561;rs570083624;rs200790934	39;6;3;1
cg04899629	0.854852	0.726388	0.128464	0.000362927	0.0140785	1	247694531	F	II	LOC148824	TSS1500	shore	chr1:247694035-247694501	rs6678867;rs148025133;rs112417189;rs556160436	19;24;27;37
cg19139764	0.693233	0.509754	0.18348	0.000364323	0.0141084	9	6016830	F	II	RANBP6	TSS1500	opensea		rs575347011;rs71328169;rs140648116	1;5;38
cg04657470	0.199831	0.0595498	0.140281	0.000365366	0.0141276	2	198365150	R	I	HSPE1	1stExon	island	chr2:198363689-198365405	rs530775536;rs377047558;rs370142828	42;23;21
cg01950524	0.720645	0.825001	-0.104356	0.000368856	0.0141974	5	38135043	F	II		IGR	opensea		rs563768210;rs565245009;rs532606333;rs550721972	13;40;44;48
cg10881242	0.214784	0.114536	0.100248	0.000379315	0.0143733	5	171057282	F	I		IGR	island	chr5:171057071-171057340	rs558131353;rs547273704;rs566911227	20;35;36
cg27330193	0.383546	0.278575	0.104971	0.000384493	0.0144585	3	114137930	R	II	ZBTB20	5'UTR	opensea
cg11460282	0.570262	0.442931	0.12733	0.000393066	0.0146125	7	56297661	F	II		IGR	island	chr7:56297432-56297662	rs1629736	46
cg25529370	0.640752	0.746691	-0.105939	0.000393236	0.014615	14	76669487	R	II	GPATCH2L	Body	opensea		rs182425728;rs113567968;rs142625792;rs150976799;rs529555716	37;30;20;15;13
cg05029961	0.531991	0.431294	0.100697	0.000399425	0.0147263	14	101529044	F	II		IGR	shelf	chr14:101531643-101532384
cg09384035	0.47908	0.579377	-0.100297	0.000400947	0.0147556	8	104131768	F	II		IGR	opensea
cg24923430	0.60542	0.754222	-0.148802	0.000405222	0.014833	8	8679450	F	I	MFHAS1	Body	opensea		rs190877185;rs1039913	0;6
cg17751872	0.303916	0.505035	-0.201119	0.000406223	0.0148517	19	21264982	R	II	ZNF714	5'UTR	shore	chr19:21265164-21265433	rs562728644;rs531549318;rs201585327;rs565070935;rs527432441;rs547462819;rs566972547	38;30;16;11;10;9;2
cg16581738	0.809956	0.677613	0.132343	0.000407387	0.0148705	7	705693	F	I	PRKAR1B	Body	opensea		rs140281087;rs562195607;rs142767330;rs79850570	1;11;30;37
cg16112050	0.778198	0.662857	0.11534	0.000410075	0.0149188	18	713200	R	II	ENOSF1	TSS1500	shore	chr18:712232-713086
cg16320788	0.783763	0.623172	0.16059	0.0004174	0.0150512	8	73794096	F	II	KCNB2	Body	opensea		rs551477781;rs191096797;rs537249824	0;1;33
cg23433418	0.688305	0.546519	0.141786	0.000419063	0.0150834	22	24826825	F	II	ADORA2A	5'UTR	opensea		rs138745403;rs3761423	0;38
cg19106932	0.250024	0.149075	0.100949	0.000420053	0.0150987	17	61926700	R	I		IGR	island	chr17:61926232-61926943	rs557079655;rs574078734;rs147298874	20;16;1
cg23545872	0.782921	0.67291	0.110011	0.000423885	0.0151729	10	79074256	F	II	KCNMA1	Body	opensea		rs182232405;rs548859874;rs565676331;rs117260022	0;1;20;22
cg10483660	0.493635	0.350584	0.143051	0.000425169	0.0151975	13	112241077	R	II		IGR	shelf	chr13:112238672-112238893	rs543721236;rs947170;rs550715757	20;17;1
cg27485906	0.432596	0.326002	0.106594	0.000428733	0.0152587	13	42136511	F	II		IGR	opensea		rs573843591;rs117652483	0;1
cg21507367	0.403084	0.629117	-0.226033	0.000429819	0.0152765	12	27446544	R	II	STK38L	5'UTR	opensea		rs117420266;rs527793999	36;34
cg00558031	0.908001	0.793421	0.114579	0.00043243	0.0153282	4	8466291	R	II	C4orf23	Body	opensea		rs547278575;rs141291270;rs529963113	39;24;11
cg01479768	0.662983	0.781565	-0.118582	0.000433014	0.0153438	2	731298	R	II		IGR	shore	chr2:732036-733096
cg07883117	0.632438	0.735619	-0.103181	0.000437512	0.0154264	7	101005846	F	II	EMID2	TSS1500	shore	chr7:101005899-101007443	rs575811585	17
cg07388969	0.528395	0.656752	-0.128358	0.00044085	0.0154783	15	38509709	F	II		IGR	opensea		rs556972301;rs575346140;rs145161505	14;30;41
cg03131729	0.634183	0.526498	0.107685	0.000443115	0.0155227	11	129183282	F	II		IGR	opensea
cg14437716	0.604213	0.504091	0.100122	0.000445458	0.0155538	11	71277958	F	I		IGR	opensea		rs559468601;rs188225724;rs546382540;rs564532435;rs11234218	0;1;14;22;23
cg18290233	0.594748	0.708668	-0.113919	0.000446	0.0155662	5	92931173	R	II		IGR	shore	chr5:92929268-92929489
cg26054764	0.6228	0.722968	-0.100168	0.000447235	0.0155829	1	214152805	F	II		IGR	shore	chr1:214153214-214153668	rs528334372	42
cg01667892	0.700685	0.596613	0.104071	0.00044813	0.015597	5	23507656	F	II	PRDM9	TSS200	opensea		rs536166302;rs556137078	44;45
cg21764944	0.305669	0.204352	0.101317	0.000449922	0.0156241	16	26776572	R	II		IGR	opensea		rs141164546;rs147004466;rs138240335;rs544095466	39;38;28;25
cg17179862	0.381369	0.26973	0.111639	0.000452	0.0156513	17	46681362	F	I	LOC404266	Body	shelf	chr17:46685244-46685449
cg08265274	0.554414	0.364096	0.190318	0.000453462	0.015672	6	32490444	F	II	HLA-DRB5	Body	shore	chr6:32489742-32490128	rs535835429;rs182191708;rs139910587;rs149399330;rs116601763;rs114223995	23;36;39;43;44;49
cg25533993	0.594354	0.476357	0.117997	0.000455116	0.0156942	19	50550284	F	II	ZNF473	Body	shelf	chr19:50554012-50554492	rs565053603;rs139343832	15;23
cg22250661	0.618202	0.516016	0.102186	0.000456566	0.015714	3	75767308	F	II		IGR	opensea		rs62248762;rs78274512	15;26
cg16201418	0.731952	0.615364	0.116588	0.000458277	0.0157531	4	61367032	R	II		IGR	opensea		rs577975295;rs114135368;rs558051194;rs573092111	48;31;10;7
cg12539415	0.673316	0.79756	-0.124243	0.000459757	0.0157744	2	177016167	R	II	HOXD4	5'UTR	shore	chr2:177016416-177016632	rs549994105;rs568413462	35;2
cg18728950	0.309038	0.432186	-0.123147	0.000464753	0.0158591	15	52392818	R	I		IGR	opensea		rs537808197;rs556631896	18;1
cg07285237	0.37203	0.476554	-0.104524	0.000473359	0.0160068	6	139447669	R	II		IGR	opensea		rs544929027;rs111500469;rs184770755;rs9495354;rs549116400	39;34;27;18;13
cg12407370	0.894902	0.794822	0.10008	0.000478861	0.0160959	7	158740838	F	II		IGR	opensea		rs371477106;rs534863720;rs554755441	1;3;39
cg25374269	0.484339	0.605385	-0.121046	0.000480442	0.016122	13	44887281	F	II		IGR	opensea		rs183863622;rs537633241;rs150322512	36;46;48
cg19533760	0.22453	0.36384	-0.13931	0.000485358	0.0161982	15	56299636	F	II		IGR	opensea
cg23907174	0.640216	0.527689	0.112526	0.000487344	0.0162289	3	40023838	F	II	MYRIP	5'UTR	opensea		rs187396871;rs73827309;rs537093171	0;3;4
cg18916922	0.410621	0.540907	-0.130286	0.0004885	0.0162501	8	144420097	F	II		IGR	shelf	chr8:144416712-144417054	rs542796379;rs561071471;rs114958944;rs2980268	1;9;10;48
cg01814130	0.589674	0.471974	0.1177	0.000500458	0.0164333	3	118892330	F	II	UPK1B	TSS200	opensea		rs144414693;rs148794495	37;40
cg00630761	0.715381	0.911031	-0.19565	0.000500749	0.0164379	8	94898169	F	II		IGR	opensea		rs141693696;rs537620333;rs557392759	0;14;45
cg05659314	0.770434	0.870634	-0.1002	0.000502702	0.0164664	1	153590020	F	II	S100A14	TSS1500	opensea		rs547384965	1
cg04270489	0.552492	0.655822	-0.10333	0.000502813	0.0164673	11	85827505	F	II		IGR	opensea		rs149703960;rs559568903;rs563396986;rs148771429	1;16;19;32
cg06093355	0.541273	0.440471	0.100801	0.000503164	0.0164723	2	46547693	F	II	EPAS1	Body	opensea		rs371598937	30
cg24245216	0.421189	0.753764	-0.332576	0.000508213	0.0165526	19	7004657	R	II		IGR	opensea		rs537719599	20
cg06417478	0.0651495	0.310908	-0.245759	0.000511261	0.0165963	19	12876846	R	II	HOOK2	Body	shore	chr19:12876889-12877108
cg21486694	0.544832	0.681765	-0.136933	0.000514025	0.0166433	19	49957559	F	II	ALDH16A1	Body	shore	chr19:49956279-49956837	rs16981276	47
cg21681702	0.588776	0.749331	-0.160554	0.00051673	0.0166931	1	70500419	R	II	LRRC7	Body	opensea		rs138635791	37
cg11868485	0.631538	0.85279	-0.221251	0.00052659	0.0168584	4	140782938	R	II	MAML3	Body	shore	chr4:140781109-140781433	rs143055610	1
cg05691004	0.675392	0.567185	0.108208	0.000528442	0.0168883	2	201170426	F	II	SPATS2L	TSS200	shore	chr2:201171200-201172492	rs553037638	26
cg16428374	0.514955	0.403066	0.111889	0.000528905	0.0168973	13	100056805	R	II	MIR548AN	Body	opensea		rs10161689;rs542410794;rs10161680;rs78250197	43;38;29;28
cg24879782	0.118221	0.245139	-0.126918	0.000531481	0.0169412	2	19561482	F	I		IGR	island	chr2:19560963-19561650	rs571038103	43
cg00957585	0.455086	0.555655	-0.100569	0.000533494	0.0169755	15	86189830	R	II	AKAP13	Body	opensea		rs537832217;rs551277172	51;27
cg02183364	0.639091	0.534606	0.104485	0.000534432	0.016991	12	105878866	F	II		IGR	opensea		rs538588413;rs558261266;rs74545976;rs75965200;rs74276107;rs138386932;rs61939112	1;23;26;27;30;31;39
cg22790870	0.762407	0.882523	-0.120116	0.000536185	0.0170165	12	128869988	F	II	TMEM132C	Body	opensea		rs78598564;rs61938448;rs11059673;rs558971333;rs528060109	0;11;15;30;47
cg26924012	0.297994	0.0885649	0.209429	0.000540476	0.0170826	15	45694286	F	II	SPATA5L1	TSS1500	shore	chr15:45694410-45695794	rs3809472	32
cg04657146	0.0797098	0.251854	-0.172144	0.000542015	0.0171054	19	12876947	F	II	HOOK2	Body	island	chr19:12876889-12877108	rs897804;rs199712830	17;45
cg18680181	0.337442	0.450501	-0.113059	0.000551981	0.0172675	14	35629311	R	II	KIAA0391	Body	opensea		rs190745840	10
cg07227033	0.519788	0.407972	0.111815	0.000570741	0.0176109	7	12725802	F	I	ARL4A	TSS1500	shore	chr7:12726156-12727248
cg15070894	0.169114	0.387475	-0.218361	0.000576357	0.0177059	6	29894162	R	II	HCG4P6	TSS1500	island	chr6:29894140-29895117	rs1627982;rs62389592;rs9259823	36;25;12
cg18641463	0.558207	0.430698	0.127509	0.000577857	0.017728	7	2144579	F	I	MAD1L1	Body	opensea		rs573596714	41
cg23208881	0.849041	0.741637	0.107404	0.000579234	0.01775	15	91411495	F	II	FURIN	TSS1500	shelf	chr15:91414311-91415427	rs539679084;rs74037505;rs569832367;rs537008213	1;14;25;50
cg23089272	0.770393	0.667624	0.102769	0.000586047	0.0178728	15	39985431	R	II	FSIP1	Body	opensea		rs575934998;rs193201172	8;1
cg09139047	0.520232	0.346288	0.173944	0.000587133	0.0178869	6	32552042	F	I	HLA-DRB1	Body	island	chr6:32551851-32552331	rs17878951;rs17878614;rs17883134;rs16822820;rs17882603;rs17879995;rs1064664;rs17882300;rs17884729;rs3175105;rs11554462;rs1059575;rs17878947;rs16822516	14;15;17;18;25;30;33;36;37;38;39;43;45;50
cg07371504	0.539539	0.408528	0.131011	0.000594981	0.0180049	17	3433451	F	I	TRPV3	Body	shelf	chr17:3435953-3436164	rs148038901;rs141668497;rs116535534;rs201487087;rs193231694;rs200933304	0;1;7;21;29;50
cg25196158	0.428005	0.530471	-0.102466	0.000596856	0.0180361	1	214152979	R	II		IGR	shore	chr1:214153214-214153668	rs72753585	17
cg14756463	0.549551	0.7143	-0.164749	0.000598445	0.0180564	1	108736858	R	II	SLC25A24	TSS1500	shore	chr1:108735227-108735513
cg27009374	0.664368	0.476321	0.188047	0.000599533	0.0180767	10	47655296	F	II		IGR	shore	chr10:47653906-47654500
cg23970458	0.738575	0.608274	0.130301	0.000607602	0.01819	1	168453196	F	II		IGR	opensea		rs10918903;rs71587016;rs10918904;rs10918905;rs143309987	8;8;9;46;50
cg26427109	0.560636	0.667095	-0.106459	0.000613195	0.0182937	11	60739019	R	I	CD6	TSS200	opensea		rs552558942;rs190775988;rs192299757;rs546999004	49;43;31;15
cg00472908	0.474586	0.597901	-0.123315	0.000626424	0.0185101	1	121253441	F	II		IGR	opensea		rs145874752;rs587631015	0;1
cg23279522	0.320522	0.438804	-0.118282	0.000639851	0.0187174	2	66659348	F	I		IGR	shore	chr2:66660452-66660794	rs529833792;rs546681184;rs10183293	5;13;26
cg15069499	0.608458	0.754753	-0.146296	0.000640406	0.0187273	20	29637039	F	II		IGR	opensea		rs62196407;rs113447285;rs66498153;rs80191642;rs549440145	9;14;25;28;38
cg18130044	0.314947	0.422896	-0.107949	0.000640452	0.0187277	20	21682362	F	I		IGR	shore	chr20:21683744-21684420	rs561794719;rs7264969;rs7271969;rs570646814	1;15;16;23
cg16951455	0.63445	0.515389	0.119061	0.000640523	0.018729	7	141116401	R	II	TMEM178B	Body	opensea
cg03133821	0.788259	0.680422	0.107837	0.000665368	0.0191047	2	1513998	F	II	TPO	Body	shelf	chr2:1516172-1516373	rs72776240	5
cg15551646	0.675283	0.788951	-0.113668	0.00066977	0.0191672	20	44145659	F	II	SPINT3	TSS1500	opensea		rs6032264	40
cg11738485	0.104712	0.423036	-0.318323	0.000680109	0.0193286	19	12877000	F	I	HOOK2	Body	island	chr19:12876889-12877108	rs529254370;rs201910676;rs35337531	0;11;42
cg06539091	0.572814	0.799456	-0.226642	0.000681401	0.0193493	10	116390942	R	II	ABLIM1	Body	shore	chr10:116391466-116391827	rs573478912;rs182563008;rs147747600;rs117961105	34;29;2;1
cg06828260	0.559528	0.764228	-0.204699	0.000683081	0.0193662	1	108733564	R	II	SLC25A24	Body	shore	chr1:108735227-108735513	rs569762454	35
cg02775989	0.452701	0.557088	-0.104387	0.000685912	0.0194088	17	47465656	F	II		IGR	opensea		rs186413440;rs568753645	1;44
cg27504302	0.571183	0.72782	-0.156637	0.000690809	0.0194898	10	36561124	F	II		IGR	opensea		rs530499398	17
cg01851573	0.73479	0.622998	0.111792	0.000694181	0.0195402	8	8652454	F	II	MFHAS1	Body	opensea		rs111721564;rs569847496;rs535767210;rs11985640	1;11;20;50
cg06536159	0.316546	0.101923	0.214623	0.000702325	0.0196573	1	15631449	R	II	FHAD1	Body	opensea		rs6693441;rs137914839;rs142812176;rs531416175	19;15;4;1
cg24527881	0.352172	0.453157	-0.100985	0.000705313	0.0197107	1	45187630	R	II	C1orf228	Body	shelf	chr1:45189705-45190558	rs557441009;rs577171211;rs139678377;rs192837594;rs542372359;rs571790081;rs562240765	51;49;48;47;46;43;26
cg06534464	0.874033	0.706553	0.167481	0.000711402	0.019798	15	93122918	R	II		IGR	opensea		rs113062775;rs540879734;rs560788730	30;26;14
cg03829739	0.541916	0.41929	0.122626	0.000721383	0.0199383	7	56515510	F	II	LOC650226	Body	shore	chr7:56515585-56515864	rs574123240	5
cg03281572	0.72327	0.606774	0.116496	0.000730153	0.0200619	10	114502318	F	II	VTI1A	Body	opensea		rs571223470;rs189918876;rs145611860	16;19;44
cg26245086	0.356856	0.465927	-0.109071	0.000745472	0.0202695	4	87860957	F	II	AFF1	5'UTR	shelf	chr4:87855873-87857204	rs540029432	41
cg00084338	0.554426	0.446288	0.108137	0.000750817	0.0203511	6	170595920	F	I	DLL1	Body	shore	chr6:170597246-170597499	rs569988592;rs183965219	0;30
cg09296044	0.215999	0.0458952	0.170104	0.000760782	0.0204892	15	43477606	R	I	CCNDBP1	1stExon	island	chr15:43477588-43477816	rs569022341;rs115879327;rs554504473;rs574591264;rs533720876	49;20;11;6;2
cg00025439	0.502776	0.397787	0.104989	0.000773639	0.0206623	16	87856450	R	I		IGR	opensea		rs555240359;rs537269302;rs4384608;rs76069656;rs535488438	45;38;28;14;13
cg10790698	0.3485	0.238828	0.109672	0.00078268	0.0207984	19	18539756	R	II	SSBP4	Body	shore	chr19:18539781-18540341	rs34746918	14
cg21371986	0.597408	0.867599	-0.270191	0.000783685	0.0208095	1	108735499	F	II	SLC25A24	TSS200	island	chr1:108735227-108735513
cg25370039	0.711352	0.826081	-0.114729	0.000784585	0.0208192	12	132886849	F	I	GALNT9	Body	shore	chr12:132885388-132885592	rs28391732;rs559671831;rs76182215;rs544246980	5;23;31;32
cg19683494	0.259582	0.456389	-0.196807	0.000791064	0.0209207	5	74908142	R	II		IGR	shore	chr5:74907286-74907770
cg14535332	0.165443	0.320061	-0.154618	0.000791535	0.0209256	21	35831954	R	I	KCNE1	TSS200	island	chr21:35831697-35832365	rs571152383;rs114742950;rs191629273	21;19;13
cg00824944	0.495739	0.631434	-0.135696	0.00080487	0.0211108	20	59537908	F	II		IGR	opensea		rs17731578;rs138079230;rs573454416	0;1;19
cg10803577	0.581622	0.70444	-0.122818	0.000812	0.0212002	2	177016837	R	II	HOXD4	Body	shore	chr2:177017266-177017489	rs79256662;rs148411914	39;4
cg24434988	0.710289	0.607562	0.102727	0.000812213	0.0212027	11	291678	F	II	ATHL1	Body	shore	chr11:289771-290010	rs543929579;rs11246055;rs34140225;rs574189723;rs543211561	1;16;33;35;42
cg15546638	0.470399	0.349334	0.121065	0.000821046	0.0213194	15	93277793	F	II		IGR	opensea		rs564825720;rs187408961;rs142495608;rs555129822	2;23;42;43
cg20507276	0.0824927	0.224182	-0.14169	0.00082213	0.0213387	1	248100600	F	II	OR2L13	1stExon	island	chr1:248100325-248100726	rs111834065;rs189469849;rs537079064	26;31;47
cg16874583	0.700841	0.92551	-0.224669	0.000830828	0.0214682	12	7781004	R	II		IGR	island	chr12:7781003-7781248
cg20777378	0.697281	0.803537	-0.106257	0.000840173	0.0216031	3	184387942	F	II		IGR	opensea		rs142810289	0
cg04055096	0.877546	0.748191	0.129355	0.000851035	0.0217429	16	49642818	R	II	ZNF423	Body	opensea		rs528955993;rs549117483;rs192792686	27;11;1
cg17068812	0.70253	0.5531	0.14943	0.000852512	0.0217646	9	32710046	R	II		IGR	opensea		rs115892738;rs187311663;rs546507813;rs147528906;rs116949427	37;35;11;2;1
cg15082166	0.941932	0.772724	0.169208	0.00086414	0.0219344	5	124005151	F	II	ZNF608	Body	opensea		rs114535526;rs11958542	38;42
cg19047265	0.699676	0.809413	-0.109738	0.000882558	0.0222049	2	177025998	R	II		IGR	shore	chr2:177027617-177028014	rs533053655	23
cg07547765	0.731762	0.841266	-0.109504	0.000889819	0.0223013	17	46685448	F	II	HOXB7	Body	island	chr17:46685244-46685449	rs200454962;rs200174441;rs201477004;rs201959822;rs201345179	0;1;21;49;51
cg18313317	0.282006	0.176099	0.105906	0.000908075	0.022553	14	76734605	F	I		IGR	opensea		rs189988618	30
cg24000535	0.674522	0.539753	0.13477	0.00093461	0.0229024	14	91110600	R	II	LOC101928909	Body	opensea		rs568928441;rs3830889;rs113369858;rs111905000;rs76773245	46;19;15;9;1
cg08578320	0.343856	0.232546	0.111311	0.000936247	0.0229309	6	32552039	F	I	HLA-DRB1	Body	island	chr6:32551851-32552331	rs17878951;rs17878614;rs17883134;rs16822820;rs17882603;rs17879995;rs1064664;rs17882300;rs17884729;rs3175105;rs11554462;rs1059575;rs17878947	17;18;20;21;28;33;36;39;40;41;42;46;48
cg03404938	0.597103	0.781615	-0.184512	0.000944821	0.0230456	1	95620559	R	II	TMEM56	Body	opensea		rs192878315;rs144676837	40;2
cg18648917	0.71637	0.590657	0.125713	0.0009457	0.0230528	3	23713773	R	II		IGR	opensea		rs569542380	35
cg16863795	0.196681	0.309615	-0.112934	0.000969364	0.0233629	17	79259536	R	I	SLC38A10	Body	island	chr17:79259282-79259537	rs77461536;rs570581533;rs537045120	46;5;1
cg24617313	0.474183	0.65241	-0.178227	0.000970927	0.0233801	20	57427146	R	I	GNAS	TSS1500	shore	chr20:57427691-57427995	rs540199504;rs6026561;rs528918165	30;16;12
cg11946719	0.180336	0.281254	-0.100918	0.000972297	0.0233973	2	233216220	R	I		IGR	island	chr2:233215680-233217556	rs567759324	22
cg18969004	0.742349	0.617666	0.124683	0.000975941	0.0234374	6	31164743	F	I	HCG27	TSS1500	shore	chr6:31165412-31165923	rs28397273;rs28397274;rs28397275;rs28362333;rs184829200;rs28397276	7;20;27;36;49;51
cg13077366	0.71217	0.826268	-0.114098	0.000980423	0.0234975	18	34908626	F	II	BRUNOL4	Body	opensea		rs183866848;rs187542244	1;25
cg15990972	0.638294	0.739273	-0.100979	0.000981974	0.0235182	2	177012372	R	II		IGR	island	chr2:177012371-177012675	rs557378564;rs143221090	8;5
cg06419732	0.504331	0.402933	0.101398	0.000982181	0.0235182	1	205498530	F	I	CDK18	Body	island	chr1:205498003-205498590
cg13207180	0.595375	0.478719	0.116656	0.000995494	0.0236747	17	6558064	R	II		IGR	shore	chr17:6558221-6558441	rs562894513;rs2040848;rs182661125;rs568167110;rs145824060;rs547437677	49;42;28;23;12;11
cg17850538	0.138818	0.0387886	0.100029	0.00100206	0.0237618	15	35280322	R	II	ZNF770	1stExon	shore	chr15:35280393-35280837	rs545791772	35
cg01285877	0.793308	0.6901	0.103208	0.00100441	0.0237877	1	61759147	F	II	NFIA	Body	opensea		rs553159506;rs142549060;rs542072440	24;39;45
cg00223681	0.584984	0.695254	-0.11027	0.00102427	0.0240491	2	177024117	R	II		IGR	shore	chr2:177024501-177025692
cg04786391	0.628638	0.522074	0.106564	0.00104072	0.0242523	11	123295670	F	II		IGR	opensea		rs532649336	4
cg02070740	0.600022	0.702894	-0.102872	0.00104137	0.0242578	1	146763914	R	II	CHD1L	Body	opensea		rs375342388;rs10793661;rs148812330;rs587706768;rs587602822	48;22;5;2;1
cg11085762	0.725529	0.623799	0.10173	0.00104383	0.0242873	19	17942317	F	II	JAK3	Body	island	chr19:17942061-17942567	rs140361965	1
cg07713642	0.66813	0.788023	-0.119893	0.00104991	0.0243809	1	244232176	R	II		IGR	opensea		rs187670759;rs12068258	44;18
cg05836184	0.884752	0.774626	0.110126	0.00106235	0.0245391	7	114686942	R	II		IGR	opensea		rs550324633	12
cg27661394	0.551521	0.654291	-0.10277	0.00106419	0.0245672	4	4661952	F	II		IGR	opensea		rs112106671;rs546588650	0;18
cg08157084	0.690605	0.434128	0.256477	0.00106454	0.0245687	10	27001461	R	II	PDSS1	Body	opensea		rs535034293;rs74542922;rs578151598	32;11;1
cg18273401	0.805048	0.703801	0.101247	0.0010671	0.0246052	14	55600338	F	II	LGALS3	5'UTR	shelf	chr14:55595697-55596692	rs139275100;rs189264993;rs527716891;rs182207532	1;13;47;48
cg03538480	0.562465	0.686651	-0.124186	0.00108611	0.0248335	2	8785262	F	I		IGR	shore	chr2:8785459-8786072	rs540378527;rs560320181;rs529483765	5;23;27
cg01070161	0.750103	0.635934	0.114169	0.00109895	0.0249888	3	197547891	F	II	LRCH3	Body	opensea		rs549731959;rs180940605	0;29
cg27422857	0.780478	0.658831	0.121647	0.00109909	0.0249888	2	105853526	R	II		IGR	island	chr2:105853493-105853797	rs537098512;rs148661743;rs142190827	48;32;15
cg01624173	0.216772	0.384286	-0.167514	0.00110675	0.0250762	14	75981868	R	II		IGR	opensea		rs175714;rs182147391	14;13
cg14285533	0.231469	0.123822	0.107647	0.0011149	0.0251605	7	63386328	R	I		IGR	shore	chr7:63386608-63386885	rs546152106	35
cg07894586	0.766171	0.663025	0.103146	0.00111958	0.0252214	2	86022699	R	II		IGR	opensea		rs571617134	2
cg16059161	0.84216	0.682244	0.159916	0.00112025	0.0252326	18	76498163	R	II		IGR	opensea		rs117256392;rs139654499;rs77277521	29;10;3
cg09484377	0.74364	0.619519	0.124121	0.00114229	0.0255228	8	16613520	R	II		IGR	opensea		rs193029366;rs184774957	33;21
cg14667685	0.458909	0.342877	0.116032	0.00114834	0.0255928	1	39249604	F	I		IGR	opensea
cg17981520	0.43004	0.533262	-0.103222	0.00115147	0.0256314	5	143155007	F	II		IGR	opensea		rs559513424;rs1981825	1;38
cg18135379	0.492755	0.377731	0.115024	0.00116445	0.0257966	1	161981673	F	I	OLFML2B	Body	opensea		rs548341005;rs192360964;rs527815868	20;22;23
cg15320980	0.692116	0.829766	-0.13765	0.00116604	0.0258149	8	582908	F	II		IGR	opensea		rs1046060;rs372382751;rs182390158;rs55671727	7;25;33;37
cg11475323	0.834168	0.717061	0.117107	0.00117911	0.025968	5	38262316	R	II	EGFLAM	Body	shelf	chr5:38257825-38259136	rs558905512;rs144971664	31;1
cg20408337	0.613014	0.49688	0.116134	0.00118784	0.0260733	22	43167595	F	II		IGR	shore	chr22:43165947-43166287	rs545746861;rs112029136;rs563944406	1;8;47
cg13952522	0.588774	0.45175	0.137024	0.00120518	0.0262716	3	21983719	R	II		IGR	opensea		rs537870;rs610320;rs610316;rs545190048	42;17;13;1
cg19272349	0.863519	0.719568	0.143952	0.00121008	0.0263219	13	37681255	R	II	CSNK1A1L	TSS1500	opensea		rs147750092	33
cg25298319	0.226205	0.381758	-0.155553	0.0012133	0.0263544	2	233217079	R	I		IGR	island	chr2:233215680-233217556	rs189240847	39
cg08944170	0.0900639	0.261785	-0.171721	0.00121505	0.0263758	1	248100614	F	II	OR2L13	1stExon	island	chr1:248100325-248100726	rs111834065;rs189469849;rs537079064;rs558978182	12;17;33;49
cg05448271	0.490888	0.693421	-0.202533	0.00121927	0.0264056	10	3741812	F	II		IGR	opensea		rs539481005	5
cg17358692	0.730613	0.625786	0.104828	0.00122287	0.0264368	18	60754954	F	II		IGR	opensea		rs562908272;rs531825098	1;23
cg24697254	0.656268	0.543038	0.11323	0.00122977	0.0265177	7	17701860	F	II		IGR	opensea		rs547921518;rs535860006;rs558361825	14;27;51
cg03938978	0.457454	0.562248	-0.104794	0.00123735	0.0266017	2	103052716	R	II	IL18RAP	Body	opensea		rs553754561;rs188234984;rs542614185;rs560943797;rs191331678;rs140114749	40;35;19;18;11;2
cg13872627	0.756096	0.548187	0.207909	0.00124008	0.0266324	6	31238036	R	II	HLA-C	Body	shore	chr6:31238852-31240120	rs41556321;rs2308628;rs41546713;rs41558713;rs1131014;rs1131015;rs61759945;rs41540117;rs2308622;rs72558149	51;47;37;36;29;28;17;11;9;2
cg19531075	0.770311	0.665204	0.105107	0.00125291	0.0267922	5	1857828	R	II		IGR	island	chr5:1856773-1858444
cg10576280	0.977573	0.650793	0.32678	0.00125297	0.0267922	10	124133822	F	II	PLEKHA1	TSS1500	shore	chr10:124134088-124134933	rs532849834	37
cg16721106	0.817679	0.691783	0.125896	0.00126175	0.0269043	2	242610452	R	II	ATG4B	Body	shelf	chr2:242606078-242606560	rs7584112;rs534666103;rs191875478;rs532694067;rs112454363;rs112415732	49;48;47;46;39;37
cg25740652	0.807437	0.935188	-0.127751	0.00126987	0.0269788	4	41361623	F	II	LIMCH1	TSS1500	shore	chr4:41362252-41363639	rs575099265;rs191023787	2;42
cg03768569	0.55352	0.438079	0.115441	0.00128069	0.0270933	3	112851921	R	II		IGR	opensea		rs13314217;rs34631041;rs35593191;rs576749489;rs532293122	34;16;8;3;2
cg02466788	0.413257	0.2838	0.129457	0.00128242	0.0271128	4	44740834	F	II		IGR	opensea		rs145099181	0
cg06675417	0.606896	0.400739	0.206157	0.00129511	0.0272563	18	77292443	F	II		IGR	island	chr18:77292133-77292556	rs56073209	30
cg11258485	0.674917	0.782123	-0.107206	0.0012965	0.0272661	2	132202537	F	I	LOC401010	TSS200	island	chr2:132202265-132203257	rs35386185;rs548378173;rs567493031;rs58765639;rs550101818;rs78352572;rs77733326;rs553772545	5;10;19;22;26;34;48;51
cg15293181	0.650098	0.758819	-0.108722	0.00130937	0.0274273	2	1166311	R	II	SNTG2	Body	shelf	chr2:1163016-1163820	rs73171704;rs528579569;rs111727584;rs74636060;rs115061570	19;18;3;2;1
cg17612681	0.875439	0.743863	0.131576	0.0013186	0.0275403	2	66298197	R	II		IGR	opensea
cg06573709	0.467817	0.728688	-0.260871	0.00133602	0.0277392	6	164057152	F	II		IGR	opensea		rs7771940;rs552390977;rs11447337;rs7773064	8;9;18;38
cg21498923	0.368316	0.247413	0.120903	0.00134172	0.0277902	20	2187540	R	II	LOC388780	TSS200	island	chr20:2187532-2188576	rs556981361;rs148299112	47;27
cg16891431	0.657859	0.765356	-0.107496	0.00134259	0.0277988	10	133106078	R	II	TCERG1L	Body	shelf	chr10:133109193-133111052	rs541450178;rs142781568	50;1
cg09387749	0.692967	0.797706	-0.104739	0.00134302	0.0278033	2	177028680	F	II	HOXD3	TSS200	shore	chr2:177029413-177029941
cg12746557	0.764078	0.661556	0.102522	0.00135662	0.027956	21	39644332	F	II	KCNJ15	5'UTR	opensea		rs189578257	39
cg00748494	0.380632	0.507076	-0.126445	0.00136983	0.0281074	13	23412343	R	I		IGR	island	chr13:23412207-23412623	rs189381744;rs113371060;rs572035182	47;31;22
cg26279336	0.271053	0.378487	-0.107433	0.00141735	0.0286098	17	46674438	F	II	LOC404266	Body	shore	chr17:46675044-46675589	rs145692958;rs192835200	0;26
cg24969147	0.412348	0.525977	-0.11363	0.00141829	0.0286168	7	45995847	F	II		IGR	opensea		rs184089303;rs545181182;rs189167453	0;2;42
cg02202923	0.452101	0.55267	-0.100569	0.0014437	0.0288937	10	135040250	F	I		IGR	shore	chr10:135038085-135038506	rs145806312;rs7917939;rs3008363	8;25;33
cg25985355	0.400913	0.29149	0.109422	0.00144571	0.0289169	7	65971099	R	I		IGR	island	chr7:65970022-65971421	rs570435381;rs3735149;rs556119437;rs576177961	50;42;40;30
cg14752227	0.809945	0.929612	-0.119667	0.00145526	0.0290406	20	34000481	F	II	UQCC	TSS1500	opensea		rs374255585;rs565102982	1;49
cg12363907	0.662666	0.763578	-0.100912	0.00147869	0.0292911	11	5473821	F	II	OR51I2	TSS1500	opensea		rs71053260;rs555564155;rs116385531;rs10838133	1;15;37;42
cg07817024	0.416132	0.525204	-0.109072	0.00150515	0.0295737	1	119535500	R	II		IGR	shore	chr1:119535666-119535987	rs182387870;rs61806237	40;39
cg02856798	0.749473	0.628465	0.121008	0.00152982	0.0298244	5	98208453	R	II	CHD1	Body	opensea		rs536062004;rs34487;rs147761761	37;26;6
cg07293736	0.280285	0.17966	0.100624	0.0015341	0.0298721	12	132670858	R	II		IGR	shelf	chr12:132673993-132675241
cg20389417	0.707619	0.821344	-0.113724	0.00157161	0.0302812	6	4177430	R	II		IGR	opensea		rs545080399;rs187170487	2;1
cg18576210	0.223935	0.0701284	0.153807	0.00157432	0.0303132	6	26033786	F	II	HIST1H3B	TSS1500	island	chr6:26033474-26033787	rs201893613;rs138639960;rs547345514;rs147399529;rs201417079;rs3842706;rs33919743;rs72544185;rs200347663;rs556089278;rs200454076;rs202164203;rs186497374;rs3830054;rs376876329	3;6;9;11;14;24;25;26;27;29;33;35;36;42;47
cg21322862	0.544783	0.387941	0.156842	0.00157725	0.0303446	2	102292024	F	II		IGR	opensea		rs112700429	1
cg25692530	0.551261	0.763443	-0.212182	0.00158752	0.0304519	1	108735719	F	II	SLC25A24	TSS1500	shore	chr1:108735227-108735513	rs143052835;rs190648077	43;45
cg18918831	0.4264	0.586528	-0.160128	0.00162165	0.0308335	3	195489782	R	II	MUC4	Body	island	chr3:195489669-195489943	rs185379165	25
cg15924527	0.542346	0.661005	-0.118659	0.00163512	0.0309712	10	69425740	F	II	CTNNA3	TSS1500	opensea		rs138294104;rs149266794;rs566304665;rs535757008	0;18;27;35
cg23166252	0.195431	0.311818	-0.116387	0.00163565	0.0309727	3	184210194	F	II		IGR	shore	chr3:184209094-184209343	rs143469338	25
cg15934958	0.73891	0.614796	0.124115	0.00164423	0.0310485	3	37212084	F	II	LRRFIP2	5'UTR	opensea		rs115602323;rs369631466;rs572665444;rs546452236	1;35;40;41
cg19938535	0.535219	0.68484	-0.14962	0.0016516	0.0311351	6	25341389	F	II	LRRC16A	Body	opensea		rs541195522;rs143812190;rs114688731;rs2744228;rs545569575;rs562549558;rs531184630	0;3;14;16;18;29;39
cg04354002	0.550522	0.422258	0.128264	0.00165582	0.0311774	17	8777762	R	II		IGR	opensea		rs559343094	2
cg14089267	0.36735	0.499241	-0.131891	0.00169777	0.0315822	13	23412409	R	I		IGR	island	chr13:23412207-23412623	rs572313178;rs560761413;rs576043393;rs192929169	47;39;32;18
cg03906031	0.791816	0.688495	0.103321	0.0017391	0.0320129	11	72489173	F	II	STARD10	Body	shelf	chr11:72492281-72492644	rs535952794	11
cg18485946	0.3987	0.499292	-0.100591	0.00177842	0.0323943	7	42313500	R	II		IGR	opensea		rs192551722	19
cg03417454	0.236953	0.339352	-0.102399	0.00178936	0.0325119	10	123688420	F	II	ATE1	TSS1500	shore	chr10:123686972-123688109	rs527468554;rs78176984;rs564874168;rs76573813;rs113616858	21;23;47;50;51
cg26121931	0.507937	0.339226	0.168711	0.00179214	0.0325283	6	29895204	R	I		IGR	shore	chr6:29894140-29895117
cg13943068	0.436554	0.313802	0.122752	0.00180893	0.0327061	4	1580193	R	I		IGR	island	chr4:1580050-1580455
cg08151857	0.145143	0.277269	-0.132126	0.00180927	0.0327096	17	46691820	R	I	HOXB8	1stExon	island	chr17:46691520-46692097	rs140795156;rs2303484;rs150150478	24;13;2
cg07807783	0.494724	0.617673	-0.122949	0.00191473	0.0337266	21	45765749	R	II		IGR	opensea		rs150245395	1
cg21673175	0.505134	0.629605	-0.124472	0.00196573	0.034251	2	132202532	F	I	LOC401010	TSS200	island	chr2:132202265-132203257	rs35386185;rs548378173;rs567493031;rs58765639;rs550101818;rs78352572	10;15;24;27;31;39
cg00975624	0.633502	0.733612	-0.10011	0.00197708	0.0343534	3	159646501	F	II		IGR	opensea		rs576209515;rs139945210	1;10
cg11822515	0.340485	0.606323	-0.265837	0.0019783	0.034361	5	151841890	R	II		IGR	opensea		rs57144995;rs4958305	18;9
cg14240646	0.353984	0.517572	-0.163588	0.00198402	0.0344147	10	27532245	R	II	ACBD5	TSS1500	shore	chr10:27530938-27531363	rs145590048;rs531804256;rs185499449	46;13;2
cg23345618	0.6039	0.502971	0.100929	0.0019891	0.0344558	4	139812537	R	II		IGR	opensea
cg04515200	0.230413	0.340394	-0.109981	0.00200019	0.0345668	5	135415762	F	II		IGR	shore	chr5:135416204-135416475	rs549321749	15
cg00469814	0.263437	0.395578	-0.132141	0.00201927	0.0347493	4	188953677	F	I		IGR	opensea		rs73019368	28
cg15991630	0.353321	0.239932	0.113389	0.0020247	0.034802	18	77292555	F	II		IGR	island	chr18:77292133-77292556	rs402953	19
cg27196974	0.426757	0.319457	0.1073	0.00204753	0.0350264	17	80337729	F	I		IGR	opensea		rs181765157;rs368332128;rs552252363	9;18;43
cg05084668	0.867485	0.678117	0.189368	0.00209754	0.0355346	3	125655381	F	II	ALG1L	5'UTR	opensea		rs113347455;rs556282298;rs537248354	3;12;40
cg19828869	0.390863	0.595738	-0.204875	0.00210503	0.0356141	2	171552304	R	II		IGR	opensea		rs532664003	12
cg25690958	0.473836	0.370061	0.103775	0.00211128	0.0356657	17	4439481	R	I	SPNS2	Body	island	chr17:4439300-4439705	rs369968004;rs575930540;rs374344777	38;35;2
cg01380346	0.628298	0.842217	-0.213919	0.00211944	0.0357444	19	18557039	R	II	ELL	Body	island	chr19:18557038-18557284	rs531310905;rs551329846;rs4808130;rs4808131;rs11267755	25;17;8;6;3
cg27243623	0.696909	0.593184	0.103726	0.00212793	0.0358286	2	228093069	R	II	COL4A3	Body	opensea		rs565655377;rs534813562	27;1
cg20103938	0.16655	0.0640295	0.102521	0.00213748	0.0359084	4	140005223	R	II	ELF2	Body	island	chr4:140004718-140005806	rs545759201;rs563970784;rs528177908;rs539957749	41;35;29;19
cg08384379	0.626081	0.761425	-0.135344	0.00214191	0.0359481	14	73664343	R	II	PSEN1	Body	opensea		rs146853341;rs3025784	14;1
cg24467349	0.387601	0.272404	0.115198	0.00216925	0.036215	1	110254835	R	I	GSTM5	TSS200	opensea		rs530772271;rs185770769;rs561342151;rs530235020;rs549186896;rs565912665	49;46;35;23;13;6
cg17990900	0.666686	0.444643	0.222043	0.0021808	0.0363184	10	126354492	R	II	FAM53B	Body	opensea		rs561382949;rs372550341;rs58898174;rs80208108	19;12;9;2
cg19041719	0.774237	0.656029	0.118208	0.00220217	0.0364997	12	53865234	F	II	PCBP2	Body	opensea		rs181123204;rs547894353	0;11
cg15727583	0.64849	0.773636	-0.125147	0.0022903	0.0373053	3	196757701	R	II	MFI2	TSS1500	shore	chr3:196755677-196757374
cg01517571	0.8814	0.754985	0.126415	0.0023223	0.037608	1	55089959	R	II	ACOT11	Body	opensea		rs1702005;rs75647110	40;39
cg08823027	0.138653	0.241338	-0.102685	0.00232488	0.037633	21	35831958	F	I	KCNE1	TSS200	island	chr21:35831697-35832365
cg14669419	0.475609	0.641554	-0.165945	0.00234606	0.0378227	11	5579054	R	II		IGR	opensea		rs114233855;rs1368696;rs1368695	30;17;10
cg14121685	0.484791	0.664896	-0.180105	0.00238615	0.0381927	15	56299462	R	I		IGR	opensea		rs140708650;rs569618302;rs537833184;rs557799741;rs571209218;rs566176909;rs533911324;rs553617077;rs573755970	48;47;45;41;23;19;19;10;9
cg07612827	0.657663	0.765049	-0.107386	0.00239024	0.0382345	19	7005180	R	II	FLJ25758	Body	opensea
cg14981978	0.631552	0.74995	-0.118397	0.00239409	0.038259	1	108735893	F	II	SLC25A24	TSS1500	shore	chr1:108735227-108735513	rs561346722	16
cg10309005	0.740927	0.599091	0.141836	0.00241415	0.0384137	4	187125958	R	II	CYP4V2	Body	opensea		rs78829591;rs183161799;rs186580725;rs35079309	48;12;11;9
cg01567173	0.754132	0.868575	-0.114443	0.00248998	0.0390941	1	240118350	R	I		IGR	opensea
cg26114124	0.497375	0.382551	0.114823	0.00249508	0.0391486	12	9217669	F	I	LOC144571	TSS200	island	chr12:9217328-9217715
cg01774894	0.403828	0.530503	-0.126675	0.00251256	0.0392958	17	46674395	F	I	LOC404266	Body	shore	chr17:46675044-46675589	rs17704996;rs563666431;rs145692958	19;23;43
cg10296238	0.389196	0.191781	0.197416	0.00251465	0.0393107	21	47605174	R	II	C21orf56	TSS1500	shelf	chr21:47601020-47601229
cg21052814	0.572753	0.428779	0.143974	0.00251544	0.039315	15	79328213	F	II	RASGRF1	Body	opensea		rs569020888;rs143592797	5;15
cg01849514	0.666492	0.94619	-0.279699	0.00255278	0.0396442	1	108735510	R	I	SLC25A24	TSS200	island	chr1:108735227-108735513	rs112793973	35
cg25382214	0.753958	0.86084	-0.106882	0.00259948	0.0400472	1	3105252	F	II	PRDM16	Body	island	chr1:3104956-3105253	rs188757639;rs112928058;rs2817138	0;7;24
cg07324172	0.620204	0.413192	0.207011	0.00260592	0.0401055	4	153303509	R	II	FBXW7	5'UTR	opensea		rs200807663;rs141440038;rs75360200	35;34;2
cg24506221	0.524897	0.215074	0.309823	0.00261822	0.0402074	1	110230401	R	I	GSTM1	TSS200	island	chr1:110230238-110230614	rs573734765;rs536327975;rs553240214	36;19;8
cg11468315	0.354978	0.158582	0.196395	0.0026507	0.0404632	10	47654496	F	II		IGR	island	chr10:47653906-47654500
cg13067055	0.672694	0.775861	-0.103167	0.00273026	0.0411646	14	53560138	F	II	DDHD1	Body	opensea		rs542200589;rs562364716	23;32
cg26913058	0.49882	0.391457	0.107363	0.00275081	0.0413301	16	419975	R	I	MRPL28	Body	island	chr16:419860-420256	rs567105284;rs138926638;rs556143108	34;5;4
cg23669081	0.694717	0.797508	-0.102791	0.00279487	0.0417253	17	46685353	R	I	HOXB7	Body	island	chr17:46685244-46685449	rs201785717;rs138865004;rs1042216;rs62637586	35;27;14;7
cg19003412	0.796135	0.900173	-0.104038	0.00279743	0.0417417	4	74277799	F	II	ALB	Body	opensea
cg08722395	0.873634	0.762305	0.111329	0.00284702	0.0421492	2	144692640	R	II		IGR	shelf	chr2:144694666-144695180
cg13023205	0.325959	0.516744	-0.190785	0.00288042	0.042418	17	81060243	R	II		IGR	shore	chr17:81061938-81062324
cg23363602	0.270407	0.482674	-0.212268	0.00289082	0.0424995	6	29933971	F	II		IGR	opensea		rs6914699	51
cg02172773	0.589239	0.715203	-0.125964	0.00289601	0.0425391	6	168445570	R	II	KIF25	Body	shelf	chr6:168449070-168449349	rs202094020;rs141788927;rs73790705	8;2;1
cg17411546	0.944139	0.814777	0.129362	0.0028967	0.0425391	10	75410026	R	II	SYNPO2L	Body	shelf	chr10:75407413-75407706	rs9664186;rs150722403	36;29
cg06218344	0.528024	0.745092	-0.217067	0.00289992	0.0425622	8	142394747	R	II		IGR	opensea		rs79925605;rs73713609	30;29
cg10969416	0.696116	0.860005	-0.16389	0.00291724	0.0427046	1	94307514	F	II	BCAR3	5'UTR	opensea		rs140962485;rs375224677	25;47
cg02456060	0.770428	0.576719	0.193709	0.00301709	0.0435316	3	23313810	F	II	UBE2E2	Body	opensea		rs2359754;rs2359755;rs11129113;rs552078756;rs567103357	27;33;35;39;45
cg01310397	0.703799	0.828738	-0.124939	0.00304208	0.043725	3	195490033	R	II	MUC4	Body	shore	chr3:195488595-195489381	rs540776916;rs559891779	47;12
cg11043221	0.797243	0.60523	0.192013	0.00305368	0.0438104	19	50485113	F	II	VRK3	3'UTR	opensea		rs188237840;rs115416522;rs73932222;rs139492817	0;11;21;41
cg14288249	0.807317	0.692278	0.11504	0.00305405	0.0438135	12	99479060	R	II	ANKS1B	Body	opensea		rs189523184;rs3825267;rs7970121;rs113348889	47;28;15;2
cg22022881	0.574869	0.466691	0.108178	0.00309238	0.0441235	2	105853494	R	II		IGR	island	chr2:105853493-105853797	rs185152526;rs537098512	28;16
cg00887255	0.772375	0.669063	0.103312	0.00309786	0.044173	6	31600560	F	II	BAT2	Body	shore	chr6:31599519-31599761	rs9501151;rs568745012	0;4
cg01116568	0.707051	0.812972	-0.105921	0.0031331	0.0444664	11	10476529	R	II	AMPD3	TSS200	shelf	chr11:10472000-10472857	rs563084772;rs10709823	19;4
cg16584290	0.798476	0.69534	0.103137	0.0031618	0.0446956	5	462447	R	II	EXOC3	Body	shelf	chr5:464887-465666	rs563248749	1
cg21455160	0.54592	0.67083	-0.12491	0.00317255	0.044763	2	50763653	F	II	NRXN1	Body	opensea		rs141370654;rs192163235;rs111835418	7;35;50
cg02626606	0.671098	0.773224	-0.102126	0.00325293	0.0453929	2	217633789	F	II		IGR	opensea		rs145133068;rs2541408;rs78220931	0;25;31
cg07432305	0.717026	0.855537	-0.138511	0.00326562	0.0455034	1	47051880	R	II	MKNK1	Body	opensea		rs12080601;rs114159561	8;1
cg14159672	0.172497	0.368491	-0.195995	0.00335504	0.0461853	1	205819179	F	II	PM20D1	1stExon	island	chr1:205818898-205819191	rs35846832;rs113992474;rs536916938	13;31;49
cg01130721	0.66622	0.788237	-0.122017	0.00335565	0.0461869	8	99939666	R	II	STK3	5'UTR	opensea		rs141075795;rs147012777	2;1
cg07460010	0.554294	0.655729	-0.101435	0.00336063	0.046224	2	176985174	R	II		IGR	shore	chr2:176986424-176988291
cg22160185	0.727327	0.622939	0.104388	0.00336609	0.0462585	17	854068	F	II	NXN	Body	shelf	chr17:850207-850500	rs557700373;rs576004312	0;22
cg09058991	0.78823	0.96665	-0.17842	0.00340299	0.0465401	16	88698872	F	II		IGR	shore	chr16:88700455-88701573	rs138134426;rs562731261;rs529861046	0;7;17
cg09206774	0.824118	0.721582	0.102536	0.00341555	0.0466406	10	3581233	R	II		IGR	opensea		rs192289570;rs10795055;rs185645161	25;14;2
cg18786623	0.340103	0.558372	-0.218269	0.00345241	0.0469193	6	29894050	R	II	HCG4P6	TSS1500	shore	chr6:29894140-29895117	rs2517773;rs12664958;rs62389590;rs528877545;rs62389591	45;36;35;33;22
cg19961648	0.80502	0.699216	0.105803	0.00346192	0.0470052	2	72463431	F	II	EXOC6B	Body	opensea		rs114733984	0
cg08942192	0.761687	0.95233	-0.190643	0.00346692	0.0470398	1	108735334	F	II	SLC25A24	5'UTR	island	chr1:108735227-108735513	rs113296339;rs567699292;rs41278472	9;35;49
cg11478197	0.764332	0.870641	-0.106309	0.00346908	0.047058	7	157106684	R	II		IGR	opensea		rs569794184;rs536846790;rs181266873	41;36;2
cg02578087	0.579146	0.687464	-0.108319	0.00347114	0.0470731	3	8671361	F	I	C3orf32	Body	opensea		rs144988627;rs532787180;rs544405168;rs562702991;rs139514930;rs113259595;rs111764726	0;9;15;23;25;29;30
cg15652532	0.503271	0.207565	0.295706	0.00348572	0.0471877	2	30669759	R	II	LCLAT1	TSS1500	shore	chr2:30669988-30670720	rs184507399	25
cg13752114	0.65657	0.821622	-0.165052	0.00360309	0.0481019	3	195489708	F	I	MUC4	Body	island	chr3:195489669-195489943	rs185379165	51
cg13755866	0.430056	0.543405	-0.113349	0.0036802	0.0487195	9	74920620	F	II		IGR	opensea		rs561691681;rs575142076;rs191276752;rs564085976	1;8;13;29
cg04154526	0.762549	0.655377	0.107171	0.00382704	0.0498079	6	1904012	R	II	GMDS	Body	opensea		rs182067954;rs5873820	6;2

## Sheet: Supplementary Table 3
Supplementary Table 3. Differential methylated CpG sites between T2D and Control in fasting. Sites were identified with an adjusted p-value <0.05 and delta beta greater than +0.1 or less than -0.1.
CG ID	Beta Value T2D Fasting	Beta Value Control Fasting	deltaBeta	P-Value	adjusted P-value	Chromosome	Pair base	Strand	Type of Illumina probe	Gene Symbol	Feature	CGI	UCSC Islands Name	SNP ID	SNP Distance
cg00625298	0.554194	0.673163	-0.118968	5.81226e-11	2.65701e-05	5	64468549	R	II	ADAMTS6	Body	opensea		rs531836816;rs199768051;rs551628431	51;37;14
cg21056002	0.48602	0.634076	-0.148056	8.76429e-11	2.65701e-05	5	150153918	F	II		IGR	opensea		rs533561651	1
cg18787224	0.378225	0.527737	-0.149511	1.26821e-10	2.65701e-05	7	130645353	R	II	LINC-PINT	Body	opensea		rs570996790;rs112948697;rs78625332	40;2;1
cg26276369	0.761874	0.649513	0.112361	3.40872e-10	5.09242e-05	7	151511780	R	II	PRKAG2	1stExon	opensea		rs559242390;rs528279749;rs181611515	34;28;11
cg19995229	0.766461	0.661206	0.105255	4.54553e-10	5.65894e-05	8	101912017	F	I		IGR	opensea		rs145227525	28
cg23834123	0.449836	0.570922	-0.121086	7.59584e-10	8.10551e-05	17	73291891	F	II		IGR	opensea
cg17610535	0.539409	0.642442	-0.103033	1.09154e-09	8.70836e-05	1	209897614	F	II	HSD11B1	Body	opensea		rs186990076	0
cg16204830	0.474826	0.616514	-0.141688	1.11324e-09	8.70836e-05	16	66223850	F	II		IGR	opensea		rs183230343	50
cg26539042	0.891965	0.777302	0.114664	1.16583e-09	8.70836e-05	17	77029308	R	II	C1QTNF1	5'UTR	opensea		rs61436076;rs192364293	44;2
cg01117061	0.244813	0.389383	-0.14457	1.67142e-09	9.66079e-05	6	111748638	F	II	REV3L	Body	opensea		rs141090083	21
cg19187032	0.349171	0.479822	-0.130651	1.68133e-09	9.66079e-05	8	71380293	R	II		IGR	opensea
cg23316060	0.855979	0.73898	0.116999	1.89532e-09	0.000101125	19	33761225	F	II		IGR	shelf	chr19:33764349-33764551
cg09966895	0.379375	0.537981	-0.158605	2.39506e-09	0.000116205	11	78738326	R	II	ODZ4	Body	opensea		rs577669684;rs138679131;rs563107707;rs142678629;rs150325894;rs181464147	42;39;15;12;2;1
cg07474842	0.468016	0.639347	-0.171331	2.4891e-09	0.000116205	6	136915088	F	II	MAP3K5	Body	opensea		rs191565740;rs544271382;rs561369213	0;4;36
cg17477578	0.767061	0.892388	-0.125326	3.4977e-09	0.000147532	8	129552914	F	II		IGR	opensea		rs189153752;rs529701350	1;22
cg20788020	0.531752	0.665697	-0.133945	3.73727e-09	0.000147532	8	105677501	R	II		IGR	opensea		rs139216063	34
cg12988522	0.0835751	0.307922	-0.224347	4.87364e-09	0.000147532	12	57623095	R	II	SHMT2	TSS1500	shore	chr12:57623420-57623903	rs10717122	5
cg12285834	0.76399	0.645365	0.118625	5.05837e-09	0.000147532	3	72345017	F	II		IGR	opensea
cg09787640	0.549182	0.677867	-0.128685	5.15031e-09	0.000147532	4	169646378	F	II	PALLD	Body	opensea		rs183342085;rs185317340	23;34
cg22664560	0.529083	0.644156	-0.115073	5.51015e-09	0.000147532	20	40261655	R	II		IGR	opensea		rs569770721;rs554499197;rs558880095	36;2;1
cg03577157	0.476066	0.613726	-0.13766	5.5302e-09	0.000147532	5	80716263	F	II	RNU5E	Body	opensea		rs189882435	0
cg14636942	0.826172	0.721903	0.104268	6.23703e-09	0.000150769	4	55090812	R	II		IGR	shelf	chr4:55092961-55093242
cg08415592	0.34475	0.480032	-0.135283	6.47083e-09	0.000150769	22	36648973	R	II	APOL1	TSS200	opensea		rs188474376;rs527552922	13;2
cg10657941	0.441529	0.554725	-0.113196	6.49506e-09	0.000150769	7	19997878	F	II	LOC101927668	Body	opensea		rs551713033;rs570549919	28;42
cg21922478	0.345851	0.452851	-0.107	6.66075e-09	0.000150769	5	52241090	R	II	ITGA1	Body	opensea
cg15893925	0.565951	0.666813	-0.100862	7.42561e-09	0.000158477	6	134758804	F	II	LINC01010	TSS200	opensea		rs184425729;rs147941944;rs561544365;rs189313718	17;25;27;45
cg06647068	0.53909	0.648195	-0.109104	8.29437e-09	0.000165951	12	104853274	R	II	CHST11	Body	shore	chr12:104850253-104852395	rs550336586	14
cg24528574	0.335243	0.439149	-0.103905	1.22007e-08	0.000189752	1	52110450	R	II	OSBPL9	Body	opensea		rs147411586;rs72896094	36;2
cg22786472	0.735952	0.859695	-0.123743	1.26557e-08	0.000189752	4	26198975	F	II		IGR	opensea		rs547338294	0
cg02698900	0.480975	0.644478	-0.163503	1.31709e-08	0.000189752	8	1094770	F	II		IGR	island	chr8:1094750-1094967	rs76106547;rs573284694;rs577444417;rs546317088;rs74933360;rs553376015;rs79623527;rs573116754	0;1;19;23;37;39;44;51
cg22279159	0.369756	0.482155	-0.112399	1.31818e-08	0.000189752	4	26199269	F	II		IGR	opensea		rs112681716;rs146640262	22;23
cg25467833	0.68591	0.81326	-0.127349	1.32095e-08	0.000189752	1	212335061	R	II		IGR	opensea		rs192954861;rs111353398	2;1
cg01424506	0.708083	0.591386	0.116697	1.39791e-08	0.000197019	16	58482953	R	II		IGR	opensea		rs540058599;rs561882877;rs577352427;rs542391418;rs141485426;rs150855080	50;38;36;33;25;2
cg09646983	0.804755	0.660601	0.144153	1.46215e-08	0.000198727	6	152125861	F	II	ESR1	5'UTR	shelf	chr6:152128822-152129771	rs563382788	0
cg02349866	0.441827	0.573547	-0.13172	1.49418e-08	0.000198727	15	90391877	F	II	AP3S2	Body	opensea		rs10852122;rs550165358	44;51
cg02535635	0.238764	0.36294	-0.124176	1.51646e-08	0.000198727	17	57746475	F	II	CLTC	Body	opensea		rs192904109	0
cg11780785	0.328588	0.493951	-0.165363	1.54386e-08	0.00019883	16	72206241	F	I	PMFBP1	TSS200	opensea
cg06808069	0.467361	0.574699	-0.107338	1.6217e-08	0.000203321	2	112763750	F	II	MERTK	Body	opensea		rs548651444	14
cg15928106	0.723897	0.842859	-0.118962	1.64218e-08	0.000203321	7	130646078	F	II	FLJ43663	Body	opensea		rs187325114;rs188277394	35;42
cg19114721	0.379665	0.50747	-0.127805	1.66215e-08	0.000203321	2	103126336	F	II	SLC9A4	Body	opensea		rs140405518;rs532458770;rs76918121	3;18;37
cg10377510	0.291662	0.415983	-0.124321	1.68761e-08	0.000203321	1	9224003	R	II		IGR	opensea		rs112574188	7
cg17922998	0.558307	0.689353	-0.131046	2.26868e-08	0.000246692	8	61863697	R	II		IGR	opensea		rs182939652	18
cg12323574	0.456496	0.608819	-0.152323	2.33934e-08	0.000246692	3	23097631	F	II		IGR	opensea
cg03319887	0.613095	0.486374	0.126721	2.34716e-08	0.000246692	15	35967512	F	II		IGR	opensea		rs536563316;rs548053896;rs566333401;rs9672910	1;3;16;28
cg23564869	0.497246	0.612573	-0.115327	2.45163e-08	0.000246692	2	227566082	R	II		IGR	opensea		rs566444255	51
cg16580762	0.314022	0.42483	-0.110808	2.7342e-08	0.00025625	19	8634137	F	II	MYO1F	Body	opensea		rs8110924	37
cg05307752	0.466138	0.580297	-0.114159	3.16178e-08	0.000265365	2	144462886	F	II	ARHGAP15	Body	opensea
cg16651768	0.752631	0.881924	-0.129294	3.2181e-08	0.000267091	1	222340714	F	II		IGR	opensea
cg08552853	0.611182	0.716363	-0.105181	3.41936e-08	0.000267698	2	102875372	R	II		IGR	opensea		rs150295871;rs138229734	8;2
cg08691318	0.532541	0.644617	-0.112076	3.50031e-08	0.000267698	8	105655231	R	II		IGR	opensea		rs181021865;rs567340413;rs111947066;rs546815352;rs571421895;rs371315111;rs557265261	46;27;9;8;4;2;1
cg05669259	0.473798	0.587317	-0.11352	3.50365e-08	0.000267698	1	200341447	R	II	LINC00862	Body	opensea		rs113975465;rs568402161	10;2
cg07790232	0.448725	0.574043	-0.125318	3.71642e-08	0.000272134	2	148386625	R	II		IGR	opensea		rs190359033;rs141171470	44;40
cg01265860	0.519071	0.693488	-0.174417	3.9479e-08	0.000277692	21	36256316	F	II	RUNX1	Body	shelf	chr21:36258952-36259472
cg13100449	0.604664	0.732329	-0.127665	4.01828e-08	0.000277692	1	184836205	F	II	FAM129A	Body	opensea		rs147229591	11
cg25718284	0.507338	0.614244	-0.106906	4.76872e-08	0.000299335	5	40437913	R	II		IGR	opensea		rs192217986	2
cg20487608	0.715469	0.850553	-0.135084	4.9154e-08	0.000305971	6	15288126	R	II	JARID2	Body	opensea		rs541616598	27
cg01025800	0.85409	0.68263	0.17146	5.19861e-08	0.000313161	19	807340	R	I	PTBP1	Body	island	chr19:807131-807445	rs149442098;rs575663392;rs543711507;rs147535866;rs114475429	48;41;32;13;9
cg12325700	0.542408	0.646164	-0.103756	5.38425e-08	0.000314555	7	48338551	F	II	ABCA13	Body	opensea		rs190753778	0
cg21360910	0.578697	0.682754	-0.104056	5.3969e-08	0.000314555	3	45372241	R	II		IGR	opensea
cg15391590	0.525427	0.630593	-0.105167	5.40477e-08	0.000314555	6	52913427	F	II	ICK	5'UTR	opensea		rs550558008;rs11459571	1;47
cg27423177	0.601287	0.703062	-0.101775	5.4323e-08	0.000314555	12	8219358	F	II	C3AR1	TSS1500	opensea
cg19132462	0.504962	0.632168	-0.127205	5.53103e-08	0.00031555	11	10476608	R	II	AMPD3	TSS200	shelf	chr11:10472000-10472857	rs545306742	2
cg08344422	0.28514	0.402594	-0.117454	5.59257e-08	0.00031555	10	128946892	R	II	FAM196A	Body	opensea
cg02632314	0.378458	0.509355	-0.130897	5.83419e-08	0.00031555	13	41593416	F	II	ELF1	5'UTR	opensea		rs551307428	40
cg02099418	0.547551	0.658422	-0.110871	5.96849e-08	0.00031555	2	204571146	R	II	CD28	TSS200	opensea		rs55705516	2
cg09912633	0.791229	0.667222	0.124007	6.26967e-08	0.000318172	10	44369697	R	II	LINC00840	Body	opensea
cg21342350	0.511762	0.619584	-0.107821	6.52165e-08	0.000318172	1	169281590	F	II	NME7	Body	opensea		rs544350568	0
cg14953379	0.799466	0.90777	-0.108304	6.68742e-08	0.000318172	7	141285961	R	II	AGK	Body	opensea		rs568545394;rs535021394	49;7
cg03505654	0.289658	0.391075	-0.101417	7.32596e-08	0.000324655	1	247579608	R	II	NLRP3	5'UTR	opensea		rs538228141;rs188289501	2;1
cg22234941	0.472767	0.601703	-0.128936	7.34699e-08	0.000324655	7	114571546	F	II	MDFIC	Body	opensea		rs534245006;rs551710748;rs576943370;rs537890639;rs555961775	0;1;20;22;44
cg24028809	0.180058	0.298714	-0.118655	7.62782e-08	0.000329442	6	153414101	R	II	RGS17	5'UTR	opensea		rs528267465	47
cg08549335	0.428027	0.57584	-0.147813	7.70496e-08	0.000329442	7	30387954	R	II	ZNRF2	Body	opensea
cg23479242	0.302848	0.430113	-0.127265	8.29443e-08	0.000343993	3	28018626	F	II		IGR	opensea		rs528405032	9
cg14088282	0.309874	0.466551	-0.156677	8.35053e-08	0.000343993	1	222003220	R	II		IGR	opensea		rs142649478	13
cg00655552	0.361881	0.475109	-0.113229	8.95462e-08	0.000351154	4	182862370	R	II		IGR	opensea		rs376963658	1
cg16536964	0.701633	0.80764	-0.106007	8.97902e-08	0.000351154	8	16051412	R	II	MSR1	TSS1500	opensea		rs564300056;rs533292456	48;2
cg06476053	0.239692	0.361926	-0.122234	9.1773e-08	0.000353359	4	54780590	F	II		IGR	opensea		rs542263805;rs535642662;rs546152889;rs112053703;rs183774928;rs538697879	0;13;14;19;19;31
cg01531812	0.576278	0.677763	-0.101485	9.38573e-08	0.000359387	9	16720499	R	II	BNC2	Body	opensea		rs540525140	1
cg27288886	0.577204	0.69312	-0.115916	9.45123e-08	0.000359387	18	20898196	R	II	TMEM241	Body	opensea
cg03221073	0.679112	0.821565	-0.142453	9.58962e-08	0.000359387	1	186157555	R	II	HMCN1	Body	opensea		rs372704245;rs537595204	2;1
cg19702771	0.675079	0.776659	-0.10158	9.61778e-08	0.000359387	4	82058885	R	II	PRKG2	Body	opensea		rs551086987	2
cg06649282	0.633882	0.521063	0.11282	1.00007e-07	0.000361662	16	58054982	R	II	C16orf57	3'UTR	shelf	chr16:58058712-58058928
cg02254774	0.807744	0.674441	0.133303	1.01372e-07	0.000361662	11	50257496	R	I	LOC441601	Body	island	chr11:50257255-50257772	rs539765801	25
cg25930644	0.793057	0.683101	0.109957	1.02561e-07	0.000363081	17	8531915	R	II	MYH10	5'UTR	shore	chr17:8533004-8534933
cg11959316	0.801489	0.697767	0.103722	1.03849e-07	0.000364189	1	57001742	R	II	PPAP2B	Body	opensea		rs137956509;rs181019617;rs186304670;rs149482130;rs541051171	35;20;7;2;1
cg21223520	0.485661	0.591852	-0.106191	1.05892e-07	0.000366196	6	149354166	F	II	UST	Body	opensea		rs113113588;rs553338288	0;19
cg11667301	0.747589	0.858134	-0.110545	1.083e-07	0.00036788	2	203141235	R	II	SNORD70	Body	opensea		rs201484819;rs185886350;rs368740057;rs199644897;rs12463892;rs564644927;rs114509221	42;36;27;22;20;2;1
cg02750974	0.368072	0.469684	-0.101612	1.08969e-07	0.00036788	14	59214279	F	II		IGR	opensea		rs547129399;rs79975138;rs7141275	0;41;43
cg14040735	0.251299	0.360908	-0.109609	1.09659e-07	0.00036788	5	149857155	R	II	LOC102546298	Body	opensea		rs556872839;rs142798151	28;20
cg05584070	0.71892	0.826395	-0.107474	1.11054e-07	0.000368684	13	111329221	F	II	CARS2	Body	shore	chr13:111331166-111331373
cg07045797	0.425726	0.529997	-0.104271	1.12194e-07	0.000369676	6	116708165	F	II	DSE	5'UTR	opensea		rs117071823	16
cg26283239	0.726711	0.615505	0.111206	1.13475e-07	0.000371401	8	135650340	R	II	ZFAT	Body	opensea		rs188721417;rs537347553;rs150899174;rs192821057	26;25;2;1
cg18066690	0.744369	0.868086	-0.123718	1.14708e-07	0.000372537	8	48344060	R	II	KIAA0146	Body	opensea		rs142157159	43
cg22074858	0.256239	0.41312	-0.156882	1.17462e-07	0.000375389	1	89488430	R	II	GBP3	1stExon	opensea		rs554570255;rs576123048	24;20
cg13342710	0.49165	0.606672	-0.115022	1.17889e-07	0.000375389	3	123407570	F	II	MYLK	Body	opensea		rs112470744	3
cg16811153	0.619755	0.722107	-0.102352	1.19104e-07	0.000375389	16	85050981	F	II		IGR	opensea		rs550830881;rs570365778;rs116645469	9;18;24
cg12392667	0.391853	0.516435	-0.124581	1.22564e-07	0.000383061	1	234534701	R	II	TARBP1	Body	opensea		rs112086105;rs554539402	29;2
cg01083804	0.3605	0.472427	-0.111928	1.25712e-07	0.000383919	2	45405216	F	II	LINC01121	Body	opensea		rs74637487	12
cg16551670	0.589335	0.705416	-0.116081	1.38322e-07	0.000400473	5	106637856	R	II		IGR	opensea		rs116176445;rs77939942;rs181813304;rs566083810;rs541143613	49;48;38;35;24
cg04810745	0.764403	0.8656	-0.101197	1.46306e-07	0.000420332	2	189064557	R	II		IGR	opensea		rs184292092	1
cg26314722	0.331162	0.451866	-0.120703	1.5534e-07	0.000432495	1	234867300	R	II		IGR	opensea		rs192550178	28
cg12534549	0.595505	0.486385	0.10912	1.55434e-07	0.000432495	19	41208535	F	II	ADCK4	Body	opensea		rs142018195;rs200480831;rs200191854	0;37;40
cg00566961	0.766487	0.872795	-0.106308	1.60155e-07	0.00043389	5	119488431	R	II		IGR	opensea
cg06133769	0.379395	0.483508	-0.104114	1.6032e-07	0.00043389	2	45405210	F	II	LINC01121	Body	opensea		rs145829499;rs74637487	1;18
cg12578486	0.413239	0.552645	-0.139405	1.69058e-07	0.000440004	13	100008957	F	II	UBAC2	Body	opensea		rs114355128;rs183917915	1;45
cg00443307	0.559595	0.686574	-0.126979	1.70308e-07	0.000440431	12	9141740	R	II	KLRG1	TSS1500	opensea
cg17812664	0.593024	0.700255	-0.107231	1.77861e-07	0.000451206	10	104957217	F	II		IGR	shelf	chr10:104952242-104953232	rs538952203	51
cg18417313	0.552287	0.660516	-0.108229	1.81528e-07	0.000451206	7	41910163	R	II		IGR	opensea		rs537753435;rs112980580	13;1
cg02390515	0.588689	0.488203	0.100486	1.82764e-07	0.000451206	1	10239190	R	II	UBE4B	Body	opensea		rs149441530;rs71643082	33;26
cg20228731	0.758114	0.870785	-0.112671	1.85584e-07	0.000451206	7	130646051	F	II	FLJ43663	Body	opensea
cg08443845	0.715408	0.826634	-0.111226	1.87452e-07	0.000451206	21	36421955	R	II	RUNX1	TSS1500	opensea		rs184933612	2
cg24504388	0.460102	0.572943	-0.112842	1.88346e-07	0.000451206	22	37677912	R	II	CYTH4	TSS1500	opensea		rs572949607;rs727048;rs145438359;rs147675113	28;22;21;1
cg11874091	0.571946	0.67863	-0.106684	1.88445e-07	0.000451206	2	109228889	R	II	LIMS1	5'UTR	opensea		rs572527509;rs539809089;rs79572183;rs561331453	34;21;15;14
cg09093656	0.529945	0.630881	-0.100936	1.95636e-07	0.000452536	17	16323481	F	II	TRPV2	Body	opensea		rs534026514;rs144086701;rs554172388;rs146478714	0;1;11;38
cg22272994	0.460512	0.562599	-0.102087	2.07766e-07	0.000456456	10	48481389	R	II		IGR	opensea		rs140558107;rs7921644	17;1
cg06429010	0.433709	0.330365	0.103344	2.35304e-07	0.000475768	8	86375289	R	II	CA2	TSS1500	shore	chr8:86375500-86376714	rs548248502;rs188536081;rs527758423	43;17;5
cg07329251	0.406948	0.507378	-0.10043	2.3622e-07	0.000475768	11	10476662	R	II	AMPD3	TSS200	shelf	chr11:10472000-10472857	rs115890658;rs146105172	51;43
cg21579710	0.666059	0.558888	0.107171	2.36302e-07	0.000475768	7	69238693	R	II	AUTS2	Body	opensea		rs535573607;rs542226784;rs563557967;rs531017151;rs57068008	39;24;23;2;1
cg23654401	0.380246	0.530457	-0.150212	2.41505e-07	0.000481057	7	55606442	F	II	VOPP1	Body	opensea		rs563275205	31
cg15540570	0.243602	0.347789	-0.104187	2.52346e-07	0.000494737	20	49114773	F	II		IGR	opensea		rs550832363	1
cg22027204	0.362434	0.49575	-0.133316	2.58136e-07	0.000498611	6	36216248	R	II	PNPLA1	5'UTR	opensea
cg08138834	0.581627	0.46953	0.112097	2.62665e-07	0.000501797	19	41208532	F	II	ADCK4	Body	opensea		rs142018195;rs200480831;rs200191854	3;40;43
cg19634724	0.474612	0.372643	0.101969	2.711e-07	0.000508368	2	127413156	F	II	GYPC	TSS1500	shore	chr2:127413696-127414171	rs189328377;rs541776839;rs182221543	12;20;27
cg22889646	0.336314	0.452569	-0.116254	2.71192e-07	0.000508368	8	29107750	R	II	KIF13B	Body	opensea		rs186562998;rs530647372;rs146960488;rs567464642	28;27;18;2
cg18700744	0.301045	0.40991	-0.108866	2.79479e-07	0.000513998	12	112534559	R	II	NAA25	Body	opensea
cg25146488	0.485962	0.586716	-0.100754	2.91808e-07	0.000521026	8	129195790	R	II		IGR	opensea		rs533919712;rs551962550	11;2
cg01093854	0.877658	0.764101	0.113557	2.94054e-07	0.000521026	10	70362422	F	II	TET1	Body	opensea		rs532444296;rs545769775	1;42
cg18076732	0.547067	0.656892	-0.109825	2.98018e-07	0.000521336	13	49832342	R	II	CDADC1	Body	opensea		rs57186245;rs557682461;rs541883130;rs563739863	29;11;2;1
cg12939283	0.472488	0.582113	-0.109625	2.99872e-07	0.000523353	6	33044012	R	II	HLA-DPB1	Body	opensea		rs561267918;rs546970106;rs188552106;rs17221024	43;40;24;15
cg17738521	0.482837	0.616371	-0.133534	3.01117e-07	0.000524301	6	143224179	R	II	HIVEP2	5'UTR	opensea		rs79947479	2
cg17306740	0.278488	0.380867	-0.102379	3.10472e-07	0.000530631	20	56195434	R	II	ZBP1	1stExon	opensea		rs372222369;rs560462719;rs532379125;rs552061003	38;12;6;2
cg00172872	0.65009	0.823297	-0.173207	3.11146e-07	0.000530631	12	89461426	F	II		IGR	opensea
cg04813119	0.432126	0.31866	0.113466	3.19385e-07	0.000537321	17	75181254	F	II	SEC14L1	Body	opensea		rs540919317;rs145469179	0;9
cg01432692	0.763461	0.876326	-0.112865	3.41051e-07	0.00054904	1	232674637	R	II		IGR	opensea		rs116991496;rs563679380	13;8
cg17127015	0.706344	0.828788	-0.122444	3.47702e-07	0.000551428	15	73050598	R	II	ADPGK	Body	opensea		rs564077423;rs553905681;rs546828441;rs568361142;rs535788290;rs550780889;rs569102491;rs539886445	48;41;9;8;7;6;5;1
cg14071579	0.225593	0.332376	-0.106784	3.56437e-07	0.00055876	9	126794830	F	I	LHX2	Body	opensea		rs368045815;rs551135959	24;46
cg08998657	0.491828	0.612974	-0.121146	3.5729e-07	0.00055876	16	46893929	R	II		IGR	opensea		rs575232369	11
cg11778840	0.617428	0.506901	0.110527	3.65268e-07	0.000561567	21	40823722	R	II	SH3BGR	5'UTR	opensea		rs551481149;rs571299516	44;2
cg09655403	0.47255	0.350944	0.121606	3.65981e-07	0.000561567	5	78985495	R	I	CMYA5	TSS200	opensea		rs557920277;rs569319065	51;19
cg26551790	0.612695	0.718994	-0.106299	3.91857e-07	0.000576438	9	118453749	F	II		IGR	opensea		rs553688906;rs138256726;rs116275498	0;4;26
cg16853390	0.375383	0.503969	-0.128587	3.92025e-07	0.000576438	9	21832180	R	II	MTAP	Body	opensea		rs78831809;rs553566762;rs567158850	45;5;2
cg06936290	0.163961	0.296644	-0.132683	3.9643e-07	0.000577234	7	13889871	F	II		IGR	opensea		rs139372145;rs549747612	9;24
cg06633978	0.428204	0.543216	-0.115012	3.99862e-07	0.000579193	16	75353806	R	II	CFDP1	Body	opensea		rs554219144;rs577207980	42;15
cg14618292	0.462891	0.572273	-0.109383	4.06231e-07	0.000580524	16	72206419	F	II	PMFBP1	TSS1500	opensea		rs550473195;rs562480641	0;34
cg02484781	0.562321	0.685458	-0.123137	4.15659e-07	0.00058675	11	102459860	R	II	MMP20	Body	opensea		rs1784448;rs61893839;rs533621208	45;43;17
cg25581222	0.579945	0.680765	-0.10082	4.17241e-07	0.00058675	15	64539239	R	II	CSNK1G1	Body	opensea		rs186506878;rs553527683	50;20
cg20296596	0.331258	0.202442	0.128816	4.18547e-07	0.00058675	4	167738172	R	II	SPOCK3	Body	opensea		rs535355688;rs150157605	18;1
cg21954370	0.247508	0.358831	-0.111322	4.24865e-07	0.000589821	15	45018720	F	II		IGR	opensea		rs2123148;rs78787312;rs551264823;rs571128107	15;26;42;49
cg10199490	0.598759	0.465804	0.132955	4.31233e-07	0.000592128	12	86230675	R	II	RASSF9	TSS1500	opensea
cg23999621	0.494852	0.601724	-0.106872	4.48606e-07	0.000603753	6	13307969	R	II	TBC1D7	ExonBnd	opensea		rs112764059;rs151222271;rs139301069;rs189470085	37;36;2;1
cg17173881	0.491611	0.593282	-0.101671	4.49188e-07	0.000603753	15	90388953	F	II	AP3S2	Body	opensea		rs528652605	12
cg21571658	0.23371	0.334333	-0.100623	4.52065e-07	0.000605674	15	70785399	F	II		IGR	opensea		rs568925557	1
cg18166936	0.504388	0.622768	-0.11838	4.64929e-07	0.000616852	2	153430048	R	II	FMNL2	Body	opensea		rs544583550;rs563608670;rs558134184	27;7;6
cg18992848	0.160198	0.271393	-0.111195	4.73946e-07	0.000624185	7	144531951	R	II	TPK1	Body	shore	chr7:144532762-144533253
cg03565777	0.514065	0.410767	0.103297	4.88717e-07	0.000627885	12	125028339	F	I		IGR	island	chr12:125028132-125028378	rs550608271;rs562633421;rs117663600;rs530164463	12;14;15;39
cg08305942	0.546672	0.657223	-0.110551	4.89807e-07	0.000627885	16	79692354	R	II		IGR	opensea		rs146701641;rs563494691	46;16
cg19884556	0.438325	0.32233	0.115995	5.06295e-07	0.000638828	6	159128336	F	I	SYTL3	Body	opensea		rs544778801	51
cg13537590	0.432763	0.54228	-0.109517	5.22481e-07	0.000642404	12	26451968	R	II		IGR	opensea		rs538552346;rs554035367	48;1
cg17190362	0.191102	0.29956	-0.108458	5.3094e-07	0.000646592	6	112475675	F	II	LAMA4	Body	opensea
cg14618239	0.28091	0.386055	-0.105145	5.50119e-07	0.000654334	5	86417299	R	II	LOC101929380	Body	opensea		rs2624174;rs536169030	35;2
cg12955084	0.606389	0.708456	-0.102067	5.51684e-07	0.00065477	19	41886265	R	II	TMEM91	Body	shelf	chr19:41882507-41882773	rs150442715	22
cg24314564	0.290442	0.425841	-0.135399	5.53116e-07	0.00065477	3	188668940	F	II		IGR	shelf	chr3:188665275-188665552	rs541843519	1
cg14737484	0.425988	0.548164	-0.122176	5.63437e-07	0.00065761	6	32054561	F	II	TNXB	Body	shore	chr6:32055067-32055601	rs73406030	48
cg21272956	0.33725	0.439878	-0.102627	5.68498e-07	0.000658373	1	84622022	R	II	PRKACB	Body	opensea		rs116267047	44
cg26579713	0.506624	0.646143	-0.13952	5.70386e-07	0.000659536	15	65701865	F	II	IGDCC4	Body	opensea		rs564773331;rs80157845;rs553805431;rs147792127	0;5;11;24
cg14585967	0.698673	0.826262	-0.127589	5.74811e-07	0.000662602	9	118135710	F	II	2001-12-01	5'UTR	opensea		rs577919577;rs138122875;rs563961930;rs112433802;rs113256892;rs529647714	1;28;33;34;34;50
cg21612701	0.779474	0.670495	0.108979	5.82043e-07	0.000665279	20	23403146	R	II	NAPB	TSS1500	shore	chr20:23401108-23402294	rs576596494;rs139233705;rs184189159	39;36;1
cg16867657	0.583577	0.471563	0.112014	5.83368e-07	0.000665279	6	11044877	F	I	ELOVL2	TSS1500	island	chr6:11043913-11045206	rs573887826;rs375417505;rs562861311	3;34;40
cg04519224	0.701465	0.588123	0.113343	5.86444e-07	0.000665347	8	128971084	F	II	PVT1	Body	opensea		rs191718893;rs548436516	32;33
cg04366628	0.713808	0.817411	-0.103603	5.88401e-07	0.000665671	4	26290463	F	II		IGR	opensea		rs201544152;rs547380175	7;7
cg06097580	0.82198	0.719209	0.10277	6.21537e-07	0.000681271	16	56456934	R	II	AMFR	Body	shore	chr16:56458735-56459748	rs186184512	1
cg13558774	0.445197	0.546274	-0.101077	6.29845e-07	0.000684465	4	1196025	F	II	LOC100130872	Body	opensea		rs536922178;rs189791845	0;13
cg00312486	0.537262	0.638163	-0.100901	6.30709e-07	0.000684465	1	209877438	R	II	HSD11B1	TSS1500	opensea		rs143637612;rs146788535;rs13306419	43;8;1
cg24659527	0.286914	0.387749	-0.100835	6.47764e-07	0.000692898	1	88110738	F	II		IGR	opensea		rs187078509	22
cg15189015	0.493462	0.607664	-0.114202	6.50064e-07	0.000692898	17	72707255	F	II	RAB37	Body	opensea		rs545422951;rs565252294	0;1
cg21519787	0.500864	0.386488	0.114376	6.53046e-07	0.000694418	19	49133421	R	II	SPHK2	3'UTR	island	chr19:49132603-49134291	rs555350723	51
cg13410764	0.217238	0.342598	-0.12536	6.79341e-07	0.000711906	9	90407888	R	II		IGR	opensea		rs181994868	22
cg20132775	0.468002	0.353553	0.114449	7.23255e-07	0.00072854	3	142444202	F	II	TRPC1	Body	shore	chr3:142442702-142443978	rs9877174	12
cg23768418	0.524318	0.64058	-0.116263	7.53162e-07	0.000733901	17	10075968	F	II	GAS7	Body	opensea		rs186334199;rs577032347;rs541163929	0;6;9
cg18455472	0.340523	0.448004	-0.107481	7.70183e-07	0.000743067	17	17311855	R	II		IGR	opensea		rs58262785;rs565315103;rs534453126	49;40;14
cg01563363	0.245971	0.350875	-0.104904	7.76707e-07	0.000744635	2	113398552	R	II		IGR	opensea		rs548709682;rs116388061;rs530830400	6;2;1
cg08388413	0.548449	0.670028	-0.121579	8.14492e-07	0.00076596	2	225751034	R	II	DOCK10	Body	opensea		rs563517926	7
cg22200727	0.711358	0.610131	0.101226	8.48236e-07	0.000785813	4	7246101	R	II	SORCS2	Body	opensea		rs137956172;rs558764926;rs570783897;rs534883446;rs553105172	44;35;16;14;7
cg04680436	0.758866	0.641958	0.116908	8.59652e-07	0.000790805	2	242842668	R	I		IGR	shore	chr2:242843760-242844198	rs563996663	23
cg13476349	0.58172	0.464595	0.117125	8.70072e-07	0.000794437	3	106145043	R	II		IGR	opensea		rs141677854	1
cg22014557	0.409276	0.510692	-0.101417	8.75299e-07	0.000794437	7	123410655	F	II		IGR	opensea		rs149682949;rs550173252;rs570381559;rs10276975;rs569364674;rs549583059	1;12;31;34;34;49
cg23791011	0.712267	0.824918	-0.112652	8.90985e-07	0.0008046	10	124219564	R	II	HTRA1	TSS1500	shore	chr10:124220338-124222240	rs573748606;rs536408977;rs556090437	29;14;4
cg00975624	0.573088	0.733612	-0.160524	9.04729e-07	0.000809347	3	159646501	F	II		IGR	opensea		rs576209515;rs139945210	1;10
cg13327911	0.391681	0.508374	-0.116694	9.08502e-07	0.00080978	6	55965977	F	II	COL21A1	Body	opensea		rs573753547;rs12206920	1;50
cg12591668	0.351254	0.465081	-0.113827	9.27306e-07	0.000821895	1	192520335	F	II		IGR	opensea
cg07268726	0.852288	0.680102	0.172186	9.57975e-07	0.000834813	11	60701918	R	II	TMEM132A	Body	island	chr11:60701682-60702219
cg01752257	0.289883	0.411961	-0.122078	9.61096e-07	0.000835749	15	34531718	R	II	SLC12A6	Body	opensea		rs539618467	41
cg08871495	0.312319	0.430592	-0.118273	9.73332e-07	0.000839221	5	177413021	F	II		IGR	shore	chr5:177411342-177411939	rs185900714	47
cg02286081	0.579932	0.692521	-0.112589	9.81792e-07	0.000839221	6	33043841	R	II	HLA-DPB1	1stExon	opensea		rs144456909;rs146638354;rs149181738;rs41540314	50;39;38;1
cg12494488	0.742557	0.629538	0.113019	1.0109e-06	0.000846535	20	11900410	F	II	BTBD3	Body	opensea		rs139514711;rs141676257	31;32
cg13007015	0.625645	0.736939	-0.111294	1.0254e-06	0.000851882	1	204026649	R	II		IGR	opensea		rs115646281;rs562943825	33;1
cg08752726	0.322302	0.424938	-0.102636	1.02777e-06	0.000851882	21	36254259	R	II	RUNX1	Body	opensea		rs184886513;rs534891166	2;1
cg17334468	0.539938	0.648406	-0.108468	1.03145e-06	0.000851882	7	55606341	R	II	VOPP1	TSS1500	opensea		rs550916004;rs139766541	18;1
cg14273269	0.524866	0.407044	0.117822	1.04472e-06	0.000854737	15	57927978	R	II	GCOM1	Body	opensea		rs185249202;rs549978958	34;8
cg18010131	0.772539	0.896923	-0.124384	1.0766e-06	0.000868009	11	10476620	F	II	AMPD3	TSS200	shelf	chr11:10472000-10472857	rs146105172	1
cg00980279	0.459878	0.573327	-0.113449	1.09441e-06	0.000872009	17	13250433	F	II		IGR	opensea
cg09309979	0.614468	0.716011	-0.101544	1.12577e-06	0.000882388	10	13818133	F	II	FRMD4A	Body	opensea		rs543566499;rs557052281;rs12248762	0;12;34
cg05691004	0.696318	0.567185	0.129133	1.1473e-06	0.00088963	2	201170426	F	II	SPATS2L	TSS200	shore	chr2:201171200-201172492	rs553037638	26
cg23391288	0.602677	0.728057	-0.12538	1.15616e-06	0.000892166	13	49366203	R	II		IGR	opensea
cg21261235	0.462971	0.584005	-0.121034	1.16803e-06	0.000894262	11	35028557	R	II		IGR	opensea		rs57795451;rs150009288;rs535970893	48;44;1
cg15795962	0.305019	0.1941	0.110919	1.16917e-06	0.000894262	1	201617346	R	I	NAV1	TSS200	island	chr1:201617041-201619788	rs543868276;rs564215880	25;23
cg01897428	0.457303	0.565938	-0.108635	1.16993e-06	0.000894262	12	57457953	F	II	NEMP1	ExonBnd	opensea		rs17546579;rs200627145	6;43
cg09408571	0.61629	0.509716	0.106573	1.18655e-06	0.000901647	1	101003634	R	II	GPR88	TSS200	shore	chr1:101004471-101005885	rs530132804	2
cg15820868	0.389935	0.282854	0.107081	1.1945e-06	0.000904	2	133105045	F	I		IGR	opensea		rs62167564;rs535044977	18;19
cg10866482	0.395834	0.5043	-0.108467	1.2387e-06	0.000918836	16	67524410	R	II		IGR	opensea		rs187862732;rs550868468	22;1
cg07677157	0.189107	0.314954	-0.125847	1.32321e-06	0.000943129	12	66050928	R	II		IGR	opensea		rs540494923	1
cg09287864	0.455608	0.563049	-0.107441	1.33814e-06	0.00094744	7	17274056	F	II		IGR	opensea
cg19350115	0.511859	0.664233	-0.152374	1.43875e-06	0.000974346	6	136043961	F	II		IGR	opensea		rs531851457;rs148208748;rs553429275	0;4;46
cg07470207	0.403875	0.533384	-0.129509	1.44529e-06	0.000975238	8	132828746	F	II		IGR	opensea
cg26931601	0.376051	0.482769	-0.106718	1.503e-06	0.000990007	1	67030196	F	II	SGIP1	Body	opensea		rs541069680;rs560950664;rs540301594	28;44;48
cg04214459	0.516756	0.62428	-0.107524	1.50719e-06	0.000990007	1	198637612	F	II	PTPRC	Body	opensea		rs190864247;rs74677706	1;14
cg13393830	0.359678	0.248693	0.110984	1.54445e-06	0.00100041	19	52391605	F	II	ZNF577	TSS1500	shore	chr19:52390841-52391368	rs114778535;rs143140683	2;33
cg20410491	0.378712	0.481632	-0.10292	1.60063e-06	0.00101496	3	70821120	R	II		IGR	opensea		rs80339434	29
cg15795871	0.488115	0.591397	-0.103282	1.61939e-06	0.00102116	22	37677834	F	II	CYTH4	TSS1500	opensea
cg00601836	0.551158	0.445997	0.10516	1.64437e-06	0.00102565	6	152130332	R	I	ESR1	Body	shore	chr6:152128822-152129771	rs73618149;rs186166753;rs9340774	46;42;20
cg12934382	0.325272	0.207385	0.117887	1.737e-06	0.00104974	3	51741135	F	I	GRM2	1stExon	island	chr3:51740740-51741413	rs561596345;rs149387441;rs544422490	2;3;4
cg17907457	0.795485	0.690486	0.104999	1.76834e-06	0.00106191	1	87416597	F	II	HS2ST1	Body	opensea		rs112167268;rs78636313;rs201115914	0;40;50
cg02333730	0.494621	0.392996	0.101625	1.78483e-06	0.00106486	17	12199913	R	II		IGR	opensea		rs535439612;rs546310073;rs564102126	34;12;6
cg25279553	0.313381	0.165063	0.148318	1.79779e-06	0.00106655	19	10444815	F	II	RAVER1	TSS1500	island	chr19:10443688-10446022	rs2278442	11
cg01070987	0.444845	0.336321	0.108523	1.82388e-06	0.00107025	3	149687002	R	II	PFN2	Body	shore	chr3:149687877-149689537	rs562167561;rs189344878;rs142809567	48;13;2
cg15224432	0.652658	0.754389	-0.101731	1.83731e-06	0.0010705	19	46628367	F	II	IGFL3	TSS1500	opensea		rs113231147;rs148463083;rs4803898	0;4;28
cg27478635	0.214804	0.340214	-0.12541	1.84156e-06	0.0010705	20	39632437	F	II		IGR	opensea
cg23109344	0.611416	0.503219	0.108197	1.84916e-06	0.00107158	8	496440	F	II	C8orf42	TSS1500	shore	chr8:494155-496083
cg16530086	0.769387	0.669291	0.100095	1.86372e-06	0.00107253	10	11064196	F	II	CUGBP2	Body	shelf	chr10:11059442-11060524	rs182399999;rs187886992;rs572814373;rs10795842	0;1;26;45
cg23350385	0.308772	0.416564	-0.107792	1.88265e-06	0.00107844	3	46448134	F	II	CCRL2	TSS1500	opensea		rs144522206	1
cg07305485	0.519187	0.628825	-0.109638	1.89916e-06	0.00108291	2	28179872	F	II	BRE	Body	opensea		rs529636585;rs77574754	20;51
cg05581878	0.557838	0.674824	-0.116987	1.91748e-06	0.0010859	3	159886981	F	II		IGR	opensea		rs536445689	33
cg23123731	0.77463	0.656307	0.118323	2.04382e-06	0.00112216	10	80161611	F	II		IGR	opensea		rs141400652	0
cg06254729	0.666402	0.546542	0.11986	2.0708e-06	0.00112567	2	28550422	R	II	BRE	3'UTR	opensea		rs148047261;rs548053665	49;37
cg03191504	0.50086	0.621208	-0.120348	2.10893e-06	0.00113698	2	101922427	R	II	RNF149	Body	shore	chr2:101924364-101925357	rs545139212;rs188957625;rs59230666	19;18;1
cg14066163	0.409045	0.536101	-0.127055	2.10971e-06	0.00113698	17	17311866	R	II		IGR	opensea		rs565315103;rs534453126	51;25
cg06981817	0.364595	0.239921	0.124674	2.11054e-06	0.00113698	18	53089895	F	I	TCF4	TSS200	opensea
cg23089272	0.802356	0.667624	0.134732	2.11748e-06	0.00113743	15	39985431	R	II	FSIP1	Body	opensea		rs575934998;rs193201172	8;1
cg15258711	0.368054	0.474848	-0.106795	2.13529e-06	0.001139	3	187087086	R	II	RTP4	Body	opensea		rs184708632	6
cg05974305	0.681943	0.571656	0.110286	2.15643e-06	0.00114393	12	91453445	R	II	KERA	TSS1500	opensea		rs150937744;rs116066798	31;20
cg16472369	0.61076	0.73159	-0.12083	2.24137e-06	0.00116753	17	4618322	R	II	ARRB2	Body	shelf	chr17:4613400-4614423
cg24954967	0.648983	0.766075	-0.117092	2.26208e-06	0.00117226	3	46130858	F	II		IGR	opensea		rs567855268;rs538478178	16;46
cg01844798	0.64176	0.539154	0.102607	2.32116e-06	0.00118944	13	31317247	F	II	ALOX5AP	Body	opensea
cg23014871	0.57536	0.7074	-0.13204	2.34375e-06	0.00119198	10	43656166	F	II	CSGALNACT2	Body	opensea		rs541089146	1
cg00137234	0.528802	0.69285	-0.164048	2.37377e-06	0.00119549	4	155703138	R	II	RBM46	5'UTR	island	chr4:155702340-155703328	rs541244410;rs553637602	40;21
cg13122415	0.550059	0.662657	-0.112598	2.43074e-06	0.00120946	21	16596757	F	II		IGR	opensea		rs566719715;rs112067893	0;11
cg27285720	0.41838	0.525425	-0.107045	2.46346e-06	0.00121496	1	89664782	R	II	GBP4	TSS200	opensea
cg22428049	0.415373	0.28445	0.130923	2.49594e-06	0.00121935	17	39143481	R	II	KRT40	TSS200	opensea		rs550521200;rs9913809;rs539051972;rs145797952	37;25;4;3
cg21829783	0.457945	0.560388	-0.102443	2.53932e-06	0.00123169	1	160493089	R	II	SLAMF6	TSS200	opensea
cg19186105	0.375555	0.261546	0.114009	2.55164e-06	0.00123525	11	119223667	R	II		IGR	shelf	chr11:119227096-119227758	rs7112579;rs113101365;rs570183063	24;21;6
cg04618327	0.546058	0.440959	0.105099	2.55774e-06	0.00123571	2	30669385	F	II	LCLAT1	TSS1500	shore	chr2:30669988-30670720
cg02091185	0.383338	0.279855	0.103483	2.64865e-06	0.00125219	5	170288766	R	I	RANBP17	TSS1500	shore	chr5:170288879-170289737	rs562495142;rs531640961	29;26
cg27661394	0.50642	0.654291	-0.147871	2.694e-06	0.00125474	4	4661952	F	II		IGR	opensea		rs112106671;rs546588650	0;18
cg10423607	0.413031	0.533278	-0.120247	2.70046e-06	0.00125474	8	68418480	F	II	CPA6	Body	opensea
cg06539865	0.517891	0.628023	-0.110132	2.75024e-06	0.00126259	14	89774917	R	II	FOXN3	Body	opensea		rs189462719;rs142260601;rs554627645	40;10;2
cg17575906	0.691242	0.586748	0.104494	2.77549e-06	0.00126492	5	111090585	R	II	C5orf13	Body	shelf	chr5:111093438-111093980	rs180920497	39
cg06468454	0.272544	0.171363	0.101181	2.93254e-06	0.0012954	17	3591377	F	I	P2RX5	Body	opensea		rs367988345;rs140129051;rs143754351;rs571819398	1;6;18;29
cg14227558	0.694937	0.812474	-0.117537	3.04674e-06	0.00131828	2	213983851	F	II	IKZF2	Body	opensea
cg07499032	0.591656	0.695183	-0.103527	3.13491e-06	0.00133403	7	102066852	R	II	PRKRIP1	3'UTR	opensea		rs546645621;rs189957570	51;4
cg22425699	0.474831	0.577855	-0.103023	3.22434e-06	0.00134929	5	82664317	R	II		IGR	opensea		rs528176385;rs546633118	9;2
cg20092942	0.5465	0.677098	-0.130598	3.25317e-06	0.00135339	3	177538695	R	I	KCCAT211	Body	opensea		rs575732302;rs185813312	24;2
cg09584650	0.279957	0.405685	-0.125727	3.28355e-06	0.00135868	8	2002012	R	II	MYOM2	Body	shore	chr8:2003809-2004059	rs575030484;rs144036275	51;50
cg07499835	0.657375	0.760934	-0.103559	3.29083e-06	0.00136035	3	157885964	R	II	RSRC1	Body	opensea		rs73164094;rs7617503;rs533083448;rs544988547;rs560203481;rs139536416	46;34;33;27;14;9
cg23400122	0.750954	0.625662	0.125292	3.40177e-06	0.00138659	8	10283795	R	II	MSRA	Body	opensea		rs7005363;rs3750313;rs148735624;rs576920844	49;36;31;30
cg01476222	0.343534	0.452305	-0.108771	3.4063e-06	0.00138659	11	36522143	R	II	TRAF6	Body	opensea		rs143736126;rs148107817	8;1
cg02822958	0.66912	0.503764	0.165356	3.42478e-06	0.00139256	2	46747628	F	I	ATP6V1E2	TSS1500	opensea		rs574016563;rs896209	19;29
cg25878744	0.872707	0.769924	0.102783	3.45913e-06	0.00140279	1	244303505	F	II		IGR	opensea		rs536111562;rs139760058	15;29
cg15812586	0.60872	0.719126	-0.110406	3.50219e-06	0.00140874	7	139953117	R	II		IGR	opensea		rs573363924	39
cg16703220	0.762104	0.63727	0.124834	3.70598e-06	0.00144315	14	32364560	F	II		IGR	opensea		rs146594667;rs111778621;rs555313451	0;1;40
cg10300895	0.553902	0.450891	0.103011	3.75427e-06	0.00145151	8	10283858	F	II	MSRA	Body	opensea		rs188918891;rs113315522;rs547617236;rs192924468	0;1;2;51
cg20041670	0.189535	0.292872	-0.103337	3.77023e-06	0.00145526	3	39680881	R	II		IGR	opensea		rs555314223;rs568421282;rs138781961;rs553941782	50;32;2;1
cg15919564	0.59955	0.703263	-0.103713	3.91989e-06	0.00148537	13	43451113	F	II		IGR	opensea		rs544813196;rs189351978	0;1
cg02387312	0.554701	0.668522	-0.113822	4.01165e-06	0.00150124	2	197104547	R	II	HECW2	Body	opensea		rs559249922	35
cg05413285	0.673034	0.79374	-0.120706	4.04718e-06	0.0015043	2	151537993	F	II		IGR	opensea		rs192805146;rs377269072;rs539212939	17;18;43
cg11125758	0.494309	0.612931	-0.118622	4.21732e-06	0.00152838	14	83591622	F	II		IGR	opensea		rs565384100;rs17692603	3;51
cg15162660	0.733208	0.628054	0.105154	4.22766e-06	0.00152926	10	31895365	R	II		IGR	shelf	chr10:31892189-31892752
cg02515217	0.421892	0.570263	-0.148371	4.23612e-06	0.00153084	17	57918600	R	II	MIR21	TSS200	opensea		rs79800958;rs193062491	20;1
cg15242225	0.513675	0.616434	-0.102759	4.26416e-06	0.00153577	21	36421857	F	II	RUNX1	TSS1500	opensea		rs556916226	2
cg08344390	0.10679	0.288069	-0.181278	4.29173e-06	0.00153735	1	158173756	F	II		IGR	opensea		rs11295007;rs145851664	4;18
cg23146741	0.563179	0.686378	-0.123199	4.29812e-06	0.00153735	8	42712312	F	II	RNF170	Body	opensea
cg08356028	0.907796	0.774362	0.133434	4.31365e-06	0.00153754	10	80217969	F	II		IGR	opensea		rs538190459;rs185701042;rs568582724	0;1;45
cg12864235	0.318012	0.217199	0.100813	4.428e-06	0.00155871	5	27038782	F	II	CDH9	TSS200	opensea		rs189480718	38
cg21012057	0.843785	0.716812	0.126973	4.64359e-06	0.00159752	1	15538911	F	II	TMEM51	5'UTR	shelf	chr1:15541181-15541447	rs547120452	0
cg08422803	0.604585	0.71551	-0.110925	4.69705e-06	0.00160648	21	46341067	F	II	ITGB2	TSS200	opensea		rs573521377	13
cg19778015	0.417297	0.31431	0.102987	4.75366e-06	0.00161728	3	11625154	F	II	VGLL4	Body	opensea		rs6766130	48
cg09469870	0.697384	0.589172	0.108212	4.75462e-06	0.00161728	6	22785550	F	II		IGR	opensea		rs546491194;rs558469653;rs576844615	3;11;31
cg16919680	0.581207	0.683239	-0.102032	4.80207e-06	0.00162491	12	53230033	F	II		IGR	opensea		rs192612933	9
cg10880006	0.601606	0.487876	0.11373	4.86229e-06	0.00163309	4	81122687	R	II	PRDM8	Body	shore	chr4:81123508-81124318	rs531118103;rs61999345	2;1
cg17266406	0.535093	0.637617	-0.102524	4.90397e-06	0.00163824	2	60743021	F	II	BCL11A	Body	opensea		rs111572956;rs45578136	10;29
cg16762086	0.739222	0.620926	0.118295	4.91132e-06	0.00163923	2	175452388	R	II	WIPF1	5'UTR	opensea		rs115551224;rs371777355	2;1
cg15694715	0.593331	0.461712	0.131619	5.0185e-06	0.00165358	11	118402280	R	II	TMEM25	5'UTR	shore	chr11:118401235-118402069
cg05109049	0.498713	0.609741	-0.111028	5.04073e-06	0.00165798	17	29641333	F	II	NF1	Body	opensea
cg14069214	0.66335	0.543967	0.119384	5.08195e-06	0.00166175	12	120933194	F	II	DYNLL1	TSS1500	shore	chr12:120933649-120934713	rs2168319	23
cg15002347	0.515732	0.617885	-0.102153	5.08505e-06	0.00166175	1	186590321	R	II		IGR	opensea		rs537510374;rs536329122;rs554380399	49;29;1
cg11868461	0.206305	0.312236	-0.10593	5.20838e-06	0.00167672	17	75830800	F	II		IGR	opensea		rs555910230;rs568671743	0;6
cg07285237	0.351922	0.476554	-0.124633	5.3806e-06	0.0016937	6	139447669	R	II		IGR	opensea		rs544929027;rs111500469;rs184770755;rs9495354;rs549116400	39;34;27;18;13
cg13071729	0.294554	0.183453	0.1111	5.43405e-06	0.0017012	1	201617443	R	I	NAV1	TSS200	island	chr1:201617041-201619788
cg08476244	0.641686	0.755758	-0.114073	5.43775e-06	0.00170165	2	120867222	R	II	EPB41L5	Body	opensea		rs114204519;rs147379402	20;1
cg26286839	0.416655	0.277075	0.13958	5.47634e-06	0.00170673	5	79378955	R	I	THBS4	Body	opensea		rs140954796;rs146323134	17;10
cg07268332	0.768074	0.876765	-0.108692	5.61562e-06	0.00173622	11	10476494	F	II	AMPD3	TSS200	shelf	chr11:10472000-10472857	rs563084772;rs10709823	18;33
cg19774973	0.61387	0.733824	-0.119954	5.77508e-06	0.00175906	8	144420279	R	II		IGR	shelf	chr8:144416712-144417054	rs2977362;rs566821838;rs2980267	21;15;9
cg10254035	0.651198	0.539189	0.112009	5.79328e-06	0.00176054	6	21741635	F	II	FLJ22536	Body	opensea		rs527533725;rs546685661	1;15
cg23920246	0.686136	0.812043	-0.125906	5.92534e-06	0.00176973	2	113398727	F	II		IGR	opensea		rs565549840;rs78596955	29;30
cg19319037	0.617975	0.743897	-0.125921	5.98399e-06	0.0017794	1	117604726	R	II	TTF2	Body	shore	chr1:117602388-117603270	rs567166080;rs145592100;rs114991716	37;30;1
cg09259081	0.350664	0.236358	0.114306	6.43717e-06	0.00182634	16	84538889	F	I	KIAA1609	TSS1500	island	chr16:84538884-84539115	rs569392383;rs567466952;rs75484441	11;18;29
cg15417249	0.705394	0.822497	-0.117103	6.51448e-06	0.0018335	6	114131273	R	II		IGR	opensea		rs564085107	2
cg15077193	0.613844	0.502036	0.111808	6.55449e-06	0.00183772	19	802989	R	I	PTBP1	Body	shore	chr19:804218-806663	rs139682786;rs549872394;rs568182645;rs112987275;rs142031607;rs566794242	25;19;12;4;2;1
cg07450210	0.498511	0.606647	-0.108136	6.56693e-06	0.0018398	13	99880947	F	II	UBAC2	Body	opensea		rs558977953	1
cg02093859	0.469913	0.569992	-0.100079	6.59049e-06	0.00184102	10	128943685	F	II	FAM196A	Body	opensea		rs560328724	10
cg10593994	0.686482	0.572932	0.11355	6.66261e-06	0.00184966	6	49467064	F	II	GLYATL3	TSS1500	opensea		rs77158631;rs149639450;rs12197340	0;2;32
cg26582754	0.411473	0.529422	-0.117949	6.70996e-06	0.00185018	6	144127643	R	II	PHACTR2	Body	opensea
cg01886611	0.73844	0.633779	0.104661	6.74712e-06	0.00185716	6	52530014	R	II	LOC730101	Body	shore	chr6:52528939-52529651	rs188826703	30
cg10166664	0.480095	0.6326	-0.152504	6.91542e-06	0.00188113	5	60624229	R	II		IGR	shelf	chr5:60626505-60629809	rs554166040;rs555217901	33;2
cg13832988	0.53538	0.432561	0.102819	6.95614e-06	0.00188809	6	112043086	R	II	FYN	5'UTR	opensea		rs183068715;rs528840532;rs138812668	50;9;1
cg12417362	0.334616	0.222903	0.111713	6.97698e-06	0.00188896	1	201617355	R	I	NAV1	TSS200	island	chr1:201617041-201619788	rs543868276;rs564215880	34;32
cg00083188	0.706729	0.830014	-0.123285	7.00437e-06	0.00189156	10	79314844	F	II	KCNMA1	Body	opensea		rs535215204;rs77993913;rs182263697;rs545541016	8;30;48;51
cg14113958	0.27304	0.390419	-0.117379	7.02171e-06	0.00189418	9	117657237	R	II		IGR	opensea		rs544214078	10
cg18680181	0.298735	0.450501	-0.151766	7.29306e-06	0.0019277	14	35629311	R	II	KIAA0391	Body	opensea		rs190745840	10
cg15699321	0.63166	0.770722	-0.139062	7.35104e-06	0.00193577	4	170147253	R	II	SH3RF1	Body	opensea		rs539882664	20
cg16777510	0.32515	0.428862	-0.103712	7.39629e-06	0.00194193	17	40440022	R	II	STAT5A	5'UTR	shore	chr17:40440188-40441014
cg10606620	0.811095	0.912142	-0.101047	7.45913e-06	0.00194917	4	177824114	F	II		IGR	opensea		rs183815984	36
cg25972578	0.649074	0.762965	-0.11389	7.54391e-06	0.001958	10	92548822	R	II	HTR7	Body	opensea		rs79555367;rs148206482	11;9
cg24335252	0.475381	0.604341	-0.12896	7.65892e-06	0.00197186	2	227169197	F	II		IGR	opensea		rs545625112;rs180756024;rs190847887;rs191256096	1;6;47;50
cg17094249	0.454286	0.559832	-0.105547	7.66306e-06	0.00197186	1	24867657	F	II		IGR	opensea		rs565495594	11
cg09991306	0.500265	0.399404	0.100861	7.67243e-06	0.00197283	2	241975140	R	I	SNED1	Body	island	chr2:241974906-241975143	rs76324729;rs561898107;rs139224935	51;17;12
cg12852742	0.570724	0.445799	0.124924	7.8992e-06	0.00199745	6	40080305	F	II		IGR	opensea		rs529108204;rs73418839;rs568926320;rs537980810	4;14;17;34
cg08058560	0.710056	0.818345	-0.108288	7.95332e-06	0.00200066	1	117544206	R	II	CD101	TSS200	opensea		rs3818446;rs146214860	24;15
cg06460944	0.740653	0.620044	0.120609	8.06634e-06	0.00201246	20	19194303	F	I	SLC24A3	Body	shore	chr20:19192459-19193902	rs188945544;rs192342595;rs55765434	19;29;36
cg11420667	0.683603	0.788036	-0.104433	8.12677e-06	0.00202012	11	1750353	F	II	HCCA2	Body	opensea		rs568449403	37
cg11526752	0.427889	0.535087	-0.107197	8.17835e-06	0.00202351	2	175462540	R	II	WIPF1	5'UTR	opensea		rs574810082;rs535703817	34;1
cg09669754	0.378617	0.267846	0.110771	8.28575e-06	0.00203525	17	78166148	R	II	CARD14	Body	shore	chr17:78165077-78165293
cg19670610	0.631023	0.761035	-0.130012	8.37453e-06	0.00203926	4	89455337	R	II		IGR	opensea		rs143011016;rs527939089	27;17
cg04270489	0.538738	0.655822	-0.117084	8.38964e-06	0.00204064	11	85827505	F	II		IGR	opensea		rs149703960;rs559568903;rs563396986;rs148771429	1;16;19;32
cg20995564	0.60622	0.731687	-0.125468	8.7405e-06	0.0020798	2	145172035	R	II	ZEB2	Body	opensea		rs549658388;rs139922284	48;11
cg13041597	0.51363	0.615471	-0.101842	8.79403e-06	0.00208469	2	2685798	R	II		IGR	opensea		rs539002750;rs554542771;rs112492374	31;27;26
cg20748397	0.600264	0.702936	-0.102671	8.89549e-06	0.00209426	17	18062972	F	II	MYO15A	Body	opensea		rs367808617	0
cg05695007	0.618573	0.506184	0.112389	9.01674e-06	0.00210476	2	1565727	R	II		IGR	opensea		rs566994143;rs561281500;rs531810521;rs550250339	43;37;30;1
cg02798899	0.564446	0.456861	0.107585	9.04892e-06	0.00210963	12	125028166	F	II		IGR	island	chr12:125028132-125028378	rs552868857;rs186555387	1;31
cg20093339	0.439649	0.547333	-0.107684	9.12261e-06	0.00212085	11	127896734	R	II		IGR	opensea		rs184425506;rs117872452	21;2
cg14332653	0.505937	0.393741	0.112196	9.20832e-06	0.00212442	9	126331815	F	II	DENND1A	Body	opensea		rs560932906;rs531283486;rs543551957;rs145221024	2;3;21;48
cg03518729	0.55221	0.656949	-0.104738	9.33172e-06	0.00213696	1	235147744	R	II		IGR	opensea		rs571365482;rs138554624;rs557319318;rs569408417	37;29;2;1
cg07804470	0.495623	0.599973	-0.10435	9.55876e-06	0.00214742	13	99201496	R	II	STK24	Body	opensea		rs187520672	1
cg26437842	0.596868	0.699833	-0.102964	9.6217e-06	0.00215312	10	49893423	R	II	WDFY4	TSS200	opensea		rs540754191;rs559365607;rs577687417;rs545946483;rs368576558	35;23;18;4;2
cg27474223	0.710224	0.824823	-0.114599	9.65171e-06	0.00215744	16	71509037	F	II	ZNF19	3'UTR	opensea		rs370209904	1
cg10442549	0.625281	0.518658	0.106623	9.67531e-06	0.00215872	1	230818260	F	II	COG2	Body	opensea		rs536827530;rs3789651	10;44
cg07373723	0.60441	0.714385	-0.109975	9.78089e-06	0.00216603	7	110838461	R	II	IMMP2L	Body	opensea
cg08799778	0.688136	0.566101	0.122035	9.87234e-06	0.00217388	16	1017338	F	II	LMF1	Body	shelf	chr16:1020219-1021303	rs543702743;rs35283482;rs532728174	0;29;39
cg24154779	0.468919	0.572817	-0.103898	9.98166e-06	0.0021847	2	177038538	R	II		IGR	shore	chr2:177039551-177039951	rs140118522	10
cg04255230	0.230032	0.117147	0.112885	1.00267e-05	0.00218697	2	74727010	F	I	LBX2	Body	island	chr2:74725039-74727038
cg11235594	0.41209	0.525696	-0.113606	1.0087e-05	0.00219453	2	110907413	R	II	NPHP1	Body	opensea		rs193301600	23
cg14911689	0.376164	0.18935	0.186815	1.02994e-05	0.00221327	12	739980	F	I	NINJ2	Body	opensea		rs556861629;rs34038797;rs529160013;rs57671584	27;29;38;43
cg18467790	0.685245	0.324095	0.36115	1.03736e-05	0.00221832	7	4871879	F	II	RADIL	Body	shelf	chr7:4874104-4875095	rs3830494	1
cg06392589	0.831038	0.724073	0.106965	1.03878e-05	0.00221885	3	136676846	F	II	IL20RB	1stExon	opensea		rs550474811	21
cg14438208	0.64682	0.751177	-0.104357	1.05357e-05	0.00223519	17	72619781	F	II	CD300E	1stExon	opensea		rs41458047;rs572219391	14;46
cg25549122	0.514225	0.618974	-0.10475	1.05805e-05	0.00223773	16	25138449	F	II	LCMT1	Body	opensea
cg02711510	0.741562	0.637654	0.103908	1.05813e-05	0.00223773	16	85220747	R	II		IGR	opensea		rs185823529;rs543217586	33;31
cg17098965	0.532819	0.665982	-0.133162	1.08267e-05	0.00226118	20	52199520	F	II	ZNF217	5'UTR	shore	chr20:52198058-52198400	rs529065695	44
cg26244646	0.360336	0.256833	0.103502	1.08412e-05	0.00226265	17	59391924	F	II	BCAS3	Body	opensea		rs540234211	38
cg17311132	0.448711	0.558146	-0.109435	1.09741e-05	0.00227874	12	88693546	R	II		IGR	opensea		rs549364132;rs571778292;rs567617874	36;2;1
cg19989295	0.375639	0.275462	0.100177	1.10832e-05	0.00229077	14	24641077	F	I	REC8	TSS200	island	chr14:24641053-24642220	rs565070333;rs574850095	37;38
cg07425824	0.620633	0.518832	0.101801	1.11225e-05	0.00229552	16	69451547	R	II		IGR	opensea		rs545689316;rs563986762	44;12
cg00911446	0.836987	0.730698	0.106289	1.12089e-05	0.00230145	1	7520079	F	II	CAMTA1	Body	opensea		rs1725235;rs552517791	50;51
cg08444117	0.638823	0.503585	0.135239	1.12718e-05	0.00230993	7	57484153	R	I		IGR	shore	chr7:57484168-57485070	rs6557578;rs551979070;rs115713938	24;11;7
cg24829249	0.437407	0.538157	-0.10075	1.15139e-05	0.00233013	9	73082049	R	II		IGR	opensea
cg23679344	0.496913	0.611353	-0.11444	1.16075e-05	0.00233539	17	37560925	F	II	MED1	3'UTR	shore	chr17:37557366-37558982	rs189187103	7
cg00156230	0.599384	0.495727	0.103657	1.17662e-05	0.00234703	7	45073692	F	II	CCM2	Body	opensea		rs183155173;rs116287020	0;41
cg24462980	0.403692	0.506321	-0.102629	1.19842e-05	0.00236606	1	19762766	F	II	CAPZB	Body	opensea		rs541533404	10
cg08168141	0.743723	0.850713	-0.10699	1.21872e-05	0.00238326	2	8685893	R	II		IGR	opensea		rs557727402;rs578033333;rs540537844;rs554068611	41;22;18;5
cg09914444	0.697271	0.802136	-0.104865	1.23551e-05	0.00239721	1	46972183	F	II	DMBX1	TSS1500	opensea		rs553748453;rs190569053;rs145943748	1;31;46
cg23639072	0.383682	0.516262	-0.13258	1.2424e-05	0.00240423	10	17045334	F	II	CUBN	Body	opensea		rs144671190	22
cg14939821	0.48246	0.586104	-0.103644	1.25379e-05	0.00241377	10	128947230	F	II	DOCK1	Body	opensea		rs373437025;rs546862410	29;40
cg04223436	0.535735	0.418288	0.117448	1.26711e-05	0.00242131	18	24234722	R	II	KCTD1	Body	shore	chr18:24235589-24237261	rs538797446;rs557140114;rs184178965	31;15;1
cg25307097	0.454982	0.559235	-0.104253	1.28563e-05	0.00243409	12	118745017	R	II	TAOK3	5'UTR	opensea		rs552292072;rs566023662;rs550088918	36;22;2
cg26814987	0.500567	0.398432	0.102135	1.28679e-05	0.00243409	12	124773668	F	I	FAM101A	TSS200	opensea		rs11834869;rs183455959	26;48
cg20721135	0.656497	0.75746	-0.100963	1.29412e-05	0.00243773	13	114861488	F	II	RASA3	Body	shore	chr13:114861661-114861876	rs7995826;rs7995984	7;48
cg05475386	0.748494	0.850883	-0.10239	1.29563e-05	0.00243839	12	65723693	R	II	MSRB3	Body	opensea
cg01525839	0.914143	0.811821	0.102323	1.30072e-05	0.00244208	16	88228776	R	II		IGR	opensea		rs528780741;rs62047009;rs571558611;rs538975019;rs187016936	50;48;38;37;1
cg25817165	0.577325	0.840858	-0.263532	1.30728e-05	0.00244675	18	72167213	R	II	CNDP2	1stExon	shelf	chr18:72162935-72164039	rs191869036;rs200224202;rs140583961	31;17;2
cg18217284	0.493986	0.382117	0.111869	1.32281e-05	0.00245796	5	34504045	R	II		IGR	opensea		rs188252722;rs4146606;rs544148387;rs557793689;rs577971349	42;40;29;26;1
cg04740679	0.697056	0.812205	-0.115149	1.34344e-05	0.00247219	13	114016140	R	II	GRTP1	Body	shore	chr13:114017866-114018463	rs141822222	30
cg02522196	0.731	0.83792	-0.10692	1.3436e-05	0.00247219	12	44226393	F	II		IGR	shelf	chr12:44229710-44230164	rs116410211;rs113958728	33;49
cg01569592	0.611269	0.499117	0.112152	1.38167e-05	0.00250561	3	185842634	F	II		IGR	opensea		rs56299033;rs571414452;rs140529201;rs553548128	3;8;33;43
cg18728950	0.299394	0.432186	-0.132792	1.40074e-05	0.00251941	15	52392818	R	I		IGR	opensea		rs537808197;rs556631896	18;1
cg25151559	0.643137	0.74928	-0.106143	1.40325e-05	0.00252088	1	1223442	R	II	SCNN1D	Body	opensea		rs560453693;rs13306645;rs13306646;rs564815542;rs530647092;rs369376155	41;17;15;12;6;2
cg17445490	0.860823	0.734497	0.126326	1.41117e-05	0.00252655	1	21642517	F	II	ECE1	Body	opensea		rs559878256	23
cg21341586	0.171271	0.28572	-0.114449	1.49262e-05	0.00258566	4	99851281	R	II	EIF4E	5'UTR	shore	chr4:99849305-99850552	rs571132855;rs147742565;rs141056306	36;29;1
cg05935904	0.376876	0.482303	-0.105426	1.5057e-05	0.00259286	6	170405014	R	II		IGR	shelf	chr6:170401900-170402500	rs532495721;rs547480750;rs565578317	47;46;18
cg01631215	0.638518	0.750912	-0.112395	1.50707e-05	0.00259319	3	67706047	F	II	SUCLG2	TSS1500	shore	chr3:67704628-67705051	rs140388897;rs555365901;rs76721141;rs533920946;rs145486271;rs577380493	0;15;33;34;42;51
cg15759721	0.462728	0.569035	-0.106307	1.51268e-05	0.00259686	17	57918630	F	II	MIR21	Body	opensea		rs540457553	48
cg13783238	0.712161	0.819914	-0.107753	1.54887e-05	0.00262527	3	160121821	F	II	SMC4	Body	shelf	chr3:160117012-160118878	rs548540576;rs192124947;rs10936201	0;16;18
cg11223933	0.725657	0.616562	0.109095	1.55154e-05	0.00262741	17	43319137	R	II	FMNL1	Body	island	chr17:43318429-43319243	rs566228517;rs536846253;rs375296898	36;31;23
cg04935109	0.111388	0.217979	-0.106591	1.58208e-05	0.00264594	3	187086530	R	II	RTP4	Body	opensea		rs546850715;rs561768639;rs529049491	13;6;2
cg04470054	0.284186	0.427848	-0.143662	1.58822e-05	0.00264673	17	78830472	R	I	RPTOR	Body	shore	chr17:78831505-78831864	rs147816275	39
cg19989043	0.534242	0.640272	-0.10603	1.62548e-05	0.00267541	6	47468193	R	II	CD2AP	Body	opensea		rs370436090	29
cg25886479	0.709022	0.608707	0.100315	1.6378e-05	0.00268463	11	50257625	F	I	LOC441601	Body	island	chr11:50257255-50257772	rs58491120	21
cg01140515	0.465088	0.340176	0.124912	1.64299e-05	0.00268768	20	50419033	F	I	SALL4	1stExon	island	chr20:50417312-50419045
cg00084338	0.559452	0.446288	0.113164	1.65773e-05	0.0026945	6	170595920	F	I	DLL1	Body	shore	chr6:170597246-170597499	rs569988592;rs183965219	0;30
cg00130819	0.802082	0.701438	0.100643	1.67028e-05	0.00270345	16	84828829	R	II		IGR	opensea
cg00779313	0.79574	0.690858	0.104882	1.67838e-05	0.00271047	10	1166994	R	II	WDR37	Body	opensea		rs529744023;rs543012640;rs562949781;rs573340111	49;43;24;2
cg14240646	0.343079	0.517572	-0.174493	1.72106e-05	0.00274228	10	27532245	R	II	ACBD5	TSS1500	shore	chr10:27530938-27531363	rs145590048;rs531804256;rs185499449	46;13;2
cg13374432	0.174119	0.279372	-0.105254	1.72335e-05	0.002743	15	86192745	R	II	AKAP13	Body	opensea		rs144920253;rs543376875;rs7180842	43;27;13
cg02294690	0.222866	0.331751	-0.108885	1.81936e-05	0.00281194	4	17581984	R	II	LAP3	Body	shelf	chr4:17578648-17579539	rs183852822;rs533940356;rs376267197	32;29;1
cg07747251	0.608569	0.725397	-0.116828	1.83968e-05	0.00282884	5	1868357	F	I		IGR	opensea
cg14251009	0.348303	0.49102	-0.142717	1.89525e-05	0.00285884	9	90622205	F	II		IGR	shore	chr9:90621588-90622101
cg24937136	0.355863	0.466929	-0.111066	1.89904e-05	0.0028634	1	226593346	R	I	PARP1	Body	shore	chr1:226595333-226595939	rs558212900;rs151026927	41;18
cg18587063	0.524281	0.62496	-0.100679	1.92172e-05	0.00287604	11	122940457	F	II		IGR	opensea		rs530092354	7
cg00957585	0.450174	0.555655	-0.105482	1.96468e-05	0.00290235	15	86189830	R	II	AKAP13	Body	opensea		rs537832217;rs551277172	51;27
cg01713095	0.741731	0.635459	0.106273	1.98906e-05	0.00291345	4	146050127	R	II	ABCE1	3'UTR	opensea
cg07989851	0.524831	0.630035	-0.105204	2.0132e-05	0.0029219	15	38117466	R	II		IGR	opensea		rs541688080;rs146205192;rs549343981	50;29;1
cg19918549	0.652175	0.763723	-0.111548	2.08928e-05	0.00296811	14	100531800	R	II	EVL	1stExon	opensea		rs202213976;rs199571737	48;1
cg04063615	0.660735	0.781079	-0.120345	2.0952e-05	0.00296964	12	132293388	R	II		IGR	shore	chr12:132293443-132293816	rs112308296;rs370856092;rs547915882;rs561521635	42;27;22;13
cg02244263	0.669125	0.797746	-0.128621	2.123e-05	0.0029831	5	122106549	R	II		IGR	shelf	chr5:122110539-122111169	rs188166235;rs139250964;rs541000721;rs112789672	45;14;2;1
cg15753546	0.567211	0.447924	0.119286	2.12562e-05	0.00298622	2	12626487	R	II		IGR	opensea		rs537817808	42
cg27548659	0.437311	0.336924	0.100387	2.13534e-05	0.00298847	15	101069624	F	II	CERS3	5'UTR	opensea		rs146563702	0
cg27109748	0.419981	0.533903	-0.113922	2.14907e-05	0.00299662	7	2150016	F	I	MAD1L1	Body	opensea		rs538836432;rs559141268;rs572568755	1;25;41
cg03538480	0.526139	0.686651	-0.160513	2.16273e-05	0.0030052	2	8785262	F	I		IGR	shore	chr2:8785459-8786072	rs540378527;rs560320181;rs529483765	5;23;27
cg08210507	0.854232	0.751943	0.10229	2.18789e-05	0.00302546	7	2109244	F	II	MAD1L1	Body	shore	chr7:2107080-2107381
cg19692784	0.404975	0.227401	0.177574	2.20342e-05	0.00303502	12	739953	F	I	LOC100049716	TSS200	opensea		rs535601198	12
cg18151410	0.492366	0.387649	0.104717	2.24018e-05	0.00305801	15	92367692	R	II		IGR	opensea
cg00765233	0.763927	0.663129	0.100797	2.27869e-05	0.00308089	2	235877260	F	II	SH3BP4	5'UTR	opensea		rs537059612;rs556716400;rs573560051	9;10;12
cg19494811	0.434252	0.326418	0.107834	2.28637e-05	0.00308691	6	34356253	F	II	NUDT3	Body	shelf	chr6:34359620-34360802	rs550408964	1
cg16517702	0.294851	0.188869	0.105983	2.30624e-05	0.00310174	1	201617853	R	I	NAV1	1stExon	island	chr1:201617041-201619788	rs571656889	2
cg00788521	0.69035	0.589007	0.101343	2.30667e-05	0.00310174	12	2229269	F	II	CACNA1C	Body	opensea		rs112561512	51
cg20949700	0.666071	0.543233	0.122839	2.51881e-05	0.00323354	11	20044468	R	II	NAV2	Body	opensea		rs573123879	2
cg11573170	0.726456	0.607168	0.119288	2.63311e-05	0.00329912	10	556762	R	II	DIP2C	Body	opensea
cg07354583	0.71875	0.836989	-0.118239	2.64961e-05	0.00330906	12	9911289	R	II	CD69	Body	opensea
cg16519100	0.461605	0.571659	-0.110053	2.71319e-05	0.00333898	15	83869266	R	II	HDGFRP3	Body	opensea		rs545059654	1
cg01567173	0.722631	0.868575	-0.145945	2.76797e-05	0.00336357	1	240118350	R	I		IGR	opensea
cg01440489	0.485919	0.588034	-0.102115	2.77936e-05	0.00337019	13	41593385	R	II	ELF1	5'UTR	opensea		rs574745292;rs368820444;rs554194812	31;27;3
cg18670236	0.108968	0.213977	-0.105009	2.84218e-05	0.00340829	3	126630478	F	II	CHCHD6	Body	opensea		rs560430979	9
cg18908499	0.657598	0.762201	-0.104603	2.84399e-05	0.00340991	1	247712237	R	II	C1orf150	TSS1500	opensea		rs149484007	5
cg20873416	0.162654	0.267119	-0.104465	2.89004e-05	0.0034373	6	30737068	F	II		IGR	opensea		rs145677403;rs563223652	1;3
cg11685843	0.681628	0.803458	-0.121831	2.91106e-05	0.00344802	4	176349171	R	I		IGR	opensea		rs571834637;rs139723694	29;28
cg03890368	0.53546	0.419165	0.116296	2.95772e-05	0.00347195	22	42734695	F	I		IGR	island	chr22:42734457-42734717	rs181144525;rs573526465;rs185639319	11;17;22
cg13907255	0.55069	0.448264	0.102427	2.96844e-05	0.00347433	5	142895549	R	II		IGR	opensea		rs2895168	33
cg25834630	0.533636	0.430102	0.103534	2.97075e-05	0.00347433	15	100666305	R	II	ADAMTS17	Body	opensea		rs59315812;rs185434328	25;16
cg19810723	0.781939	0.667069	0.114869	3.00527e-05	0.00348744	1	58823579	F	II		IGR	opensea		rs560545837;rs140088395;rs61778962	21;34;41
cg09421136	0.347619	0.449656	-0.102036	3.10366e-05	0.00354634	2	202125175	R	II	CASP8	TSS200	opensea		rs74589246;rs116684269	51;22
cg02070740	0.588049	0.702894	-0.114845	3.11281e-05	0.00355096	1	146763914	R	II	CHD1L	Body	opensea		rs375342388;rs10793661;rs148812330;rs587706768;rs587602822	48;22;5;2;1
cg26842802	0.395371	0.510959	-0.115588	3.11994e-05	0.00355476	2	202125212	R	II	CASP8	5'UTR	opensea		rs184512527	21
cg17596249	0.83	0.718062	0.111939	3.18387e-05	0.00358422	6	157493773	R	II	ARID1B	Body	opensea		rs528807899	1
cg21638533	0.688371	0.793086	-0.104715	3.39552e-05	0.00368762	12	6658625	F	II	IFFO1	Body	shore	chr12:6657727-6657973	rs150591096;rs201283926;rs201407558;rs376580590	0;16;30;32
cg16664523	0.522705	0.415033	0.107671	3.40229e-05	0.00369072	5	67586170	F	II	PIK3R1	Body	shore	chr5:67584213-67584451	rs186561025;rs527718547	11;51
cg25797454	0.503499	0.604304	-0.100805	3.41061e-05	0.00369435	6	150327115	F	II	RAET1K	TSS1500	shore	chr6:150326011-150326802	rs532081300;rs545365839	30;46
cg05578102	0.362041	0.206019	0.156022	3.41224e-05	0.00369503	12	739986	F	I	LOC100049716	TSS200	opensea		rs556861629;rs34038797;rs529160013;rs57671584	21;23;32;37
cg03244650	0.494342	0.693361	-0.199018	3.41586e-05	0.00369575	18	48833456	F	II		IGR	opensea		rs141051953;rs184978838;rs145015047;rs571438119;rs1598526;rs554007941;rs566978258	0;1;21;32;34;45;46
cg09481121	0.614089	0.50122	0.11287	3.4207e-05	0.00369786	5	78985425	R	II	CMYA5	TSS1500	opensea
cg03812309	0.812272	0.702783	0.109489	3.46072e-05	0.00371528	1	46938281	F	II		IGR	shore	chr1:46940236-46940437	rs74623391;rs553394829	0;20
cg13825239	0.774453	0.669505	0.104948	3.47042e-05	0.00371975	14	76555015	R	II		IGR	opensea		rs537952988;rs554615509	38;1
cg25241559	0.816174	0.709694	0.10648	3.56297e-05	0.00377508	2	241989379	R	I	SNED1	Body	island	chr2:241989164-241989461
cg12994827	0.552873	0.439538	0.113335	3.58092e-05	0.00378497	6	55927761	F	II	COL21A1	Body	opensea
cg07946977	0.709279	0.81061	-0.101331	3.61723e-05	0.00380129	1	221886639	R	II	DUSP10	5'UTR	opensea		rs114656173;rs532968790;rs545363987	31;8;2
cg01912915	0.457969	0.58194	-0.123971	3.62917e-05	0.00380848	2	146410857	R	II		IGR	opensea		rs563639154;rs530671464;rs186440011	40;2;1
cg14856222	0.310034	0.443189	-0.133154	3.64768e-05	0.00381978	1	59049868	R	II		IGR	opensea		rs11418474;rs148144471;rs545347533;rs181770595;rs531249195	49;41;5;2;1
cg07393369	0.589709	0.481011	0.108698	3.68344e-05	0.00383847	7	550640	R	II	PDGFA	Body	island	chr7:550450-550681
cg00513941	0.437051	0.335377	0.101673	3.68646e-05	0.00383982	19	42437245	R	I		IGR	island	chr19:42437218-42437432	rs575712229;rs548494588	28;27
cg24488001	0.757869	0.865298	-0.107429	3.89447e-05	0.00393329	1	238644629	F	II	LOC339535	Body	opensea		rs534425125;rs10802694	1;16
cg03435248	0.784467	0.679759	0.104708	4.04495e-05	0.00400193	10	134079425	F	II	STK32C	Body	opensea		rs578060806;rs187306299	42;50
cg02914427	0.667496	0.769607	-0.10211	4.13669e-05	0.00404606	16	29674184	F	II	SPN	TSS200	shore	chr16:29675845-29676120
cg15842084	0.352985	0.24267	0.110315	4.1977e-05	0.00407585	14	24838169	F	I	NFATC4	TSS200	island	chr14:24837872-24838324	rs546051649;rs10151147	35;46
cg10296238	0.421241	0.191781	0.22946	4.21266e-05	0.00408348	21	47605174	R	II	C21orf56	TSS1500	shelf	chr21:47601020-47601229
cg18854004	0.650419	0.753714	-0.103294	4.2432e-05	0.00409958	2	8444004	R	II		IGR	opensea		rs553622416;rs56047632	22;18
cg03320492	0.413467	0.522568	-0.109101	4.37199e-05	0.00414487	1	45187810	R	II	C1orf228	Body	shore	chr1:45189705-45190558
cg18684142	0.392823	0.282083	0.110739	4.4297e-05	0.00416381	17	46682394	F	I	LOC404266	Body	shelf	chr17:46685244-46685449
cg26654770	0.365528	0.201663	0.163865	4.7001e-05	0.00427889	12	740100	F	II	NINJ2	Body	opensea		rs539848858	15
cg14089267	0.398472	0.499241	-0.100769	4.70588e-05	0.0042796	13	23412409	R	I		IGR	island	chr13:23412207-23412623	rs572313178;rs560761413;rs576043393;rs192929169	47;39;32;18
cg07930510	0.826204	0.708978	0.117226	4.71504e-05	0.00428414	16	88100413	R	II	BANP	Body	shore	chr16:88101473-88101911
cg04637372	0.649825	0.517699	0.132126	4.7309e-05	0.00428968	1	20617456	R	II	VWA5B1	5'UTR	opensea		rs12738826;rs558117561;rs570083624;rs200790934	39;6;3;1
cg03883331	0.870078	0.769686	0.100392	4.92785e-05	0.0043812	1	244217328	R	II	ZNF238	Body	shore	chr1:244218274-244218538	rs202227336	26
cg00912573	0.846133	0.735212	0.110921	5.00488e-05	0.00441693	2	227661291	R	II	IRS1	1stExon	shore	chr2:227662082-227664912	rs149708433;rs146240269;rs139352593;rs13306469	45;35;13;2
cg19470290	0.827756	0.72237	0.105386	5.05794e-05	0.00444015	13	98926570	R	II	FARP1	Body	opensea		rs562848018;rs74108735;rs148423967;rs570188002	47;30;17;7
cg07328688	0.353495	0.253365	0.100131	5.09522e-05	0.00445508	4	114304349	R	II	ANK2	3'UTR	opensea
cg23220897	0.760217	0.653057	0.10716	5.14031e-05	0.00447321	3	16924709	R	II		IGR	shore	chr3:16925381-16926849	rs140252705	2
cg22384418	0.495371	0.346385	0.148986	5.14462e-05	0.00447321	3	72455205	F	II	RYBP	Body	opensea		rs532359924;rs547434160	1;5
cg16874583	0.659344	0.92551	-0.266166	5.171e-05	0.00448447	12	7781004	R	II		IGR	island	chr12:7781003-7781248
cg04588674	0.368608	0.255217	0.113391	5.21115e-05	0.00449853	17	46682410	F	I	HOXB6	TSS200	shelf	chr17:46685244-46685449
cg03538499	0.352313	0.248591	0.103722	5.2309e-05	0.00450774	1	27941694	F	I	FGR	Body	shore	chr1:27941865-27942324	rs185123115	0
cg23378546	0.525452	0.626663	-0.101211	5.23928e-05	0.00451081	17	76352717	R	II		IGR	shelf	chr17:76354818-76357038
cg08957564	0.35909	0.248835	0.110255	5.25077e-05	0.00451342	16	12071814	R	II	RUNDC2A	Body	shore	chr16:12070257-12070870	rs576164517;rs141024322	19;2
cg25907743	0.663372	0.766038	-0.102665	5.25391e-05	0.00451404	10	90519680	R	II	LIPN	TSS1500	opensea		rs144578136	8
cg19807835	0.416978	0.521488	-0.104509	5.26058e-05	0.00451718	5	146174155	R	II	PPP2R2B	Body	opensea		rs147347143;rs565457198	2;1
cg27330193	0.378766	0.278575	0.100191	5.38096e-05	0.00457011	3	114137930	R	II	ZBTB20	5'UTR	opensea
cg18091615	0.404842	0.296106	0.108737	5.42025e-05	0.00458047	7	137675881	R	II	CREB3L2	Body	opensea		rs574514378	40
cg09651654	0.520404	0.943222	-0.422818	5.50969e-05	0.00461191	12	7781431	F	II		IGR	shore	chr12:7781003-7781248
cg27480497	0.477233	0.59946	-0.122228	5.71137e-05	0.00468799	13	48784568	F	II		IGR	opensea		rs553630170	51
cg26511507	0.771566	0.669218	0.102347	5.78974e-05	0.00471517	10	556548	F	II	DIP2C	Body	opensea		rs151325508;rs535926375;rs552677592;rs141809666	1;25;30;37
cg04727522	0.640837	0.539734	0.101103	5.83456e-05	0.00472726	18	77793182	R	II	C18orf22	TSS1500	shore	chr18:77793336-77793925	rs181235645;rs559075882	46;34
cg26118759	0.722832	0.823399	-0.100567	5.86536e-05	0.00473648	1	117058474	R	II	CD58	Body	opensea
cg07137244	0.664818	0.774553	-0.109735	5.9399e-05	0.00475758	17	29636863	R	II	NF1	Body	opensea		rs530668546;rs192768558	42;8
cg14215105	0.47843	0.588422	-0.109993	5.97886e-05	0.00476773	1	153715578	R	II	INTS3	Body	opensea
cg04914930	0.776157	0.655258	0.1209	6.05944e-05	0.00479421	13	44785481	R	II		IGR	opensea		rs184146012;rs188871435	20;1
cg02821871	0.685408	0.577023	0.108385	6.17155e-05	0.0048368	19	49133598	F	II	SPHK2	3'UTR	island	chr19:49132603-49134291	rs544816959;rs117309075	3;23
cg26446133	0.368218	0.651346	-0.283127	6.3192e-05	0.00488916	18	72167187	R	II	CNDP2	5'UTR	shelf	chr18:72162935-72164039	rs577362588;rs546217360;rs191869036	39;37;5
cg02025944	0.421566	0.553246	-0.13168	6.33643e-05	0.00489514	4	80998921	F	II		IGR	opensea		rs532563441;rs142289715;rs56339730	11;22;48
cg04346459	0.748568	0.643505	0.105063	6.44536e-05	0.00492845	6	41068666	R	I	NFYA	3'UTR	island	chr6:41068475-41069343
cg14391907	0.60115	0.5002	0.10095	6.59931e-05	0.00497877	9	117349544	F	II	ATP6V1G1	TSS1500	shore	chr9:117349887-117350388	rs111879760	20
cg25032124	0.697469	0.803587	-0.106118	6.67523e-05	0.0050027	1	110946480	R	II	HBXIP	Body	shelf	chr1:110949892-110950540	rs78923561;rs556178816;rs568806829	50;2;1
cg17464436	0.413449	0.558875	-0.145426	6.79905e-05	0.00505199	1	184922883	R	II	FAM129A	Body	opensea		rs4651242;rs530444294;rs4651243	41;27;22
cg26427498	0.551269	0.662948	-0.111678	6.84399e-05	0.00506732	7	105987258	R	II		IGR	opensea		rs180947429;rs575304717;rs548414412	28;21;2
cg00607194	0.381031	0.483081	-0.10205	6.89614e-05	0.00508845	12	47479795	F	II		IGR	opensea		rs572035057;rs573550272	2;34
cg17444090	0.678872	0.790925	-0.112052	6.99886e-05	0.00511656	1	232735450	F	II		IGR	opensea		rs541269747;rs561132999;rs529759322;rs549429981	0;2;7;31
cg01017244	0.485958	0.348092	0.137865	7.10821e-05	0.00516348	2	74357527	R	II		IGR	shore	chr2:74357574-74358014	rs139102480	35
cg08549390	0.713393	0.610384	0.103009	7.17457e-05	0.0051833	7	25702709	R	II		IGR	opensea		rs576954526;rs545911314;rs113892808	48;7;1
cg23419885	0.582163	0.479784	0.102379	7.19804e-05	0.00518663	5	140185635	F	II	PCDHA2	Body	shore	chr5:140186792-140187268	rs114948794;rs139590194	0;43
cg06573709	0.488985	0.728688	-0.239703	7.21057e-05	0.00518789	6	164057152	F	II		IGR	opensea		rs7771940;rs552390977;rs11447337;rs7773064	8;9;18;38
cg03126799	0.524492	0.41804	0.106452	7.36458e-05	0.00523796	8	23178986	R	II	LOXL2	Body	opensea		rs13272473	9
cg14815891	0.362675	0.16979	0.192885	7.4038e-05	0.00525027	20	29611903	R	I	FRG1B	Body	island	chr20:29611520-29612357	rs548363498;rs568541696;rs533898528;rs547808033	51;23;21;12
cg00050152	0.22033	0.0980111	0.122319	7.4328e-05	0.00525825	5	180479829	R	I	BTNL9	Body	island	chr5:180479585-180480959
cg25741594	0.742223	0.845467	-0.103244	7.50019e-05	0.00527298	11	58990439	R	II		IGR	opensea		rs529379705;rs544662801	2;1
cg03466587	0.187026	0.294314	-0.107288	7.5729e-05	0.00529759	3	187704482	F	II		IGR	opensea		rs115713602	0
cg14630748	0.488847	0.374541	0.114306	7.64966e-05	0.00531864	6	32014484	F	II	TNXB	Body	opensea		rs576033139;rs149933097	26;49
cg19825371	0.843925	0.7413	0.102625	7.68195e-05	0.00532101	17	79454562	R	II		IGR	shore	chr17:79454734-79455823	rs552187028;rs575156375	51;21
cg02450666	0.625509	0.74493	-0.119422	7.82757e-05	0.00536812	1	236845763	R	II		IGR	shelf	chr1:236849472-236850323	rs116763160;rs529680793;rs138921374	40;32;7
cg01630691	0.444603	0.343861	0.100742	7.92985e-05	0.00539851	2	203359167	F	II	BMPR2	Body	opensea
cg23970458	0.775992	0.608274	0.167719	8.05588e-05	0.00544402	1	168453196	F	II		IGR	opensea		rs10918903;rs71587016;rs10918904;rs10918905;rs143309987	8;8;9;46;50
cg23666553	0.627419	0.775432	-0.148013	8.06004e-05	0.00544456	7	155150015	R	II	BLACE	Body	opensea		rs6422754;rs560400236;rs527910947;rs6422753;rs143637121	40;25;20;18;1
cg18081760	0.692321	0.795472	-0.103151	8.20114e-05	0.00548606	1	114483597	R	II	HIPK1	Body	opensea
cg05291674	0.328993	0.225537	0.103456	8.22479e-05	0.00548983	15	68480210	F	II	PIAS1	3'UTR	opensea		rs372957210	16
cg11685162	0.593965	0.698962	-0.104996	8.29851e-05	0.00550509	2	242844876	F	II		IGR	island	chr2:242844583-242844944
cg21924631	0.499461	0.637454	-0.137993	8.48108e-05	0.00556345	12	12609699	F	II	LOH12CR1	Body	opensea
cg15922174	0.31896	0.183572	0.135388	8.55438e-05	0.00558899	9	126135998	F	I	CRB2	Body	island	chr9:126135407-126136193	rs377347664	16
cg17033499	0.637347	0.73972	-0.102373	8.57943e-05	0.00559798	1	116044436	R	II		IGR	opensea		rs148761302;rs142409608;rs543651034;rs565226980	46;44;17;1
cg15082166	0.941706	0.772724	0.168982	8.6787e-05	0.00562492	5	124005151	F	II	ZNF608	Body	opensea		rs114535526;rs11958542	38;42
cg10441070	0.571202	0.458741	0.112461	8.93908e-05	0.00571008	6	152126250	F	II	ESR1	5'UTR	shelf	chr6:152128822-152129771	rs569081669;rs538172816	0;42
cg15263617	0.697097	0.798606	-0.101509	8.95042e-05	0.00571008	20	5574362	F	II	GPCPD1	Body	opensea		rs565714270	44
cg04961217	0.29177	0.397065	-0.105295	9.203e-05	0.00576659	7	83865902	R	II		IGR	opensea		rs182514053	2
cg02287007	0.68175	0.787946	-0.106196	9.28705e-05	0.00579023	6	166877038	F	II	RPS6KA2	Body	opensea		rs566033047;rs530355058	2;28
cg00359365	0.647648	0.751493	-0.103846	9.37053e-05	0.00581911	1	26880547	F	II	MIR1976	TSS1500	opensea		rs573439065;rs545658875;rs529238707;rs41286645	0;9;28;36
cg16491062	0.488791	0.387842	0.100949	9.46766e-05	0.0058465	2	216306644	R	II		IGR	opensea		rs1250232	11
cg01043158	0.737065	0.625248	0.111817	9.7343e-05	0.00592408	12	90908677	F	II		IGR	opensea		rs533826519;rs184015460	0;47
cg19961648	0.834639	0.699216	0.135422	9.77314e-05	0.00593804	2	72463431	F	II	EXOC6B	Body	opensea		rs114733984	0
cg22332049	0.396868	0.503186	-0.106318	9.81825e-05	0.00595308	2	240609875	R	II		IGR	shelf	chr2:240612329-240612544	rs559293454;rs530014151	47;37
cg19689330	0.71345	0.820813	-0.107362	9.89369e-05	0.00598016	6	5512308	F	II	FARS2	Body	opensea		rs573811467;rs140137925;rs189084218	0;3;43
cg07283849	0.234117	0.354987	-0.120871	9.97948e-05	0.00600485	7	97401062	F	II		IGR	opensea		rs541308383;rs563985858;rs1848859;rs186521113;rs563061028	0;13;25;30;31
cg01116568	0.647516	0.812972	-0.165456	0.000100777	0.00602988	11	10476529	R	II	AMPD3	TSS200	shelf	chr11:10472000-10472857	rs563084772;rs10709823	19;4
cg23141170	0.317941	0.419664	-0.101723	0.00010245	0.00607702	1	98372526	R	II	DPYD	Body	opensea		rs139354815;rs545728175	22;1
cg18089519	0.782656	0.678929	0.103727	0.00010314	0.00609846	11	763339	F	I	TALDO1	Body	opensea		rs147297551;rs140952110;rs144914498;rs200500899;rs148922231;rs142801207	8;12;18;23;44;49
cg15129183	0.667397	0.773589	-0.106192	0.00010337	0.00610207	5	169760269	R	II	LOC257358	Body	opensea		rs548645849	1
cg19427345	0.835226	0.692195	0.143031	0.000103602	0.00611177	4	675827	R	II	MFSD7	Body	island	chr4:674843-676091	rs143423821;rs10716;rs559746381;rs202097240	38;35;33;17
cg19006947	0.902568	0.781572	0.120996	0.00010689	0.00620378	11	64034861	R	II	PLCB3	Body	island	chr11:64034860-64035066	rs200347031;rs562555278	41;13
cg13315706	0.456331	0.562041	-0.105711	0.000112495	0.00636303	21	46341054	F	II	ITGB2	TSS200	opensea		rs573521377	26
cg13077366	0.717232	0.826268	-0.109036	0.000119014	0.00652717	18	34908626	F	II	BRUNOL4	Body	opensea		rs183866848;rs187542244	1;25
cg02750792	0.200265	0.312141	-0.111877	0.000119569	0.00653417	3	39543967	R	II	MOBP	Body	island	chr3:39543771-39544223	rs533351708	50
cg07749951	0.693031	0.585055	0.107977	0.000122382	0.00659379	16	79352436	F	II		IGR	opensea		rs559011069;rs577429875;rs145532296;rs151100534	0;17;24;50
cg02744249	0.560253	0.663631	-0.103378	0.000122718	0.00660376	20	57582918	F	II	CTSZ	TSS1500	shore	chr20:57581902-57582595	rs141888952;rs539398391	39;48
cg13207180	0.616343	0.478719	0.137624	0.000124227	0.00664425	17	6558064	R	II		IGR	shore	chr17:6558221-6558441	rs562894513;rs2040848;rs182661125;rs568167110;rs145824060;rs547437677	49;42;28;23;12;11
cg27074505	0.65379	0.77838	-0.12459	0.000124288	0.0066461	2	37684473	F	II		IGR	opensea		rs529796183;rs147012918;rs560395720;rs888099;rs80257302	1;9;21;31;45
cg17944300	0.31227	0.417914	-0.105643	0.000124446	0.00664979	7	68899546	R	II		IGR	opensea		rs550015973;rs569805939;rs535504470	40;2;1
cg07161067	0.51399	0.643897	-0.129906	0.000124638	0.00665383	6	160405392	F	II	IGF2R	Body	opensea		rs564006782;rs9295117;rs148936633;rs559889684;rs10945645;rs570137983	0;7;12;29;32;33
cg13067055	0.647588	0.775861	-0.128273	0.000125196	0.00666764	14	53560138	F	II	DDHD1	Body	opensea		rs542200589;rs562364716	23;32
cg02729303	0.65401	0.542042	0.111968	0.000125646	0.00667619	5	16508920	R	II	FAM134B	Body	opensea		rs33684;rs576438070;rs112111682	24;23;10
cg03054684	0.245923	0.382564	-0.136641	0.000127421	0.00672646	3	39543515	R	II	MOBP	5'UTR	shore	chr3:39543771-39544223	rs1612165	30
cg27531986	0.474564	0.589229	-0.114665	0.000127542	0.00672706	12	117508426	R	II	TESC	Body	opensea		rs535339933;rs549268387	30;25
cg14640149	0.495655	0.596984	-0.101329	0.000129437	0.00678046	2	216546226	F	II		IGR	opensea		rs7604909	47
cg26726340	0.544813	0.439132	0.105681	0.000130665	0.00680823	17	77881721	F	II		IGR	opensea		rs561731509;rs149294882;rs559181601;rs184704953;rs533062415;rs115508579	14;15;31;35;36;44
cg07906931	0.616316	0.513995	0.102321	0.000134831	0.00691624	16	84683290	R	II	KLHL36	5'UTR	shore	chr16:84681760-84682732	rs541566141;rs561234817;rs115181415;rs575665592;rs116139840;rs3809614	45;43;41;39;35;11
cg01321962	0.854208	0.728158	0.12605	0.000135028	0.00691781	6	152126441	R	II	ESR1	5'UTR	shelf	chr6:152128822-152129771	rs114712094	49
cg16994041	0.592443	0.736491	-0.144048	0.000135477	0.00692797	7	151503269	F	II	PRKAG2	5'UTR	opensea		rs193184061;rs552541640;rs4442045	1;15;32
cg19608286	0.515036	0.655939	-0.140903	0.000135559	0.00693029	7	20123652	F	II	LOC101927668	Body	opensea		rs114306425;rs555710523	1;23
cg11085762	0.731157	0.623799	0.107357	0.000136035	0.00694528	19	17942317	F	II	JAK3	Body	island	chr19:17942061-17942567	rs140361965	1
cg14906510	0.606715	0.927203	-0.320488	0.000138096	0.00699164	12	7781169	R	II		IGR	island	chr12:7781003-7781248
cg11822088	0.620625	0.512492	0.108133	0.000139601	0.00702208	1	243398577	R	I	CEP170	5'UTR	opensea		rs114846777	20
cg09246302	0.622122	0.520748	0.101374	0.000140553	0.00704481	7	112121036	R	II	C7orf53	1stExon	opensea		rs537164104;rs555716375;rs574111315	11;5;2
cg03466977	0.543962	0.442489	0.101473	0.000141306	0.00706693	20	52556019	F	II		IGR	opensea
cg24450063	0.224821	0.083539	0.141282	0.00014157	0.00707423	1	156163899	R	II	SLC25A44	5'UTR	island	chr1:156163672-156164052	rs576706010;rs147134021	41;26
cg08016336	0.652636	0.547624	0.105012	0.00014323	0.0071103	4	41181318	R	II	APBB2	5'UTR	opensea
cg25374269	0.468849	0.605385	-0.136536	0.000147426	0.00722445	13	44887281	F	II		IGR	opensea		rs183863622;rs537633241;rs150322512	36;46;48
cg15570860	0.898043	0.598645	0.299398	0.000147552	0.00722746	11	8986840	F	II	TMEM9B	TSS1500	shore	chr11:8985452-8986507	rs77898208;rs10689687	0;1
cg13198297	0.5769	0.464944	0.111956	0.000147717	0.00722968	17	18046564	F	II	MYO15A	Body	opensea
cg18514705	0.802375	0.685562	0.116813	0.000147948	0.00723675	19	44330665	F	II	ZNF283	TSS1500	opensea		rs570785711;rs540955480	13;19
cg04371749	0.504159	0.616609	-0.112451	0.000148501	0.00724967	10	15251036	F	II		IGR	shelf	chr10:15254598-15254852	rs576738793	2
cg16127349	0.847046	0.746099	0.100947	0.000152583	0.00734324	1	164728497	F	II	PBX1	Body	opensea		rs565979341;rs534890304;rs923427;rs923428	1;6;39;45
cg19325132	0.589865	0.478123	0.111743	0.000158153	0.00747093	2	74358223	F	II		IGR	shore	chr2:74357574-74358014	rs552579287;rs571571006;rs2280642	12;15;29
cg27145347	0.666955	0.770037	-0.103082	0.000161641	0.00753877	11	67795659	F	II	ALDH3B1	3'UTR	shelf	chr11:67797802-67798413	rs190665404;rs558677709;rs570719358	0;1;43
cg16581738	0.798732	0.677613	0.121119	0.000162278	0.00755102	7	705693	F	I	PRKAR1B	Body	opensea		rs140281087;rs562195607;rs142767330;rs79850570	1;11;30;37
cg00078996	0.713378	0.826644	-0.113266	0.000162646	0.00755684	12	132293329	F	II		IGR	shore	chr12:132293443-132293816	rs562166393;rs112308296;rs370856092;rs547915882;rs561521635	7;19;34;39;48
cg06149155	0.474366	0.365715	0.108651	0.000164205	0.00759008	12	53443556	F	I	TNS2	TSS1500	shore	chr12:53441384-53441706	rs556781268	2
cg17472120	0.541458	0.415246	0.126212	0.000165348	0.00761606	6	28058715	F	II	ZSCAN12L1	TSS1500	opensea		rs548800123	26
cg09729012	0.581201	0.688692	-0.107491	0.000168804	0.00769063	3	72395774	F	II		IGR	opensea		rs531766256;rs550124820;rs114427233;rs80178686;rs553119555	1;10;16;31;32
cg01358620	0.645609	0.806979	-0.16137	0.000171415	0.00775262	14	31858202	R	II	HEATR5A	TSS200	opensea		rs546024824;rs61754288;rs61754289;rs547265914	27;17;14;1
cg18776460	0.437444	0.335081	0.102363	0.000178582	0.00789728	12	59311232	R	II	LRIG3	Body	shelf	chr12:59313559-59314452	rs12426212;rs537413174	7;1
cg10483660	0.468001	0.350584	0.117417	0.000179916	0.00792366	13	112241077	R	II		IGR	shelf	chr13:112238672-112238893	rs543721236;rs947170;rs550715757	20;17;1
cg24050474	0.463324	0.60325	-0.139926	0.000184791	0.00802567	3	39544326	F	II	MOBP	Body	shore	chr3:39543771-39544223	rs533785650;rs553643022	20;50
cg16150112	0.83901	0.728079	0.110931	0.000184882	0.00802706	1	89154167	R	II	PKN2	Body	shelf	chr1:89149594-89150658	rs183818259	2
cg22790870	0.760794	0.882523	-0.12173	0.000186889	0.00806238	12	128869988	F	II	TMEM132C	Body	opensea		rs78598564;rs61938448;rs11059673;rs558971333;rs528060109	0;11;15;30;47
cg12393623	0.704659	0.604186	0.100473	0.000187082	0.00806608	17	81047627	R	II	METRNL	Body	island	chr17:81047515-81047965	rs150895312;rs567105021;rs534356280	42;15;1
cg05185926	0.636765	0.738799	-0.102034	0.000188385	0.00808768	5	142602110	R	II	ARHGAP26	3'UTR	opensea		rs115841406;rs538130931	36;14
cg01404063	0.872621	0.719481	0.15314	0.000191719	0.00816281	10	54016945	F	II	PRKG1	Body	opensea		rs551983292;rs139359771;rs150054235	1;43;45
cg22507154	0.420895	0.314932	0.105963	0.000196899	0.00825476	1	91185233	R	I		IGR	island	chr1:91185156-91185577	rs575507817	28
cg21708058	0.39444	0.293421	0.101019	0.000199117	0.00829943	8	38585602	F	II	TACC1	TSS200	opensea		rs28364583;rs571146756	16;20
cg05890377	0.26796	0.145873	0.122087	0.000200617	0.00832526	2	74357713	R	I		IGR	island	chr2:74357574-74358014	rs572052927	4
cg00817464	0.505103	0.404099	0.101004	0.000204762	0.00840804	10	111662876	R	II	XPNPEP1	Body	opensea		rs569576113;rs189648666	33;20
cg17990900	0.684982	0.444643	0.240338	0.000205915	0.00843637	10	126354492	R	II	FAM53B	Body	opensea		rs561382949;rs372550341;rs58898174;rs80208108	19;12;9;2
cg18896979	0.37481	0.501966	-0.127156	0.000209332	0.00850825	2	242844174	F	II		IGR	island	chr2:242843760-242844198	rs116814626;rs542338992;rs76445379;rs74968453	24;31;44;45
cg14535332	0.160683	0.320061	-0.159378	0.000210312	0.00852864	21	35831954	R	I	KCNE1	TSS200	island	chr21:35831697-35832365	rs571152383;rs114742950;rs191629273	21;19;13
cg15877399	0.574348	0.472293	0.102056	0.000213357	0.00859793	12	116625593	R	II	MED13L	Body	opensea
cg10578777	0.519552	0.825572	-0.30602	0.000216563	0.00865168	12	7781093	F	I		IGR	island	chr12:7781003-7781248
cg15134787	0.760431	0.658263	0.102168	0.000227277	0.00885135	7	57471759	R	I		IGR	shore	chr7:57472316-57472797	rs536079168;rs114048582	5;1
cg25123566	0.490772	0.604877	-0.114105	0.000230228	0.00889899	12	47610734	F	II	FAM113B	5'UTR	opensea		rs557716601	37
cg03757387	0.345104	0.536244	-0.19114	0.000235602	0.0090038	4	109770908	F	II	COL25A1	Body	opensea		rs142706670	0
cg18787181	0.62074	0.487581	0.13316	0.000237544	0.00903865	3	14345227	F	II		IGR	opensea		rs182955802;rs575192232;rs13099962;rs71630853;rs1384110;rs529640899;rs1384109;rs560230685;rs141486282;rs78087164	0;3;7;7;8;19;20;31;47;50
cg13924510	0.744263	0.845641	-0.101378	0.000242665	0.00914366	11	36112355	R	II	LDLRAD3	Body	opensea
cg07659053	0.91951	0.796204	0.123306	0.00024419	0.00916919	6	171033352	R	II		IGR	island	chr6:171033351-171033942	rs62428697;rs552818962;rs568141233;rs77009438;rs556875116	25;23;21;9;5
cg19729930	0.3464	0.216583	0.129818	0.000246125	0.00920736	2	74357872	R	II		IGR	island	chr2:74357574-74358014
cg13872627	0.758337	0.548187	0.21015	0.000247792	0.00923876	6	31238036	R	II	HLA-C	Body	shore	chr6:31238852-31240120	rs41556321;rs2308628;rs41546713;rs41558713;rs1131014;rs1131015;rs61759945;rs41540117;rs2308622;rs72558149	51;47;37;36;29;28;17;11;9;2
cg26805263	0.457373	0.357072	0.100301	0.000250702	0.00929037	13	24212312	R	II	TNFRSF19	Body	opensea		rs572568407;rs539948746;rs554893321;rs577036636	19;6;5;1
cg09467607	0.57289	0.675267	-0.102377	0.000258068	0.00944047	2	36825704	R	II	FEZ2	TSS1500	shore	chr2:36824792-36825305	rs183753494;rs552563078;rs137912136	36;13;2
cg16222850	0.682074	0.414882	0.267191	0.000265644	0.00957339	15	64989523	R	II	OAZ2	Body	opensea		rs370713401;rs541931948	35;2
cg04004305	0.687714	0.545626	0.142088	0.000271319	0.00966688	10	25811258	R	II	GPR158	Body	opensea		rs540389163;rs114533269	45;2
cg07192082	0.335706	0.436223	-0.100517	0.000274038	0.00971468	14	75981936	F	II		IGR	opensea
cg26913058	0.529366	0.391457	0.13791	0.000286338	0.00993287	16	419975	R	I	MRPL28	Body	island	chr16:419860-420256	rs567105284;rs138926638;rs556143108	34;5;4
cg19470809	0.558202	0.443064	0.115138	0.000287477	0.00994913	21	33865773	F	II	EVA1C	Body	opensea		rs146550969	1
cg10326673	0.426498	0.187204	0.239294	0.000289169	0.00997627	2	30669757	R	II	LCLAT1	TSS1500	shore	chr2:30669988-30670720	rs184507399	23
cg17600231	0.560464	0.455997	0.104467	0.000294818	0.0100724	13	45008526	R	II	TSC22D1	3'UTR	shelf	chr13:45011151-45011395	rs569191088	16
cg25828445	0.521862	0.88375	-0.361888	0.000297187	0.0101085	12	7781288	R	II		IGR	shore	chr12:7781003-7781248
cg23771949	0.944451	0.832155	0.112296	0.000302207	0.0101942	10	134165390	R	II	LRRC27	3'UTR	island	chr10:134165143-134166313	rs141724598;rs534798623;rs540029006	51;41;6
cg05266226	0.584702	0.691984	-0.107282	0.000302883	0.0102059	1	22920119	F	II	EPHA8	Body	island	chr1:22919773-22920207	rs148500309;rs149084883;rs560791662	22;31;51
cg20054182	0.687949	0.795191	-0.107242	0.000321156	0.0105264	13	94840865	F	I	GPC6	Body	opensea		rs139092182;rs553929658;rs9589927;rs144952375	1;8;18;19
cg02920403	0.701353	0.601212	0.10014	0.000322594	0.0105512	11	60909009	F	II	VPS37C	5'UTR	opensea		rs143988917	1
cg22407942	0.372931	0.47552	-0.102589	0.000324109	0.0105757	7	22894828	F	II	SNORD93	TSS1500	shore	chr7:22893794-22894577	rs183165041;rs3834336	9;38
cg22004693	0.833071	0.63803	0.195041	0.000328759	0.0106567	7	99632812	F	II	ZKSCAN1	3'UTR	opensea		rs10274894	20
cg06417478	0.0851611	0.310908	-0.225747	0.000330543	0.0106849	19	12876846	R	II	HOOK2	Body	shore	chr19:12876889-12877108
cg07961512	0.492254	0.596991	-0.104737	0.000334431	0.0107482	1	119535619	F	II		IGR	shore	chr1:119535666-119535987	rs149487177;rs141109311;rs577083793;rs113063557;rs553134971	6;8;8;9;12
cg16863795	0.1963	0.309615	-0.113315	0.000336226	0.0107791	17	79259536	R	I	SLC38A10	Body	island	chr17:79259282-79259537	rs77461536;rs570581533;rs537045120	46;5;1
cg14431783	0.449512	0.7322	-0.282689	0.000339897	0.0108368	11	6678474	F	II	DCHS1	TSS1500	shore	chr11:6676496-6677096	rs149283824;rs182661604;rs532460111	0;15;43
cg04167096	0.720389	0.822367	-0.101977	0.000347258	0.0109507	2	227001602	F	II		IGR	opensea		rs188595748;rs563795911	23;30
cg15652532	0.496031	0.207565	0.288466	0.000347731	0.0109563	2	30669759	R	II	LCLAT1	TSS1500	shore	chr2:30669988-30670720	rs184507399	25
cg04164048	0.725686	0.623566	0.10212	0.000349196	0.0109744	16	70680498	R	II	IL34	1stExon	opensea		rs527896740	25
cg15069499	0.621698	0.754753	-0.133055	0.000353299	0.0110341	20	29637039	F	II		IGR	opensea		rs62196407;rs113447285;rs66498153;rs80191642;rs549440145	9;14;25;28;38
cg25000900	0.605786	0.499052	0.106734	0.000355713	0.011067	5	73197088	R	II	RGNEF	Body	opensea		rs182944481;rs188040167	11;1
cg01743235	0.759001	0.654683	0.104318	0.00036956	0.011271	2	99858763	R	II	LYG2	3'UTR	opensea		rs550051165;rs146631159;rs79919264	21;2;1
cg12859507	0.355239	0.474331	-0.119092	0.000370771	0.0112909	12	1909963	F	II	CACNA2D4	Body	shelf	chr12:1905277-1906765	rs530180609;rs2286378;rs563673183;rs530730594	1;16;17;31
cg09569224	0.267615	0.367785	-0.10017	0.000378303	0.0114123	9	108026834	R	II	SLC44A1	Body	opensea		rs553053547;rs10115888	49;26
cg16170767	0.294072	0.399047	-0.104975	0.000402389	0.0117924	6	99290737	R	II		IGR	island	chr6:99290279-99290771	rs1454849	2
cg19521832	0.141089	0.241484	-0.100395	0.000406501	0.011869	21	35831996	F	II	KCNE1	TSS200	island	chr21:35831697-35832365	rs568174200	29
cg23545872	0.783997	0.67291	0.111087	0.000409998	0.0119258	10	79074256	F	II	KCNMA1	Body	opensea		rs182232405;rs548859874;rs565676331;rs117260022	0;1;20;22
cg18916922	0.426606	0.540907	-0.114301	0.000412921	0.0119703	8	144420097	F	II		IGR	shelf	chr8:144416712-144417054	rs542796379;rs561071471;rs114958944;rs2980268	1;9;10;48
cg11475323	0.831029	0.717061	0.113968	0.000439059	0.0123441	5	38262316	R	II	EGFLAM	Body	shelf	chr5:38257825-38259136	rs558905512;rs144971664	31;1
cg23433418	0.666779	0.546519	0.120261	0.000442527	0.012401	22	24826825	F	II	ADORA2A	5'UTR	opensea		rs138745403;rs3761423	0;38
cg26117369	0.574402	0.678503	-0.104101	0.000453924	0.0125818	13	113104975	F	II		IGR	shore	chr13:113106337-113106544	rs147578130;rs540748926	1;36
cg04173878	0.606417	0.504133	0.102284	0.000455381	0.0125997	8	29384082	R	II		IGR	opensea		rs552201995;rs115740388;rs531484766;rs186828553;rs567310010	44;24;23;17;2
cg26181139	0.764853	0.514057	0.250796	0.000457667	0.0126367	6	31237770	F	II	HLA-C	Body	shore	chr6:31238852-31240120	rs1050106;rs1130947;rs41540512;rs1050118;rs146911342;rs41556617;rs1050147;rs201152245;rs199559204;rs200704360;rs41545712	1;3;4;6;9;16;32;43;44;47;51
cg00930781	0.748029	0.641051	0.106978	0.000458243	0.0126461	1	4660565	R	II		IGR	opensea		rs589176;rs552617868	15;9
cg11235602	0.244806	0.396692	-0.151886	0.000466235	0.0127648	3	39543776	R	I	MOBP	Body	island	chr3:39543771-39544223
cg27631256	0.605729	0.708147	-0.102418	0.000471259	0.0128406	9	117692745	R	II	TNFSF8	1stExon	opensea		rs532221203	28
cg20430773	0.210731	0.320646	-0.109916	0.000499883	0.0132312	1	16534157	F	I	ARHGEF19	Body	island	chr1:16532917-16534580	rs545386836;rs200726118	1;28
cg01382502	0.626811	0.730624	-0.103814	0.000504392	0.0132896	16	22252504	F	II	EEF2K	Body	opensea		rs553703049;rs117591390	1;7
cg07501816	0.536527	0.409856	0.126672	0.00050462	0.0132939	18	74107038	F	II	ZNF516	Body	opensea		rs146091093	25
cg23515828	0.615791	0.719072	-0.103281	0.000507721	0.0133328	14	31858190	F	II	HEATR5A	Body	opensea		rs61754289;rs547265914;rs7157977	0;13;19
cg14492599	0.639424	0.809825	-0.1704	0.000516613	0.0134584	17	77174290	F	I	HRNBP3	5'UTR	opensea		rs144385834	0
cg21236003	0.68876	0.796683	-0.107923	0.000543756	0.0138374	6	141957581	R	II		IGR	opensea		rs9496111	26
cg11738485	0.13274	0.423036	-0.290296	0.000552296	0.0139596	19	12877000	F	I	HOOK2	Body	island	chr19:12876889-12877108	rs529254370;rs201910676;rs35337531	0;11;42
cg03906031	0.792071	0.688495	0.103577	0.000556656	0.0140138	11	72489173	F	II	STARD10	Body	shelf	chr11:72492281-72492644	rs535952794	11
cg04320476	0.735723	0.856813	-0.12109	0.000566451	0.0141436	17	1492206	F	II	SLC43A2	Body	island	chr17:1492086-1492322
cg04824469	0.740028	0.460216	0.279812	0.00059896	0.0145994	14	41469306	R	II		IGR	opensea		rs529366317	32
cg13012494	0.209543	0.0836246	0.125919	0.000608722	0.0147218	21	47604986	F	I	C21orf56	TSS1500	shelf	chr21:47601020-47601229
cg07093324	0.380882	0.483008	-0.102127	0.000617134	0.0148292	2	114652143	R	II	ACTR3	Body	shelf	chr2:114647669-114648312	rs139133248;rs11889509	47;16
cg13023205	0.324699	0.516744	-0.192045	0.000631382	0.0149971	17	81060243	R	II		IGR	shore	chr17:81061938-81062324
cg08157084	0.67037	0.434128	0.236241	0.000643006	0.0151421	10	27001461	R	II	PDSS1	Body	opensea		rs535034293;rs74542922;rs578151598	32;11;1
cg00887255	0.773335	0.669063	0.104271	0.000683632	0.015639	6	31600560	F	II	BAT2	Body	shore	chr6:31599519-31599761	rs9501151;rs568745012	0;4
cg12483005	0.502945	0.693106	-0.190161	0.000698457	0.0158145	1	23474871	R	II	LUZP1	5'UTR	opensea		rs138178761	10
cg19272349	0.849767	0.719568	0.130199	0.000700482	0.0158441	13	37681255	R	II	CSNK1A1L	TSS1500	opensea		rs147750092	33
cg17981648	0.666691	0.564996	0.101694	0.000706461	0.0159179	6	133422365	R	II	LOC285735	Body	opensea		rs189242966;rs182276696;rs150337229	28;27;1
cg16201418	0.720449	0.615364	0.105085	0.000716766	0.0160425	4	61367032	R	II		IGR	opensea		rs577975295;rs114135368;rs558051194;rs573092111	48;31;10;7
cg00066750	0.586231	0.465475	0.120755	0.00072907	0.0161769	6	126080132	F	II	HEY2	Body	shore	chr6:126080334-126080831	rs143945370;rs3734640;rs3734639;rs554785398	18;37;38;41
cg14323984	0.780366	0.67538	0.104986	0.000754938	0.0164794	4	6695203	F	II	S100P	TSS1500	opensea		rs116264374	11
cg02578087	0.576003	0.687464	-0.111461	0.00076023	0.0165468	3	8671361	F	I	C3orf32	Body	opensea		rs144988627;rs532787180;rs544405168;rs562702991;rs139514930;rs113259595;rs111764726	0;9;15;23;25;29;30
cg05839875	0.703793	0.803905	-0.100112	0.000787756	0.0168658	5	39203190	R	II	FYB	5'UTR	opensea		rs186122702	1
cg14413680	0.73679	0.53919	0.1976	0.000789971	0.0168885	7	2539342	F	II		IGR	opensea		rs542661720;rs75857619;rs371635108;rs1465226;rs2158552;rs76476918	1;3;14;28;29;47
cg20891558	0.284185	0.176477	0.107708	0.000792778	0.016919	2	74357851	R	II		IGR	island	chr2:74357574-74358014
cg24786174	0.468884	0.604113	-0.135228	0.000822116	0.0172484	18	74118243	R	II	ZNF516	Body	shelf	chr18:74114551-74114791	rs114583808;rs558266647	48;18
cg14876868	0.630183	0.818965	-0.188782	0.000831068	0.0173383	4	26320063	R	II	RBPJ	TSS1500	shore	chr4:26321133-26323150	rs186895314	1
cg13449099	0.566262	0.732185	-0.165923	0.000842411	0.0174769	9	3667441	F	II	RFX3-AS1	TSS1500	opensea		rs34158258;rs138523283;rs62521606;rs556723353;rs62521609;rs62521610;rs62521611	1;38;38;40;43;46;47
cg06539091	0.652942	0.799456	-0.146514	0.000848484	0.0175371	10	116390942	R	II	ABLIM1	Body	shore	chr10:116391466-116391827	rs573478912;rs182563008;rs147747600;rs117961105	34;29;2;1
cg27485906	0.433071	0.326002	0.107069	0.000850663	0.0175612	13	42136511	F	II		IGR	opensea		rs573843591;rs117652483	0;1
cg19145607	0.759572	0.643728	0.115844	0.000904118	0.0181459	3	45983792	R	II	CXCR6	TSS1500	opensea		rs536426200;rs555464397	2;1
cg21358336	0.38948	0.243866	0.145613	0.000918441	0.0182993	17	6558440	F	II		IGR	island	chr17:6558221-6558441	rs535765580	31
cg09655253	0.698401	0.833829	-0.135428	0.000932465	0.0184505	6	39895417	R	II	MOCS1	5'UTR	opensea		rs3008822;rs539020312	9;7
cg16702083	0.415197	0.311205	0.103992	0.00093815	0.0185152	20	62328427	F	I	TNFRSF6B	Body	island	chr20:62328013-62328558	rs372873262;rs140998392;rs2258056;rs547333026;rs146787360	0;1;26;27;47
cg13498757	0.228501	0.342115	-0.113614	0.000943278	0.0185734	1	152161927	R	I		IGR	island	chr1:152161321-152161928	rs139600483;rs74822384;rs568591587	16;12;2
cg17052675	0.192351	0.315947	-0.123596	0.000950459	0.0186411	2	3827356	R	II		IGR	opensea		rs537164301	2
cg04657146	0.107023	0.251854	-0.144831	0.000955507	0.0186885	19	12876947	F	II	HOOK2	Body	island	chr19:12876889-12877108	rs897804;rs199712830	17;45
cg14825413	0.185238	0.314817	-0.129579	0.000974051	0.0188808	8	144358566	F	I	GLI4	Body	island	chr8:144357997-144359075	rs551314642;rs146144006	43;49
cg19244722	0.595853	0.487911	0.107942	0.000984027	0.018988	12	2048973	F	II		IGR	opensea		rs117693181	1
cg17749961	0.219255	0.0735495	0.145706	0.00098588	0.0190069	2	30669863	R	II	LCLAT1	TSS1500	shore	chr2:30669988-30670720	rs11891646;rs574918902;rs544134888	17;5;1
cg14159672	0.188584	0.368491	-0.179907	0.000998823	0.0191462	1	205819179	F	II	PM20D1	1stExon	island	chr1:205818898-205819191	rs35846832;rs113992474;rs536916938	13;31;49
cg09352518	0.199455	0.480499	-0.281044	0.00101569	0.0193219	19	21265421	R	II	ZNF714	5'UTR	island	chr19:21265164-21265433	rs8101412	50
cg21498923	0.354203	0.247413	0.10679	0.00101727	0.0193395	20	2187540	R	II	LOC388780	TSS200	island	chr20:2187532-2188576	rs556981361;rs148299112	47;27
cg07748963	0.272346	0.140176	0.132171	0.00102926	0.0194714	1	82627662	R	II		IGR	opensea		rs576925675	2
cg01852049	0.945676	0.84348	0.102196	0.00103077	0.019483	15	91072061	F	II	CRTC3	TSS1500	shore	chr15:91072689-91073976	rs60714381	37
cg04055096	0.870804	0.748191	0.122613	0.0010331	0.0195043	16	49642818	R	II	ZNF423	Body	opensea		rs528955993;rs549117483;rs192792686	27;11;1
cg03755748	0.68855	0.578322	0.110228	0.00104178	0.0195891	16	87996816	R	I	BANP	5'UTR	opensea		rs115864229;rs191539926;rs6540129	33;32;16
cg25744274	0.754696	0.551491	0.203206	0.00106397	0.0198146	2	232880298	F	II	DIS3L2	Body	opensea
cg06180152	0.277157	0.149965	0.127192	0.00106644	0.0198302	6	30043492	R	II	RNF39	1stExon	island	chr6:30042918-30043500	rs11758516	8
cg21113592	0.749382	0.855303	-0.105921	0.00107141	0.0198824	14	31858067	R	II	HEATR5A	1stExon	opensea		rs3887865;rs574786136;rs77777679	44;23;2
cg16584290	0.802109	0.69534	0.106769	0.00109963	0.0201691	5	462447	R	II	EXOC3	Body	shelf	chr5:464887-465666	rs563248749	1
cg23024343	0.667727	0.793572	-0.125846	0.00111335	0.0202991	7	107201750	F	II	COG5	Body	shelf	chr7:107204114-107204797	rs537810060	5
cg15293181	0.625534	0.758819	-0.133285	0.00113775	0.0205395	2	1166311	R	II	SNTG2	Body	shelf	chr2:1163016-1163820	rs73171704;rs528579569;rs111727584;rs74636060;rs115061570	19;18;3;2;1
cg03185552	0.342341	0.509108	-0.166767	0.00117854	0.0209518	17	81060259	R	II		IGR	shore	chr17:81061938-81062324
cg08823411	0.71783	0.613384	0.104447	0.00121657	0.0213175	17	78442827	F	II	NPTX1	3'UTR	island	chr17:78442568-78442849	rs562151785;rs146260619;rs11655574;rs139426639	0;21;22;43
cg00347798	0.637884	0.536964	0.10092	0.00121739	0.0213238	3	45077649	R	II		IGR	island	chr3:45077069-45077690	rs117513611;rs564960754;rs111434015	49;16;12
cg05508478	0.281558	0.123731	0.157827	0.00125635	0.0216969	11	9482677	R	II	ZNF143	5'UTR	island	chr11:9482109-9483152
cg11100581	0.518197	0.641004	-0.122807	0.00128695	0.0219974	6	75910011	R	II	COL12A1	Body	shore	chr6:75911579-75912133	rs601846;rs4276458;rs1967709;rs73463825	50;42;15;2
cg07332563	0.163783	0.319607	-0.155824	0.0013113	0.022231	6	291687	R	II	DUSP22	TSS1500	shore	chr6:291948-292839	rs536605667	1
cg00490688	0.705861	0.830039	-0.124179	0.00133623	0.0224731	10	93300683	F	II	HECTD2-AS1	Body	opensea		rs187853797;rs192762138	13;31
cg00375145	0.578431	0.705868	-0.127437	0.00134929	0.0225971	1	11128887	F	II	EXOSC10	Body	opensea		rs141527077	0
cg03307177	0.353086	0.495798	-0.142713	0.00138926	0.0229678	3	196347230	F	II		IGR	opensea		rs6583331;rs563733374;rs184380308;rs36122430;rs542701922	23;34;40;41;50
cg06238316	0.182447	0.387975	-0.205528	0.00142239	0.0232765	19	21265364	F	II	ZNF714	5'UTR	island	chr19:21265164-21265433	rs560609743;rs8101412	0;9
cg00031999	0.698583	0.587249	0.111334	0.00145053	0.0235207	9	140953581	R	II	CACNA1B	Body	opensea		rs12377346;rs184224704;rs141513326	28;14;1
cg25402687	0.856374	0.737639	0.118734	0.00145127	0.023526	12	114393323	F	II	RBM19	Body	opensea		rs574242079;rs74734506	0;1
cg02783661	0.509204	0.659506	-0.150303	0.00154886	0.0244046	12	502192	R	II	CCDC77	5'UTR	shelf	chr12:498098-498920	rs553554361;rs140382325	35;23
cg19059735	0.447875	0.618114	-0.170238	0.00157478	0.0246327	5	95874454	F	II	LOC101929710	Body	opensea		rs535667375;rs554370494;rs11272739;rs71617125;rs150311375	0;1;7;22;46
cg17783333	0.615731	0.511836	0.103895	0.00158445	0.0247235	5	16431777	R	II		IGR	opensea		rs77446572;rs568816303;rs536352294	35;19;1
cg06491827	0.551895	0.377201	0.174693	0.00159481	0.0248073	4	138463613	R	II		IGR	opensea		rs535740279	4
cg02878367	0.597942	0.476773	0.121169	0.00163512	0.0251564	6	272080	R	II		IGR	opensea		rs369012644;rs149144504	35;1
cg15374193	0.901233	0.754936	0.146296	0.00163984	0.0252013	4	10412521	R	I		IGR	opensea		rs77935206;rs112582821	35;29
cg16661464	0.754705	0.591133	0.163572	0.00164957	0.0252847	18	61037759	R	II		IGR	shelf	chr18:61033978-61035056	rs8084371	23
cg23521140	0.220016	0.331823	-0.111808	0.00165997	0.0253751	2	37617601	F	I		IGR	opensea		rs551643365;rs189167948;rs537449540	4;11;16
cg08017634	0.406436	0.50729	-0.100854	0.00167334	0.0254883	8	144659831	F	II	NAPRT1	Body	island	chr8:144659745-144660635
cg03122674	0.60401	0.481554	0.122456	0.00168722	0.0256056	7	56515752	R	I	LOC650226	Body	island	chr7:56515585-56515864
cg04481635	0.787592	0.607342	0.18025	0.00175071	0.026121	6	224813	F	II		IGR	opensea		rs35049359;rs13204661;rs11450351;rs192927573	1;1;6;9
cg25020666	0.674471	0.537555	0.136915	0.00175819	0.0261858	7	75957850	F	I	YWHAG	3'UTR	shore	chr7:75958865-75959074	rs576279340;rs79961113;rs150588235	0;27;40
cg18455616	0.517585	0.62521	-0.107624	0.00181976	0.0267054	2	99124870	F	II	INPP4A	5'UTR	opensea		rs577205902	6
cg01201512	0.473266	0.357158	0.116108	0.0018519	0.0269641	12	740338	F	II	NINJ2	Body	opensea		rs528442715;rs140489035	42;47
cg02345420	0.46861	0.361482	0.107128	0.00187999	0.0272007	14	60183832	F	II	RTN1	Body	opensea		rs72716159;rs187069554	0;17
cg12454169	0.475966	0.258781	0.217185	0.00188332	0.0272274	2	30669597	F	II	LCLAT1	TSS1500	shore	chr2:30669988-30670720
cg26098768	0.402186	0.286623	0.115563	0.00188542	0.0272362	20	2187533	R	II		IGR	island	chr20:2187532-2188576	rs556981361;rs148299112	40;20
cg25705717	0.20748	0.347448	-0.139968	0.0019022	0.0273715	10	27608719	F	I		IGR	island	chr10:27608674-27608892	rs531092515	21
cg14752227	0.78904	0.929612	-0.140572	0.00190647	0.0274011	20	34000481	F	II	UQCC	TSS1500	opensea		rs374255585;rs565102982	1;49
cg19624462	0.837602	0.716884	0.120719	0.00190727	0.027407	8	128668032	F	II		IGR	opensea		rs564117371;rs75181808;rs549856839;rs80040063	0;1;4;20
cg07157834	0.385468	0.493217	-0.107749	0.00192203	0.0275295	1	205819609	R	II	PM20D1	TSS1500	shore	chr1:205818898-205819191
cg00117018	0.396851	0.547327	-0.150476	0.00192277	0.0275366	8	145955983	F	II	ZNF251	Body	island	chr8:145955639-145955989	rs555705161	45
cg08162465	0.600702	0.714575	-0.113873	0.00192801	0.0275708	1	87668671	R	II		IGR	opensea		rs182414484;rs557079786	22;16
cg16149820	0.372884	0.655663	-0.282779	0.00195252	0.0277857	6	164251509	R	II		IGR	shelf	chr6:164255450-164256062	rs530200976	30
cg18637626	0.532528	0.633507	-0.100979	0.00195964	0.0278389	16	65158303	F	II		IGR	shore	chr16:65154656-65157664
cg15851958	0.749222	0.62163	0.127592	0.00198453	0.0280367	14	23487079	F	II		IGR	opensea		rs548802285;rs8021195;rs190691864	3;7;20
cg10935494	0.778374	0.888253	-0.109879	0.00199025	0.0280798	17	80760059	R	II	TBCD	Body	opensea
cg08103988	0.392467	0.243282	0.149185	0.0020001	0.0281604	17	6558365	R	I		IGR	island	chr17:6558221-6558441	rs561959780;rs527911377;rs193107893;rs9911968;rs549644044	50;48;40;38;22
cg18705301	0.592451	0.44346	0.148991	0.00200175	0.0281721	15	41695430	F	II	NDUFAF1	TSS1500	shore	chr15:41694493-41694756	rs56283962;rs535099725;rs553717996;rs576957421	0;13;25;44
cg09603707	0.672564	0.564845	0.10772	0.002013	0.0282566	13	22458760	R	II		IGR	opensea		rs527660588;rs190688016	2;1
cg18969004	0.729212	0.617666	0.111546	0.00205768	0.028603	6	31164743	F	I	HCG27	TSS1500	shore	chr6:31165412-31165923	rs28397273;rs28397274;rs28397275;rs28362333;rs184829200;rs28397276	7;20;27;36;49;51
cg16203592	0.546723	0.367022	0.179701	0.00208306	0.0287933	4	153601674	F	II	TMEM154	TSS1500	opensea		rs12643970;rs12650067	9;42
cg20141578	0.65757	0.75954	-0.10197	0.00210128	0.02893	12	12225262	R	I	BCL2L14	5'UTR	opensea		rs557705299;rs576083838;rs537132056;rs555322902	34;33;30;1
cg27176264	0.556106	0.710313	-0.154207	0.00212443	0.029114	17	81060149	F	II		IGR	shore	chr17:81060685-81060925
cg25377605	0.682086	0.577337	0.104749	0.00212779	0.0291412	8	10513717	F	II	RP1L1	TSS1500	opensea		rs571935673;rs113834419;rs150437437;rs528049666	1;23;45;51
cg03404938	0.677185	0.781615	-0.10443	0.00213182	0.0291686	1	95620559	R	II	TMEM56	Body	opensea		rs192878315;rs144676837	40;2
cg24503407	0.230562	0.362102	-0.13154	0.0021813	0.0295487	1	205819492	R	II	PM20D1	TSS1500	shore	chr1:205818898-205819191
cg21198455	0.842456	0.734932	0.107523	0.00221486	0.0298084	9	131679993	R	I	LRRC8A	3'UTR	opensea		rs540493763;rs560204120	22;2
cg15527220	0.549599	0.655093	-0.105494	0.00229675	0.030405	17	18894994	R	II	FAM83G	Body	opensea		rs566737998;rs188663536;rs116036225;rs180970374	49;38;15;1
cg19636627	0.765933	0.476522	0.289411	0.00231997	0.0305813	6	29649084	F	II		IGR	opensea		rs3131848;rs3131847	9;21
cg12016809	0.206859	0.0890173	0.117842	0.00233278	0.030678	21	47604291	F	II	C21orf56	5'UTR	shore	chr21:47602431-47602740	rs548951607;rs73384670	3;16
cg09447924	0.874459	0.752485	0.121974	0.00236406	0.0309061	3	48697823	R	II	CELSR3	1stExon	shore	chr3:48698335-48701667	rs200579374;rs193020039;rs138245512;rs145148789	50;14;4;2
cg19041719	0.773377	0.656029	0.117348	0.00236721	0.0309348	12	53865234	F	II	PCBP2	Body	opensea		rs181123204;rs547894353	0;11
cg15871215	0.632644	0.528505	0.10414	0.00238554	0.0310889	5	81402204	R	II	ATG10	Body	opensea		rs571882769;rs539079672	35;9
cg12896271	0.0873953	0.208331	-0.120935	0.00242073	0.0313474	4	119512856	R	I	LOC729218	TSS200	opensea		rs531302012;rs551002434;rs570867932;rs533837210;rs553620012;rs12649214	50;35;32;23;13;4
cg07533224	0.226344	0.357292	-0.130949	0.00242302	0.031364	1	205819345	F	II	PM20D1	TSS200	shore	chr1:205818898-205819191	rs558562579;rs572183684;rs541147089	0;5;41
cg15677797	0.298739	0.106044	0.192695	0.00243557	0.0314561	2	10184277	R	I	KLF11	5'UTR	island	chr2:10182635-10184702
cg21486694	0.571261	0.681765	-0.110505	0.00244197	0.0315045	19	49957559	F	II	ALDH16A1	Body	shore	chr19:49956279-49956837	rs16981276	47
cg14478768	0.658836	0.426984	0.231852	0.00245155	0.0315816	19	1083429	F	II	HMHA1	Body	island	chr19:1082576-1083430	rs111252362;rs113686091	1;20
cg04154526	0.757461	0.655377	0.102084	0.00248659	0.0318523	6	1904012	R	II	GMDS	Body	opensea		rs182067954;rs5873820	6;2
cg11735780	0.337901	0.460456	-0.122554	0.00250199	0.0319587	3	126945527	F	II		IGR	opensea		rs532187117	26
cg05200811	0.641059	0.794495	-0.153436	0.00250383	0.0319745	21	47581042	F	II		IGR	island	chr21:47580492-47582065	rs75660802;rs568431352	32;38
cg03004329	0.525299	0.424299	0.100999	0.00257678	0.0325038	15	86683313	R	II		IGR	opensea		rs184518503;rs62012442;rs74698164;rs568626783	32;31;24;14
cg17972105	0.495494	0.372097	0.123397	0.00259088	0.0326079	7	22485718	R	II	MGC87042	Body	opensea		rs187581536;rs551971400;rs192652451;rs183406436	36;15;6;1
cg06070970	0.377961	0.479846	-0.101885	0.00261499	0.0327908	8	144359074	F	II	GLI4	3'UTR	island	chr8:144357997-144359075
cg26081710	0.547036	0.698482	-0.151446	0.00268836	0.0333061	10	115468777	R	II	CASP7	TSS1500	opensea		rs79985585;rs72296063;rs563955340	11;6;2
cg05064044	0.282247	0.546934	-0.264687	0.00274049	0.0336561	6	292385	F	II	DUSP22	1stExon	island	chr6:291948-292839
cg10821964	0.462808	0.35483	0.107979	0.00280374	0.0341134	15	40269214	F	II	EIF2AK4	Body	shore	chr15:40268581-40269061	rs530714024	20
cg01310397	0.723354	0.828738	-0.105384	0.00285458	0.0344634	3	195490033	R	II	MUC4	Body	shore	chr3:195488595-195489381	rs540776916;rs559891779	47;12
cg17178900	0.348717	0.477182	-0.128465	0.00285586	0.0344708	1	205818956	R	I	PM20D1	Body	island	chr1:205818898-205819191	rs572245419;rs540811455	31;30
cg19563671	0.884917	0.746995	0.137923	0.00286055	0.0345076	17	43224158	F	II	HEXIM1	TSS1500	shore	chr17:43224933-43227616	rs534887397;rs554642150;rs565102986;rs3834588;rs78105063;rs145149938	1;2;3;8;26;44
cg11868485	0.709369	0.85279	-0.143421	0.00297365	0.0352735	4	140782938	R	II	MAML3	Body	shore	chr4:140781109-140781433	rs143055610	1
cg18710053	0.243165	0.344853	-0.101688	0.00305151	0.0358163	5	126409061	R	I	FLJ44606	5'UTR	island	chr5:126409006-126409327	rs527448315	21
cg06534464	0.853236	0.706553	0.146683	0.00305298	0.0358256	15	93122918	R	II		IGR	opensea		rs113062775;rs540879734;rs560788730	30;26;14
cg03013609	0.599456	0.246473	0.352984	0.00307879	0.0360017	1	236702902	F	II	LGALS8	Body	opensea		rs28704525;rs71642853;rs34070242	0;11;22
cg00545801	0.371898	0.49807	-0.126172	0.00312334	0.0362978	12	32455325	F	II	BICD1	Body	opensea		rs139158374;rs3844105	23;30
cg15461618	0.686724	0.573114	0.113611	0.00314345	0.0364317	8	23110550	R	II	CHMP7	Body	opensea		rs11135712;rs59981116;rs113673362	49;44;4
cg03786043	0.684694	0.569486	0.115208	0.00319394	0.0367749	12	34752829	F	II		IGR	opensea		rs538871723;rs570820012;rs552392775;rs566027806;rs534868944	5;15;16;21;26
cg24214585	0.667172	0.562783	0.104388	0.00319633	0.0367923	17	2554116	R	II	PAFAH1B1	Body	opensea		rs575638010;rs189726717	50;1
cg24245216	0.499085	0.753764	-0.254679	0.00319817	0.0368049	19	7004657	R	II		IGR	opensea		rs537719599	20
cg08835099	0.703663	0.840838	-0.137175	0.00320314	0.0368366	5	140198665	R	II	PCDHA2	Body	shelf	chr5:140201440-140201657	rs552472828;rs571019520;rs73280522	42;31;1
cg24668570	0.078935	0.203495	-0.12456	0.00321081	0.0368911	10	134973778	F	I	KNDC1	TSS200	island	chr10:134973510-134974311
cg02304092	0.205484	0.309564	-0.10408	0.00327989	0.0373398	5	126409227	F	I	FLJ44606	TSS200	island	chr5:126409006-126409327	rs575917503;rs541860323;rs561725205	14;19;29
cg19828869	0.401808	0.595738	-0.19393	0.00328185	0.0373541	2	171552304	R	II		IGR	opensea		rs532664003	12
cg12898220	0.248473	0.381284	-0.132811	0.0033284	0.0376605	1	205819356	F	II	PM20D1	TSS200	shore	chr1:205818898-205819191	rs541147089	30
cg13498216	0.253227	0.0975159	0.155711	0.00334048	0.0377317	2	10184305	R	I	KLF11	5'UTR	island	chr2:10182635-10184702	rs139638572;rs62127532;rs62127533	23;20;19
cg11766577	0.683917	0.803271	-0.119354	0.00334227	0.037744	21	47581405	R	I	C21orf56	Body	island	chr21:47580492-47582065	rs200257589	18
cg13840476	0.722928	0.615526	0.107402	0.0034092	0.0381668	7	47842749	F	II	PKD1L1	Body	opensea		rs3832463;rs559248483;rs200294826	1;18;47
cg03395511	0.313544	0.580603	-0.267059	0.0034126	0.0381797	6	291903	R	II	DUSP22	TSS200	shore	chr6:291948-292839	rs535453941	6
cg16434098	0.664383	0.560439	0.103944	0.00342358	0.0382504	5	167181836	F	II	ODZ2	Body	opensea		rs182490756	10
cg01624173	0.253089	0.384286	-0.131198	0.00346294	0.038519	14	75981868	R	II		IGR	opensea		rs175714;rs182147391	14;13
cg07167872	0.156826	0.301581	-0.144755	0.00346396	0.0385258	1	205819463	F	II	PM20D1	TSS200	shore	chr1:205818898-205819191
cg12833414	0.707198	0.537736	0.169462	0.00346522	0.0385307	1	247569540	F	II		IGR	opensea		rs150171964;rs61838756;rs61838757;rs61838758;rs61838759;rs138617897;rs186122086	5;22;24;25;32;44;45
cg21081239	0.612497	0.780454	-0.167957	0.00350732	0.0388071	11	115803291	F	II		IGR	opensea		rs555159126;rs66845416;rs67200206;rs34651826	0;4;8;47
cg14893161	0.132002	0.250412	-0.11841	0.00351607	0.0388658	1	205819251	R	II	PM20D1	5'UTR	shore	chr1:205818898-205819191	rs113992474;rs536916938	43;25
cg10024138	0.753329	0.520406	0.232923	0.00355549	0.0391149	10	135158947	F	II		IGR	opensea		rs572948537;rs189784661;rs558551337;rs77290480;rs7475471	1;25;26;27;34
cg18727946	0.49096	0.623538	-0.132578	0.00367522	0.0398707	8	122697767	F	II		IGR	opensea		rs35559604	6
cg18626478	0.891054	0.641054	0.25	0.00368954	0.0399568	2	205591269	R	II	PARD3B	Body	opensea		rs569291637;rs536745720;rs554498180;rs112611751;rs141225028	51;47;16;4;2
cg08742575	0.292522	0.173111	0.119411	0.00370762	0.0400671	21	47604166	F	I	C21orf56	5'UTR	shore	chr21:47602431-47602740	rs532802380;rs551714437	36;46
cg17068812	0.657881	0.5531	0.104781	0.00377131	0.0404768	9	32710046	R	II		IGR	opensea		rs115892738;rs187311663;rs546507813;rs147528906;rs116949427	37;35;11;2;1
cg18918831	0.455423	0.586528	-0.131105	0.00379081	0.0405907	3	195489782	R	II	MUC4	Body	island	chr3:195489669-195489943	rs185379165	25
cg18449879	0.588677	0.70052	-0.111843	0.00383613	0.0408724	19	16045054	R	II	CYP4F11	1stExon	opensea		rs201187403;rs199572323;rs140848882;rs140733161	48;36;9;8
cg07469075	0.583403	0.468537	0.114866	0.00386453	0.0410536	11	35548139	F	II	PAMR1	TSS1500	shore	chr11:35547139-35547396	rs561022842;rs574379954;rs185433352;rs28413843	1;4;17;42
cg17411546	0.925775	0.814777	0.110998	0.00386668	0.0410671	10	75410026	R	II	SYNPO2L	Body	shelf	chr10:75407413-75407706	rs9664186;rs150722403	36;29
cg16721106	0.794196	0.691783	0.102413	0.00387145	0.041093	2	242610452	R	II	ATG4B	Body	shelf	chr2:242606078-242606560	rs7584112;rs534666103;rs191875478;rs532694067;rs112454363;rs112415732	49;48;47;46;39;37
cg25436886	0.261976	0.369456	-0.10748	0.00391088	0.0413421	3	127056972	F	I		IGR	island	chr3:127056836-127057296	rs575350531;rs545677757;rs557573532;rs6799107;rs540357805	11;25;36;46;49
cg25529370	0.63752	0.746691	-0.10917	0.00391716	0.0413762	14	76669487	R	II	GPATCH2L	Body	opensea		rs182425728;rs113567968;rs142625792;rs150976799;rs529555716	37;30;20;15;13
cg23969005	0.861203	0.749495	0.111708	0.00396406	0.0416888	5	180386655	F	II		IGR	opensea		rs563606168	50
cg19896000	0.536587	0.42559	0.110997	0.00400696	0.0419666	3	196071664	F	II		IGR	opensea		rs141252736	0
cg03974581	0.637209	0.456376	0.180833	0.00400852	0.0419756	16	1189419	R	II		IGR	opensea		rs533912199;rs9921447;rs143870721;rs148648167	44;40;10;1
cg15503544	0.742446	0.635069	0.107376	0.00404562	0.042216	10	88626066	F	II	BMPR1A	5'UTR	opensea		rs67173598;rs564287639;rs528301238	5;9;11
cg24426391	0.453607	0.279402	0.174205	0.00411878	0.0426332	11	20384886	F	II	HTATIP2	TSS1500	shore	chr11:20385161-20385673	rs16906113;rs150405357;rs79239789;rs146533296	0;14;39;42
cg12756686	0.149873	0.323405	-0.173532	0.00414831	0.0428192	19	29218302	F	II		IGR	island	chr19:29218001-29218733	rs570802146	4
cg23403192	0.492554	0.686573	-0.194019	0.00428018	0.0435972	21	30396327	R	II	USP16	TSS1500	shore	chr21:30396848-30397410	rs555205342	18
cg17611936	0.530836	0.737886	-0.20705	0.00432342	0.0438607	7	151411526	R	I	PRKAG2	Body	opensea		rs73728279;rs568444655;rs534208353	34;23;11
cg00630761	0.754619	0.911031	-0.156412	0.00432659	0.0438808	8	94898169	F	II		IGR	opensea		rs141693696;rs537620333;rs557392759	0;14;45
cg00798281	0.39048	0.496371	-0.105891	0.00433604	0.0439383	6	33041697	R	II	HLA-DPA1	TSS1500	opensea		rs147041385	48
cg10409680	0.0598452	0.183065	-0.12322	0.00434445	0.0439934	6	31239320	R	II	HLA-C	Body	island	chr6:31238852-31240120	rs540545214;rs9264665;rs41562920;rs9264666;rs41544813;rs17879195;rs7383157;rs544242633	51;43;38;26;25;17;16;9
cg11618795	0.710083	0.577556	0.132527	0.00438092	0.044224	8	7333099	F	II	DEFB104A	TSS1500	opensea		rs371201715;rs373703198	34;38
cg02272576	0.491275	0.632301	-0.141026	0.00441866	0.0444525	6	43868964	F	II	LOC100132354	Body	opensea		rs1539508	22
cg23281729	0.194531	0.0634227	0.131108	0.00449507	0.0448852	18	78005477	F	I	PARD6G	TSS200	shore	chr18:78004028-78005438
cg27009374	0.620092	0.476321	0.14377	0.0044963	0.044892	10	47655296	F	II		IGR	shore	chr10:47653906-47654500
cg01019301	0.538737	0.650003	-0.111266	0.00455684	0.0452251	15	62910795	R	II		IGR	opensea		rs537570647;rs146074938	2;1
cg20203469	0.929943	0.813575	0.116368	0.00459497	0.0454603	11	134126284	F	II	ACAD8	Body	shelf	chr11:134122762-134122981
cg13952522	0.560487	0.45175	0.108737	0.00462085	0.0455983	3	21983719	R	II		IGR	opensea		rs537870;rs610320;rs610316;rs545190048	42;17;13;1
cg01516881	0.182784	0.378512	-0.195728	0.00472452	0.0462047	6	292596	R	I	DUSP22	Body	island	chr6:291948-292839	rs531907487;rs548791403	14;12
cg14182339	0.692483	0.79422	-0.101737	0.00484368	0.0468827	3	20251471	F	II		IGR	opensea		rs79997387;rs111394869;rs551628664;rs113646863;rs527827528	0;12;32;44;51
cg24100841	0.666063	0.483789	0.182274	0.00499245	0.0477143	6	29649024	F	II		IGR	opensea		rs112470363;rs3129054	25;32
cg07286216	0.536723	0.430324	0.1064	0.00512297	0.0484515	7	56515846	F	II	LOC650226	Body	island	chr7:56515585-56515864	rs115911119;rs368021849;rs532792149;rs149003202	6;9;40;44
cg18110333	0.230356	0.485178	-0.254822	0.00512868	0.0484877	6	292329	F	I	DUSP22	1stExon	island	chr6:291948-292839	rs575362233;rs115977262;rs560925034;rs530247647	0;13;20;27
cg05448271	0.461924	0.693421	-0.231496	0.00520494	0.048906	10	3741812	F	II		IGR	opensea		rs539481005	5
cg09102442	0.359126	0.243484	0.115642	0.005212	0.0489422	17	37977061	R	II	IKZF3	Body	opensea		rs193007155;rs115615406	18;2

## Sheet: Supplementary Table 4
Supplementary Table 4. Differential methylated CpG sites between PD and Control in postprandial. Sites were identified with an adjusted pvalue <0.05 and delta beta greater than +0.1 or less than -0.1.
CG ID	Beta Value PD Postprandial	Beta Value C Postprandial	deltaBeta	P-Value	adjusted P-value	Chromosome	Pair base	Strand	Type of Illumina probe	Gene Symbol	Feature	CGI	UCSC Islands Name	SNP ID	SNP Distance
cg10257000	0.710831	0.596882	0.113949	1.76853e-09	0.000440347	8	128983611	F	II	PVT1	Body	opensea		rs78983784;rs181620059	0;27
cg14508471	0.682537	0.550917	0.13162	1.15484e-08	0.000569307	8	61966331	R	II		IGR	opensea		rs558688798;rs577207171	19;18
cg25151453	0.898398	0.759073	0.139326	1.19019e-08	0.000569307	2	16366394	R	II		IGR	opensea		rs527251354;rs547287896	12;3
cg15924738	0.64967	0.51054	0.13913	1.23776e-08	0.000569307	14	33296030	R	II	AKAP6	3'UTR	opensea		rs555449737	31
cg24146773	0.607698	0.473123	0.134575	1.9406e-08	0.000677288	21	40824019	F	II	SH3BGR	1stExon	opensea		rs201095110;rs527340619;rs138773267	1;21;48
cg03726693	0.222478	0.106837	0.11564	4.28093e-08	0.000969007	19	58315178	R	II		IGR	opensea
cg00873648	0.355011	0.0872529	0.267758	5.22936e-08	0.00105572	6	26758622	F	I		IGR	opensea		rs538475372;rs10671185;rs71554913;rs10584839;rs76734727	6;9;9;13;24
cg03741869	0.716169	0.586663	0.129506	8.60822e-08	0.00143906	6	23125979	F	II		IGR	opensea		rs544699050;rs550529168;rs58904887;rs58173067;rs529317267;rs192889925	0;9;22;22;36;37
cg14960550	0.3551	0.218784	0.136316	9.46747e-08	0.00149074	11	89867450	F	II	NAALAD2	TSS1500	opensea		rs138867320	0
cg23743573	0.472299	0.29834	0.173959	1.23947e-07	0.00161171	11	89867420	F	II	NAALAD2	TSS1500	opensea		rs541260318;rs138867320	1;30
cg11778840	0.62697	0.51112	0.11585	1.93293e-07	0.00180891	21	40823722	R	II	SH3BGR	5'UTR	opensea		rs551481149;rs571299516	44;2
cg16731079	0.504661	0.320893	0.183767	1.98577e-07	0.00180891	21	41758562	R	II	DSCAM	Body	opensea		rs570199551	8
cg06324884	0.532766	0.423726	0.10904	2.05091e-07	0.00182377	4	95128311	F	II	SMARCAD1	TSS1500	shore	chr4:95128657-95129289	rs528675927;rs147616284	19;41
cg04004305	0.710375	0.532072	0.178302	2.25082e-07	0.0018935	10	25811258	R	II	GPR158	Body	opensea		rs540389163;rs114533269	45;2
cg24753988	0.619473	0.514931	0.104542	3.06262e-07	0.00205173	14	61575689	F	II		IGR	opensea
cg26217424	0.547076	0.437658	0.109418	3.19112e-07	0.00206536	3	111577657	R	II	PHLDB2	TSS1500	shore	chr3:111578237-111578739	rs542109951	18
cg21012057	0.885867	0.692895	0.192972	3.83887e-07	0.00213978	1	15538911	F	II	TMEM51	5'UTR	shelf	chr1:15541181-15541447	rs547120452	0
cg09495173	0.690536	0.569644	0.120891	4.0762e-07	0.00214422	2	72562399	F	II	EXOC6B	Body	opensea		rs187994725;rs566801802	0;11
cg26945217	0.250546	0.127048	0.123499	4.42742e-07	0.00219433	11	89867487	F	II	NAALAD2	TSS1500	opensea
cg04126393	0.44685	0.342456	0.104394	4.94501e-07	0.00228659	6	31409208	R	II		IGR	opensea		rs564284326;rs116825375;rs10529292;rs373737693	51;31;25;11
cg21196628	0.816144	0.706486	0.109658	5.61708e-07	0.00234923	14	93175350	F	II	LGMN	Body	opensea
cg21104971	0.674602	0.555646	0.118956	6.36114e-07	0.00239978	4	24647197	F	II		IGR	opensea		rs546083329;rs185529810;rs13126010;rs189652312;rs562347945	1;15;30;31;43
cg10083465	0.692919	0.564694	0.128225	7.08558e-07	0.00242216	2	138710901	R	II		IGR	opensea		rs190721639	2
cg19692784	0.458454	0.215585	0.242869	7.16627e-07	0.00242216	12	739953	F	I	LOC100049716	TSS200	opensea		rs535601198	12
cg26276369	0.747391	0.645914	0.101477	7.24853e-07	0.00243111	7	151511780	R	II	PRKAG2	1stExon	opensea		rs559242390;rs528279749;rs181611515	34;28;11
cg20941737	0.645842	0.523003	0.122838	8.28271e-07	0.00260341	3	114790243	F	II	ZBTB20	1stExon	opensea
cg14138002	0.901947	0.801672	0.100275	8.54714e-07	0.00261616	18	46450148	R	II	SMAD7	Body	shelf	chr18:46447718-46448083	rs73435445;rs565860637;rs9960896	35;5;1
cg08141300	0.573503	0.455894	0.117609	8.97427e-07	0.00261616	1	94051106	R	II	BCAR3	TSS1500	opensea
cg00156230	0.619043	0.4483	0.170744	9.16879e-07	0.00261616	7	45073692	F	II	CCM2	Body	opensea		rs183155173;rs116287020	0;41
cg15837100	0.675672	0.555138	0.120534	9.48286e-07	0.00263324	1	22647529	F	II		IGR	opensea		rs537746704	1
cg07585502	0.796787	0.691376	0.105411	9.84405e-07	0.00264504	8	101912084	R	I		IGR	opensea		rs145227525;rs4734017	41;13
cg15616257	0.658948	0.546616	0.112332	9.92283e-07	0.00265665	21	40823680	F	I	SH3BGR	5'UTR	opensea		rs551481149;rs571299516;rs527268353	0;42;45
cg26654770	0.435873	0.181013	0.25486	1.0094e-06	0.0026603	12	740100	F	II	NINJ2	Body	opensea		rs539848858	15
cg25739309	0.802949	0.673934	0.129014	1.06827e-06	0.0026813	17	78900452	F	II	RPTOR	Body	shelf	chr17:78896436-78896803	rs112078705;rs142338885	0;30
cg13097088	0.815621	0.711621	0.104001	1.13113e-06	0.00273945	1	7120900	R	II	CAMTA1	Body	shore	chr1:7122519-7122727	rs531116380;rs115412872;rs536255817	8;2;1
cg04223436	0.553188	0.411716	0.141472	1.21406e-06	0.00275071	18	24234722	R	II	KCTD1	Body	shore	chr18:24235589-24237261	rs538797446;rs557140114;rs184178965	31;15;1
cg09630103	0.507856	0.403572	0.104284	1.25809e-06	0.00281249	14	75868204	R	II		IGR	opensea		rs8005171;rs116144592;rs115288586	34;25;1
cg09624807	0.793881	0.690581	0.1033	1.28515e-06	0.00281833	16	57080116	R	II	NLRC5	Body	opensea
cg23320029	0.680339	0.573263	0.107076	1.30089e-06	0.00281833	3	171004750	F	II	TNIK	Body	opensea		rs570245571;rs74631279	10;25
cg04813119	0.427389	0.322242	0.105147	1.42209e-06	0.00282213	17	75181254	F	II	SEC14L1	Body	opensea		rs540919317;rs145469179	0;9
cg02090654	0.686317	0.562718	0.123599	1.46099e-06	0.00282213	7	126698344	R	II	MIR592	TSS200	opensea		rs574975795	20
cg04306507	0.496752	0.388497	0.108256	1.49823e-06	0.00282213	14	55594613	R	II	LGALS3	TSS1500	shore	chr14:55595697-55596692	rs180936005	26
cg02805814	0.707491	0.60425	0.103242	1.52032e-06	0.00282213	19	53088482	F	II		IGR	island	chr19:53088326-53088660	rs3840907	48
cg09632067	0.785541	0.682362	0.103179	1.54901e-06	0.00283423	2	102563111	F	II		IGR	opensea		rs556044288	12
cg26986681	0.327303	0.193781	0.133522	1.68545e-06	0.00286784	4	58060609	R	I		IGR	shore	chr4:58061751-58062115	rs563266280	14
cg01243097	0.727275	0.605672	0.121603	1.78724e-06	0.00289241	21	35146511	R	II	ITSN1	Body	opensea		rs116375299;rs554458221	49;20
cg15263617	0.6899	0.796393	-0.106494	1.88497e-06	0.00292386	20	5574362	F	II	GPCPD1	Body	opensea		rs565714270	44
cg11270806	0.414071	0.296657	0.117414	1.89452e-06	0.00292386	4	23892515	R	II	PPARGC1A	TSS1500	opensea		rs539933172;rs551849339	27;1
cg14911689	0.41793	0.18777	0.230159	1.91815e-06	0.00293309	12	739980	F	I	NINJ2	Body	opensea		rs556861629;rs34038797;rs529160013;rs57671584	27;29;38;43
cg10254035	0.685764	0.565479	0.120285	1.92436e-06	0.00293309	6	21741635	F	II	FLJ22536	Body	opensea		rs527533725;rs546685661	1;15
cg13393830	0.352488	0.24246	0.110027	2.04e-06	0.00300311	19	52391605	F	II	ZNF577	TSS1500	shore	chr19:52390841-52391368	rs114778535;rs143140683	2;33
cg10199490	0.593228	0.462816	0.130412	2.0483e-06	0.00300311	12	86230675	R	II	RASSF9	TSS1500	opensea
cg20132775	0.462725	0.359036	0.103689	2.12913e-06	0.00302366	3	142444202	F	II	TRPC1	Body	shore	chr3:142442702-142443978	rs9877174	12
cg19520234	0.436769	0.277746	0.159023	2.24429e-06	0.00305235	4	141391053	R	II		IGR	opensea
cg20117675	0.482515	0.375169	0.107346	2.32248e-06	0.00309237	6	30641220	R	II	DHX16	TSS1500	shore	chr6:30640431-30640853	rs574211558;rs543224608	34;26
cg22435875	0.499184	0.385032	0.114152	2.37046e-06	0.00310665	14	62037980	R	II	LOC101927780	TSS1500	opensea		rs141259992;rs33935842;rs61992995;rs556014401;rs144985444	48;18;14;2;1
cg24553170	0.462619	0.354367	0.108251	2.39741e-06	0.00310665	1	49243472	F	II	AGBL4	Body	shore	chr1:49242371-49242810	rs150179440;rs550353004;rs568863814	17;42;46
cg02955354	0.805626	0.694159	0.111468	2.47819e-06	0.00310665	7	1135879	R	II	C7orf50	Body	island	chr7:1135744-1135992
cg08803490	0.787745	0.653067	0.134678	2.51335e-06	0.00310665	12	80288661	R	II	PPP1R12A	Body	opensea		rs569819499;rs111349003;rs529097635;rs114778115	31;17;12;9
cg17505823	0.69106	0.584407	0.106653	2.55535e-06	0.00310665	4	6525489	R	II	PPP2R2C	Body	opensea		rs540043714	1
cg20796635	0.625383	0.507949	0.117434	2.55755e-06	0.00310665	11	82826902	F	II		IGR	opensea		rs573777704	1
cg00828709	0.602867	0.483876	0.118991	2.58772e-06	0.003124	10	50507071	R	II	C10orf71	TSS200	opensea
cg09685096	0.624876	0.513769	0.111107	2.7957e-06	0.00318599	1	86157111	F	II	ZNHIT6	Body	opensea		rs149503754;rs143969446;rs529951914	0;5;38
cg09968114	0.677954	0.569807	0.108147	2.82179e-06	0.00318599	10	57228030	R	II		IGR	opensea		rs541954281	43
cg15789211	0.428393	0.327547	0.100846	2.85367e-06	0.00318599	17	935235	F	II	ABR	TSS200	shore	chr17:933026-933236	rs532234965;rs529315754	19;38
cg11618795	0.766405	0.539535	0.226869	2.87229e-06	0.00318599	8	7333099	F	II	DEFB104A	TSS1500	opensea		rs371201715;rs373703198	34;38
cg16348820	0.430721	0.303447	0.127274	2.91855e-06	0.00318599	1	149909080	R	II	MTMR11	TSS1500	opensea		rs587767701	46
cg07596401	0.569694	0.468031	0.101663	2.9213e-06	0.00318599	10	126150086	R	II	LHPP	TSS1500	shore	chr10:126150243-126150740	rs548825790	18
cg25426208	0.374149	0.483397	-0.109248	3.04967e-06	0.00318599	6	27198646	F	II		IGR	opensea		rs542066620;rs561900100	19;39
cg12988522	0.0790794	0.297249	-0.21817	3.05454e-06	0.00318599	12	57623095	R	II	SHMT2	TSS1500	shore	chr12:57623420-57623903	rs10717122	5
cg20517941	0.199797	0.0941279	0.105669	3.05596e-06	0.00318599	2	201600636	F	II	LOC100507140	TSS1500	opensea		rs181523335;rs577259105;rs538146719;rs555847119;rs185973935	0;7;26;46;51
cg15473904	0.288981	0.179789	0.109192	3.09348e-06	0.00318599	9	140446993	F	II	MRPL41	3'UTR	shore	chr9:140445653-140446891	rs142553175;rs556316115	3;11
cg05760765	0.661125	0.518194	0.142931	3.23642e-06	0.00319202	12	125243098	F	II		IGR	opensea		rs367745520;rs188367171	22;29
cg05041596	0.305894	0.176457	0.129437	3.26983e-06	0.00319202	11	89867385	F	II	NAALAD2	TSS1500	opensea		rs146079133;rs10765249;rs541260318	19;29;36
cg01771651	0.74518	0.644944	0.100236	3.27353e-06	0.00319202	6	33162444	R	II	RXRB	3'UTR	shore	chr6:33160945-33161337	rs377652976	32
cg19600670	0.572576	0.462272	0.110304	3.31192e-06	0.00321074	1	193090350	F	II	CDC73	TSS1500	shore	chr1:193090728-193091224
cg03654488	0.524304	0.388415	0.135889	3.36894e-06	0.00322604	2	178499706	F	II	PDE11A	Body	opensea		rs529774715;rs540335734;rs560388402	27;47;49
cg22681709	0.332664	0.186028	0.146635	3.43666e-06	0.00322903	2	178499509	F	II	PDE11A	Body	opensea
cg18927077	0.349744	0.245593	0.104151	3.46116e-06	0.0032352	14	103605358	R	II		IGR	island	chr14:103604539-103605504	rs552897866;rs566366187	51;28
cg03779570	0.582497	0.473495	0.109002	3.52923e-06	0.00326441	9	17018509	F	II		IGR	opensea		rs182177903	28
cg01581757	0.288511	0.174552	0.113959	3.53113e-06	0.00326441	20	2383390	F	II	TGM6	Body	shore	chr20:2384234-2384436	rs569858255;rs537290945;rs559046898	1;4;38
cg19211851	0.543508	0.443328	0.10018	3.62049e-06	0.00327805	2	43555466	R	II	THADA	Body	opensea		rs569557205;rs538556287;rs183811730	33;30;1
cg04251208	0.706784	0.597422	0.109362	3.67279e-06	0.0032868	19	3458194	F	II	NFIC	Body	shore	chr19:3456182-3456581	rs145238169;rs574544984	0;37
cg08604960	0.55888	0.45804	0.10084	3.88614e-06	0.00331538	5	157003436	R	II	ADAM19	TSS1500	shore	chr5:157001468-157001756
cg00375145	0.375509	0.711189	-0.33568	3.98758e-06	0.00333923	1	11128887	F	II	EXOSC10	Body	opensea		rs141527077	0
cg09069072	0.702626	0.592842	0.109784	4.07308e-06	0.00337676	1	15482753	R	I	TMEM51	5'UTR	shore	chr1:15479219-15481471	rs6683240;rs530228372;rs78730794;rs569793802;rs375660486	49;40;27;26;1
cg25755057	0.543285	0.436183	0.107102	4.10209e-06	0.00338205	13	76323667	R	II	LMO7	Body	opensea		rs181611322	5
cg12583076	0.718024	0.595491	0.122533	4.20325e-06	0.003403	12	65082713	R	II	RASSF3	Body	opensea		rs150012298;rs376715855;rs571562890	36;28;9
cg25279553	0.297675	0.174473	0.123202	4.2531e-06	0.00341011	19	10444815	F	II	RAVER1	TSS1500	island	chr19:10443688-10446022	rs2278442	11
cg11495753	0.763258	0.591283	0.171974	4.34613e-06	0.00341567	2	30006577	F	II	ALK	Body	opensea		rs150888585;rs554851002;rs17734060;rs543827297;rs72788234	1;9;10;12;46
cg03938525	0.839275	0.72091	0.118365	4.3888e-06	0.00341567	15	79262857	R	II	RASGRF1	Body	opensea		rs192694152;rs546670050;rs185693110	49;29;2
cg07581680	0.585149	0.483737	0.101413	4.39435e-06	0.00341567	2	196961847	F	II		IGR	opensea		rs529268083	21
cg23881458	0.549468	0.441874	0.107594	4.45017e-06	0.00343437	6	42754477	F	II		IGR	shelf	chr6:42750449-42751432	rs9394925	48
cg05721376	0.748846	0.629027	0.119819	4.48134e-06	0.00343764	21	40823279	R	II	SH3BGR	5'UTR	opensea		rs566237857;rs556440963	6;2
cg01031670	0.604556	0.496313	0.108243	4.54222e-06	0.00343764	22	43014920	R	II	CYB5R3	3'UTR	shelf	chr22:43010440-43011063	rs77499608;rs561702259;rs372356101	6;4;2
cg03961133	0.452835	0.324913	0.127922	4.58949e-06	0.00344249	3	57256135	F	II		IGR	opensea		rs189051484;rs181713876;rs185576193;rs539172458;rs541438268	0;14;18;20;22
cg12905085	0.320528	0.216276	0.104252	4.64504e-06	0.00344376	1	32054510	F	I		IGR	island	chr1:32054341-32054843	rs559338220;rs186212781;rs551390435	3;24;40
cg15070894	0.146676	0.386694	-0.240018	4.70867e-06	0.00346128	6	29894162	R	II	HCG4P6	TSS1500	island	chr6:29894140-29895117	rs1627982;rs62389592;rs9259823	36;25;12
cg03549961	0.648935	0.545656	0.103279	4.75032e-06	0.00346128	14	71912677	R	II		IGR	opensea
cg05578102	0.414551	0.206869	0.207681	4.79829e-06	0.00346128	12	739986	F	I	LOC100049716	TSS200	opensea		rs556861629;rs34038797;rs529160013;rs57671584	21;23;32;37
cg25426302	0.419385	0.318835	0.100549	4.8421e-06	0.00346326	6	32120826	R	II	PPT2	TSS1500	shore	chr6:32121829-32122529
cg13557804	0.870683	0.757662	0.113021	4.88598e-06	0.0034792	6	33117976	F	II		IGR	opensea		rs541176595	50
cg00817464	0.522164	0.38531	0.136854	5.08576e-06	0.00354408	10	111662876	R	II	XPNPEP1	Body	opensea		rs569576113;rs189648666	33;20
cg21126626	0.535221	0.427282	0.107939	5.38858e-06	0.00363605	5	68787747	R	II	OCLN	TSS1500	shore	chr5:68788151-68789823
cg17844121	0.740887	0.638157	0.10273	5.41684e-06	0.0036438	7	113517552	R	II	PPP1R3A	3'UTR	opensea		rs551710327;rs78892085	48;21
cg12852742	0.590737	0.445164	0.145573	5.62909e-06	0.00366589	6	40080305	F	II		IGR	opensea		rs529108204;rs73418839;rs568926320;rs537980810	4;14;17;34
cg19186105	0.393357	0.277738	0.115619	5.76303e-06	0.00367639	11	119223667	R	II		IGR	shelf	chr11:119227096-119227758	rs7112579;rs113101365;rs570183063	24;21;6
cg22526226	0.646575	0.534045	0.11253	5.86517e-06	0.0036943	12	46169000	F	II	ARID2	Body	opensea		rs191235319;rs115111641	0;31
cg18830919	0.606711	0.498416	0.108295	5.88742e-06	0.0036943	18	8912779	R	II		IGR	opensea		rs536852573;rs558586410	2;1
cg01097406	0.471832	0.323353	0.148479	6.0458e-06	0.00371168	16	89675127	R	II		IGR	opensea		rs80089054	19
cg26010218	0.477985	0.351861	0.126124	6.05027e-06	0.00371168	4	78977223	R	I	FRAS1	TSS1500	shore	chr4:78978365-78979256	rs557480457	29
cg27027230	0.477504	0.369303	0.108201	6.17097e-06	0.00371168	10	63734682	F	II	ARID5B	Body	opensea		rs541799962	16
cg09762913	0.574651	0.468048	0.106602	6.24554e-06	0.00373218	8	117879422	F	II	RAD21	5'UTR	opensea		rs16889052	34
cg06694589	0.783146	0.667722	0.115424	6.33102e-06	0.00374729	10	104832357	F	II	CNNM2	Body	opensea		rs567890686;rs535310498	1;40
cg24999727	0.629594	0.493759	0.135834	6.35489e-06	0.00375546	4	88243818	R	II	HSD17B13	1stExon	opensea		rs200528299	4
cg18043195	0.627541	0.525788	0.101753	6.36659e-06	0.00375643	9	19033231	R	II	FAM154A	TSS200	opensea		rs564260145;rs62563561	41;8
cg23004466	0.434654	0.32268	0.111974	6.58242e-06	0.00378541	7	106815478	F	II	HBP1	5'UTR	opensea		rs534915864;rs563252150	0;4
cg09469870	0.705619	0.575537	0.130082	6.69806e-06	0.00380479	6	22785550	F	II		IGR	opensea		rs546491194;rs558469653;rs576844615	3;11;31
cg21581195	0.699382	0.594331	0.105051	6.70035e-06	0.00380479	16	55677285	F	II		IGR	opensea		rs540746578;rs114208606;rs75555384	0;33;42
cg15162660	0.743692	0.611797	0.131896	6.81709e-06	0.00381168	10	31895365	R	II		IGR	shelf	chr10:31892189-31892752
cg22897411	0.687188	0.54996	0.137228	7.02772e-06	0.0038322	4	80886232	F	II	ANTXR2	Body	shore	chr4:80885844-80886148	rs145013439	8
cg16926213	0.564951	0.460395	0.104556	7.04477e-06	0.00383371	1	1841314	R	I		IGR	shore	chr1:1839958-1840601	rs547946866;rs553395222;rs576506146	28;26;13
cg04453436	0.68753	0.567157	0.120373	7.26447e-06	0.00386767	2	217565044	R	II		IGR	opensea
cg27251916	0.476955	0.347275	0.12968	7.57011e-06	0.0039033	8	125954285	R	II	LINC00964	Body	opensea		rs2555723;rs188263555;rs193188810	13;11;1
cg14391907	0.641793	0.483495	0.158298	7.61389e-06	0.00390833	9	117349544	F	II	ATP6V1G1	TSS1500	shore	chr9:117349887-117350388	rs111879760	20
cg14100005	0.751398	0.595457	0.155941	7.61869e-06	0.00390833	7	151506979	F	II	PRKAG2	5'UTR	opensea		rs4530949;rs551162574	6;7
cg00932330	0.712019	0.600648	0.111372	7.72714e-06	0.00391709	6	15136508	F	II		IGR	opensea		rs531567822;rs544889679;rs2747497	11;14;17
cg05609160	0.326827	0.17732	0.149507	8.22509e-06	0.00397055	15	91208370	F	II		IGR	island	chr15:91208319-91209026	rs547808831;rs62025078	34;48
cg01152056	0.353917	0.216743	0.137174	8.22847e-06	0.00397055	6	166260319	F	I		IGR	opensea		rs139242819	17
cg02693607	0.526955	0.390186	0.136769	8.35246e-06	0.00399498	7	27150598	R	II	HOXA3	5'UTR	shore	chr7:27150030-27150418	rs573280935;rs138998706	46;44
cg02659586	0.588345	0.486059	0.102286	8.39518e-06	0.00399498	5	143037707	F	II		IGR	opensea		rs186301972;rs547000077	0;15
cg22623649	0.571383	0.470812	0.10057	8.4469e-06	0.00399602	8	99179021	R	II		IGR	opensea		rs531339024;rs112707842;rs139386536;rs533888970	48;45;44;9
cg24697254	0.668024	0.533255	0.134769	8.45778e-06	0.00399602	7	17701860	F	II		IGR	opensea		rs547921518;rs535860006;rs558361825	14;27;51
cg01020801	0.742379	0.579795	0.162585	8.5647e-06	0.00401429	20	61297564	F	II	SLCO4A1	Body	opensea		rs191407172;rs544328622;rs112236192;rs562550870	0;22;37;40
cg26827455	0.614349	0.514324	0.100025	8.58456e-06	0.00401429	7	75598687	R	II	POR	Body	opensea		rs149629090;rs550015584	17;1
cg06391412	0.738502	0.626365	0.112137	8.98251e-06	0.00406184	3	71295684	R	II	FOXP1	5'UTR	opensea
cg03398481	0.696704	0.587369	0.109335	9.03195e-06	0.00406184	15	81666671	R	II	TMC3	TSS1500	opensea		rs141334807	22
cg09916174	0.329648	0.22097	0.108678	9.07941e-06	0.00406184	7	134576049	F	II	CALD1	TSS200	opensea
cg17416742	0.616736	0.50604	0.110696	9.10171e-06	0.00406298	7	39396311	F	II	POU6F2	Body	opensea		rs116599074	6
cg03466977	0.561968	0.436257	0.125711	9.32243e-06	0.00408188	20	52556019	F	II		IGR	opensea
cg03726193	0.626465	0.496586	0.129879	9.8587e-06	0.00416676	15	98984226	F	II	FAM169B	Body	opensea		rs190816870;rs554905061;rs75368525	0;19;49
cg12771637	0.739932	0.601862	0.13807	9.91123e-06	0.00417081	11	56371643	R	II		IGR	opensea		rs74568540;rs1945282	50;12
cg23709898	0.55591	0.455709	0.100201	1.00162e-05	0.00418493	14	61614555	R	II		IGR	opensea
cg26929272	0.499762	0.380918	0.118845	1.01214e-05	0.00419938	10	88295210	R	I		IGR	island	chr10:88295205-88295592	rs573613282;rs540920317;rs561715002;rs528847330	9;7;5;3
cg07474842	0.479057	0.618346	-0.139289	1.01719e-05	0.00420021	6	136915088	F	II	MAP3K5	Body	opensea		rs191565740;rs544271382;rs561369213	0;4;36
cg06379192	0.723325	0.623266	0.100059	1.0481e-05	0.00422787	1	3157287	F	I	PRDM16	Body	shore	chr1:3157509-3158300	rs183996699;rs139770400;rs188792658	4;26;37
cg13135333	0.66867	0.554026	0.114643	1.07355e-05	0.00425155	8	13512498	F	II		IGR	opensea		rs190913879;rs76392223	1;25
cg10622643	0.492536	0.372867	0.119669	1.07385e-05	0.00425155	17	935191	F	I	ABR	TSS200	shore	chr17:933026-933236	rs576223710;rs7226146	0;18
cg02147683	0.537757	0.426431	0.111326	1.11833e-05	0.00429268	4	102251896	R	II	MIR1255A	TSS1500	opensea		rs183647362	1
cg16398108	0.440922	0.338741	0.102181	1.11948e-05	0.00429268	12	66331507	R	II	HMGA2	Body	opensea		rs531889652;rs551569861	24;2
cg05691004	0.700718	0.554407	0.146312	1.12152e-05	0.00429611	2	201170426	F	II	SPATS2L	TSS200	shore	chr2:201171200-201172492	rs553037638	26
cg02287007	0.641973	0.792565	-0.150593	1.12509e-05	0.00429615	6	166877038	F	II	RPS6KA2	Body	opensea		rs566033047;rs530355058	2;28
cg21546022	0.554955	0.407587	0.147369	1.12554e-05	0.00429615	12	47052349	F	II		IGR	opensea		rs141224488	6
cg13656404	0.674252	0.559593	0.114659	1.14816e-05	0.00432473	2	106959384	F	I		IGR	island	chr2:106959115-106959526	rs145114180;rs375816288;rs562974190;rs201527332;rs530423855	0;1;22;34;38
cg13047217	0.653545	0.547041	0.106504	1.26825e-05	0.00446064	8	636871	F	II	ERICH1	Body	shore	chr8:637393-638251	rs150264543;rs138667505;rs182944041	0;11;44
cg09063149	0.526593	0.419117	0.107477	1.27787e-05	0.00447716	1	151882779	R	II	THEM4	TSS1500	shore	chr1:151881763-151882407	rs537145243	31
cg11959316	0.795724	0.689107	0.106617	1.28552e-05	0.00447926	1	57001742	R	II	PPAP2B	Body	opensea		rs137956509;rs181019617;rs186304670;rs149482130;rs541051171	35;20;7;2;1
cg11460282	0.578866	0.462477	0.116389	1.3203e-05	0.00452404	7	56297661	F	II		IGR	island	chr7:56297432-56297662	rs1629736	46
cg15546638	0.472439	0.327486	0.144953	1.35846e-05	0.00458045	15	93277793	F	II		IGR	opensea		rs564825720;rs187408961;rs142495608;rs555129822	2;23;42;43
cg04266607	0.837279	0.711374	0.125906	1.36005e-05	0.00458045	7	28221667	R	II	JAZF1	TSS1500	shore	chr7:28219435-28219697
cg00137840	0.500477	0.39341	0.107067	1.38191e-05	0.00460336	4	124301236	F	II		IGR	opensea		rs143868649;rs541952064	0;44
cg05845376	0.476908	0.269529	0.207379	1.38577e-05	0.00460578	5	140683632	F	I	SLC25A2	TSS200	island	chr5:140683195-140683773	rs7724001	20
cg23848712	0.344576	0.242583	0.101993	1.42457e-05	0.00464472	20	3022992	R	II	GNRH2	TSS1500	shelf	chr20:3026277-3027468
cg18224942	0.244615	0.361183	-0.116568	1.42748e-05	0.00464502	1	1225781	R	II	SCNN1D	Body	shelf	chr1:1228780-1230163	rs113197404;rs140544860;rs563851204;rs145626299;rs529250968;rs369333532	30;29;28;15;2;1
cg18818317	0.619081	0.511707	0.107374	1.44727e-05	0.00466781	10	7273926	F	II	SFMBT2	Body	opensea		rs181709015;rs185620113	0;1
cg11996592	0.82674	0.723086	0.103654	1.45949e-05	0.00467875	8	144577094	F	II	ZC3H3	Body	opensea		rs185984635	33
cg17932096	0.430599	0.303152	0.127448	1.46887e-05	0.00469491	4	58060773	R	I		IGR	shore	chr4:58061751-58062115	rs116728716	43
cg05814100	0.697532	0.592489	0.105043	1.48067e-05	0.00469645	17	78899797	F	II	RPTOR	Body	shelf	chr17:78896436-78896803
cg11986223	0.818419	0.698086	0.120333	1.51781e-05	0.0047458	7	26824073	R	II	SKAP2	Body	opensea		rs190238573;rs576526196	36;26
cg26562532	0.771802	0.671629	0.100173	1.53884e-05	0.00475615	19	55864365	R	II	COX6B2	3'UTR	island	chr19:55864130-55864379	rs563925230	6
cg18091615	0.403134	0.3015	0.101635	1.5446e-05	0.00475615	7	137675881	R	II	CREB3L2	Body	opensea		rs574514378	40
cg24391982	0.280968	0.395776	-0.114807	1.5768e-05	0.00476468	6	169629902	F	I	THBS2	Body	shore	chr6:169631759-169632823	rs6422748;rs563095804;rs533316338	8;21;34
cg26570844	0.779352	0.67132	0.108032	1.58343e-05	0.00476468	7	101579003	R	II	CUX1	Body	opensea		rs111813729;rs2041008	38;15
cg06437740	0.420213	0.318861	0.101352	1.59819e-05	0.00477351	13	48575927	R	II	SUCLA2	TSS1500	shore	chr13:48575080-48575575	rs140534577	2
cg06981781	0.592403	0.471458	0.120946	1.60942e-05	0.00477628	4	110842888	F	II	EGF	Body	opensea
cg26697583	0.352753	0.25092	0.101833	1.62622e-05	0.00478302	15	89992598	R	II		IGR	opensea		rs559570667	37
cg00355314	0.588442	0.474447	0.113995	1.62853e-05	0.00478302	12	8636422	F	II		IGR	opensea		rs75944521	17
cg02698900	0.487115	0.623711	-0.136596	1.6782e-05	0.00481955	8	1094770	F	II		IGR	island	chr8:1094750-1094967	rs76106547;rs573284694;rs577444417;rs546317088;rs74933360;rs553376015;rs79623527;rs573116754	0;1;19;23;37;39;44;51
cg10245319	0.441315	0.325322	0.115993	1.77877e-05	0.00489067	10	90728242	F	II	ACTA2	5'UTR	opensea		rs114788365;rs189222015;rs570873037	18;39;50
cg04073204	0.848158	0.743692	0.104466	1.78016e-05	0.00489067	5	179158569	R	II	CANX	3'UTR	shore	chr5:179159467-179160534	rs559899363	31
cg07734098	0.679663	0.577682	0.101981	1.80531e-05	0.0049134	7	116940101	R	II	WNT2	Body	opensea		rs546750126	1
cg15827681	0.265355	0.157645	0.10771	1.83448e-05	0.00492355	7	98029274	F	II	BAIAP2L1	Body	shore	chr7:98030097-98030422	rs555733464	6
cg07145598	0.522872	0.407792	0.115081	1.83763e-05	0.00492355	15	67772066	R	II	IQCH	Body	opensea		rs139554261	1
cg14454338	0.711741	0.589648	0.122094	1.84772e-05	0.00492355	14	35102433	R	II		IGR	shelf	chr14:35098694-35099478
cg18109011	0.609315	0.503764	0.10555	1.86449e-05	0.00493501	6	111920611	F	II	TRAF3IP2-AS1	Body	opensea		rs144582651;rs191968815	1;46
cg21402748	0.40624	0.298085	0.108155	1.86575e-05	0.00493501	1	2838849	F	II		IGR	opensea
cg11559446	0.499925	0.395249	0.104676	1.87384e-05	0.00494419	8	141728568	F	II	PTK2	Body	opensea		rs144712036;rs148509421;rs537790294	0;1;21
cg17032757	0.501682	0.382539	0.119143	1.89895e-05	0.00496137	15	73886305	F	II	NPTN	Body	opensea		rs544917371;rs560292156	16;28
cg10296973	0.505404	0.694518	-0.189114	1.90807e-05	0.0049661	6	32967930	F	II		IGR	opensea		rs34349704;rs541115512;rs115888238;rs527602315	8;9;35;37
cg26262573	0.579755	0.413736	0.166019	1.92785e-05	0.00497335	7	56516129	F	II	LOC650226	TSS200	shore	chr7:56515585-56515864
cg05678498	0.754155	0.651463	0.102692	1.93264e-05	0.00497335	12	94031876	R	II		IGR	opensea		rs142310168	1
cg15753546	0.563222	0.437956	0.125267	1.97068e-05	0.00501718	2	12626487	R	II		IGR	opensea		rs537817808	42
cg00756943	0.203129	0.090087	0.113042	2.0594e-05	0.0050868	15	91208460	R	II		IGR	island	chr15:91208319-91209026	rs62025078;rs533508414	44;24
cg02500283	0.629613	0.522385	0.107228	2.09175e-05	0.00511009	6	8018156	F	II	EEF1E1-BLOC1S5	Body	opensea		rs566842872	8
cg04320476	0.676207	0.844104	-0.167897	2.09428e-05	0.00511103	17	1492206	F	II	SLC43A2	Body	island	chr17:1492086-1492322
cg02420724	0.44351	0.338678	0.104832	2.13252e-05	0.00514512	2	190044983	R	II	COL5A2	TSS1500	opensea		rs553146673	48
cg15416227	0.724694	0.586196	0.138498	2.16034e-05	0.00516116	5	844239	R	II	ZDHHC11	Body	shore	chr5:843458-843767	rs77392561;rs138606331;rs532951124	45;33;1
cg02254774	0.776475	0.664035	0.112441	2.16252e-05	0.00516211	11	50257496	R	I	LOC441601	Body	island	chr11:50257255-50257772	rs539765801	25
cg09912633	0.780536	0.665266	0.115271	2.17788e-05	0.00516761	10	44369697	R	II	LINC00840	Body	opensea
cg26308704	0.701917	0.802687	-0.10077	2.17851e-05	0.00516761	7	158325586	R	I	PTPRN2	Body	opensea		rs553527634;rs139230958;rs4909238;rs113547124;rs370327205;rs112159390	34;27;16;13;2;1
cg05564266	0.597301	0.493914	0.103387	2.19903e-05	0.00518991	6	118973597	F	II	C6orf204	TSS1500	shore	chr6:118971662-118973137	rs528876812	23
cg15361930	0.637024	0.530745	0.106279	2.24507e-05	0.00521131	21	40196187	R	II	ETS2	3'UTR	shore	chr21:40194644-40194849	rs545356002	5
cg20351137	0.439427	0.301452	0.137975	2.275e-05	0.00523763	2	177133606	F	II	MTX2	TSS1500	shore	chr2:177134138-177134531
cg01696984	0.485148	0.377969	0.107179	2.3121e-05	0.00526383	3	185080356	R	II	MAP3K13	TSS1500	opensea		rs546584176	32
cg02759911	0.688356	0.585095	0.103261	2.31351e-05	0.00526445	6	11043108	F	II	ELOVL2-AS1	TSS1500	shore	chr6:11043913-11045206	rs552747048;rs192683945	17;22
cg02960500	0.877834	0.775248	0.102587	2.31946e-05	0.00526452	11	131469924	R	II	NTM	Body	opensea		rs149995031;rs2458775;rs575837047	51;24;1
cg14178765	0.556803	0.456519	0.100284	2.34891e-05	0.00528901	6	94784731	R	II		IGR	opensea
cg06975914	0.418226	0.31477	0.103456	2.36503e-05	0.00528901	1	97004302	R	II		IGR	opensea		rs140565478;rs560756031	4;2
cg02104434	0.692316	0.525442	0.166874	2.37667e-05	0.00529623	1	247694406	R	I	LOC148824	TSS1500	island	chr1:247694035-247694501	rs371448844;rs4925558;rs568926113	39;38;24
cg14811014	0.752483	0.649973	0.102511	2.41639e-05	0.00532521	10	103333981	F	II		IGR	shelf	chr10:103329852-103330311	rs188575220;rs529400103	1;16
cg03795776	0.593739	0.469247	0.124492	2.43501e-05	0.00533762	6	90687632	F	II	BACH2	Body	opensea		rs530828392;rs530396797	40;43
cg11133730	0.602636	0.498578	0.104058	2.44986e-05	0.00534609	5	95070389	R	II	RHOBTB3	Body	shelf	chr5:95066876-95067812	rs139180049	37
cg04470054	0.255008	0.412049	-0.157042	2.45827e-05	0.00535038	17	78830472	R	I	RPTOR	Body	shore	chr17:78831505-78831864	rs147816275	39
cg09408571	0.603073	0.499199	0.103874	2.4634e-05	0.00535348	1	101003634	R	II	GPR88	TSS200	shore	chr1:101004471-101005885	rs530132804	2
cg03474172	0.472519	0.370531	0.101988	2.47644e-05	0.00535539	17	63075870	R	II		IGR	opensea
cg13907255	0.545522	0.438134	0.107388	2.49007e-05	0.00536178	5	142895549	R	II		IGR	opensea		rs2895168	33
cg10318641	0.570348	0.459898	0.11045	2.54197e-05	0.00540593	11	130116833	R	II	ZBTB44	Body	opensea		rs765521;rs551961	30;24
cg24234141	0.580176	0.478339	0.101837	2.56019e-05	0.00541544	11	47376519	R	II	SPI1	3'UTR	shore	chr11:47376651-47377236	rs531943594	26
cg18570844	0.574831	0.47289	0.101942	2.58307e-05	0.00543666	19	56056697	R	II	SBK3	Body	opensea		rs113219845;rs595284	44;23
cg16716449	0.436819	0.330816	0.106004	2.65718e-05	0.00548448	16	6976709	F	II	A2BP1	5'UTR	opensea		rs56177167;rs527795735;rs552212677;rs571115574	8;12;27;34
cg22705835	0.371541	0.269515	0.102025	2.6685e-05	0.00549554	10	65332833	R	II	REEP3	Body	opensea
cg16580700	0.307638	0.203608	0.10403	2.67306e-05	0.00549554	6	30685744	R	II	MDC1	TSS1500	shore	chr6:30684836-30685503	rs372226896;rs185369827	47;19
cg03757387	0.273879	0.55895	-0.285072	2.75797e-05	0.00554349	4	109770908	F	II	COL25A1	Body	opensea		rs142706670	0
cg03446651	0.587737	0.474165	0.113573	2.77999e-05	0.00555892	9	18606471	R	II	ADAMTSL1	Body	opensea		rs141386206	18
cg02090805	0.766604	0.653585	0.113019	2.83196e-05	0.00556767	8	52721657	F	II	PXDNL	Body	opensea		rs199756803	45
cg24769830	0.636374	0.739799	-0.103425	2.84041e-05	0.00556767	3	108041508	R	II	HHLA2	5'UTR	opensea		rs150448244	46
cg25607226	0.817141	0.951203	-0.134062	2.84293e-05	0.00556767	7	157369960	F	II	PTPRN2	Body	shore	chr7:157369120-157369394	rs560102536;rs10257159;rs189257664;rs221303	7;13;15;23
cg15317129	0.818688	0.710639	0.108049	2.88189e-05	0.00560012	3	117250478	R	II		IGR	opensea		rs527311357;rs552185592	47;3
cg03126799	0.557522	0.400724	0.156798	2.89523e-05	0.00560998	8	23178986	R	II	LOXL2	Body	opensea		rs13272473	9
cg00911446	0.825117	0.715163	0.109955	2.91475e-05	0.00562294	1	7520079	F	II	CAMTA1	Body	opensea		rs1725235;rs552517791	50;51
cg00020590	0.715504	0.603356	0.112149	2.91616e-05	0.00562294	2	173891947	R	II	RAPGEF4	Body	opensea		rs199677599	39
cg03133970	0.588567	0.488036	0.100531	2.98613e-05	0.00564106	7	8241235	F	II	ICA1	Body	opensea		rs76435164;rs191668942;rs562951157	25;31;37
cg06915202	0.246018	0.140486	0.105532	3.03324e-05	0.00564835	7	98029285	F	I	BAIAP2L1	Body	shore	chr7:98030097-98030422	rs574276453	48
cg08394070	0.852587	0.747768	0.104819	3.03868e-05	0.00564835	10	96087958	F	II	PLCE1	3'UTR	opensea		rs141966806;rs146319051;rs533005572	4;10;12
cg17783333	0.655217	0.500881	0.154336	3.0663e-05	0.00565907	5	16431777	R	II		IGR	opensea		rs77446572;rs568816303;rs536352294	35;19;1
cg26119875	0.553994	0.451904	0.10209	3.07521e-05	0.00566762	17	65729990	R	II	NOL11	Body	opensea		rs7226085;rs544293409	29;1
cg04091078	0.533259	0.42788	0.105379	3.09236e-05	0.0056824	12	20848285	F	II	SLCO1C1	TSS200	opensea
cg10769907	0.605927	0.486275	0.119651	3.1021e-05	0.00568936	1	236844659	F	II		IGR	opensea		rs556136022	25
cg08069665	0.574934	0.467224	0.10771	3.10218e-05	0.00568936	13	87562958	R	II		IGR	opensea		rs150670930	5
cg14273269	0.507023	0.405748	0.101275	3.11214e-05	0.00569911	15	57927978	R	II	GCOM1	Body	opensea		rs185249202;rs549978958	34;8
cg23250157	0.903529	0.781838	0.121691	3.14205e-05	0.00570634	14	64679961	F	II	SYNE2	Body	opensea		rs377325548	5
cg16060189	0.698196	0.595729	0.102468	3.14594e-05	0.00571062	10	94350577	F	II		IGR	shore	chr10:94351356-94351615	rs556594769;rs147025948;rs538599349;rs61861412	1;9;41;49
cg06992324	0.733287	0.619598	0.113688	3.19218e-05	0.00575123	2	122322947	F	II	CLASP1	Body	opensea		rs189816474	1
cg08200770	0.676429	0.56619	0.110238	3.22048e-05	0.00576801	17	80723486	R	II	TBCD	Body	opensea		rs583245;rs74000069;rs589978	37;26;16
cg14398228	0.576783	0.474857	0.101926	3.30236e-05	0.00581921	14	97329920	R	II	VRK1	Body	opensea		rs574385609	9
cg25882423	0.669597	0.56816	0.101437	3.32589e-05	0.00583063	15	71008440	F	II	UACA	Body	opensea		rs181156601;rs537165392;rs151021491	21;46;49
cg04316526	0.550147	0.447613	0.102533	3.36242e-05	0.00585051	13	78628464	R	II		IGR	opensea
cg22952142	0.386649	0.278454	0.108195	3.44961e-05	0.00588972	15	68549178	F	I		IGR	opensea		rs549233934;rs565847383	4;39
cg18151410	0.501348	0.375535	0.125813	3.45521e-05	0.00589378	15	92367692	R	II		IGR	opensea
cg00130819	0.823872	0.695032	0.12884	3.4853e-05	0.00590508	16	84828829	R	II		IGR	opensea
cg15975750	0.450319	0.290658	0.159661	3.55587e-05	0.00593085	12	101112277	F	II		IGR	shore	chr12:101109863-101111622	rs191247339	36
cg10441070	0.53821	0.426784	0.111426	3.55602e-05	0.00593085	6	152126250	F	II	ESR1	5'UTR	shelf	chr6:152128822-152129771	rs569081669;rs538172816	0;42
cg07335874	0.579446	0.478508	0.100938	3.58234e-05	0.00593652	4	149136507	F	II	NR3C2	Body	opensea		rs544787851	1
cg07224918	0.785869	0.666002	0.119867	3.61084e-05	0.00595975	1	17944423	R	II	ARHGEF10L	Body	opensea		rs576254819	25
cg26283239	0.711156	0.602196	0.10896	3.62832e-05	0.00596839	8	135650340	R	II	ZFAT	Body	opensea		rs188721417;rs537347553;rs150899174;rs192821057	26;25;2;1
cg18522231	0.0566372	0.170992	-0.114354	3.71517e-05	0.00601586	3	196705629	R	II		IGR	opensea
cg27196974	0.43346	0.300559	0.132901	3.78144e-05	0.00605285	17	80337729	F	I		IGR	opensea		rs181765157;rs368332128;rs552252363	9;18;43
cg26913320	0.59151	0.487695	0.103815	3.79939e-05	0.00606908	8	30314507	R	II	RBPMS	Body	opensea		rs193027707;rs544297984	2;1
cg00333583	0.841584	0.738593	0.102991	3.9992e-05	0.00616	15	85589274	R	II	PDE8A	Body	opensea
cg24467349	0.398548	0.223667	0.174881	3.99963e-05	0.00616	1	110254835	R	I	GSTM5	TSS200	opensea		rs530772271;rs185770769;rs561342151;rs530235020;rs549186896;rs565912665	49;46;35;23;13;6
cg03813471	0.558403	0.452728	0.105675	4.03308e-05	0.00617868	3	14290900	F	II		IGR	opensea		rs148922998	5
cg20315590	0.244314	0.125161	0.119154	4.06682e-05	0.00618767	1	186003041	F	II	HMCN1	Body	opensea		rs560761953;rs543666116;rs61829959	1;44;49
cg16762086	0.72068	0.597977	0.122703	4.08102e-05	0.00618963	2	175452388	R	II	WIPF1	5'UTR	opensea		rs115551224;rs371777355	2;1
cg26094651	0.628582	0.814063	-0.185482	4.24362e-05	0.0062934	2	1802045	F	II	MYT1L	Body	island	chr2:1801618-1802060
cg04962479	0.666502	0.558404	0.108099	4.25976e-05	0.00629481	16	87575344	R	II		IGR	opensea		rs545988537;rs564102509;rs531616449;rs549790479;rs12445022;rs114585725;rs115449482;rs566151840	49;26;23;19;14;4;2;1
cg17831791	0.599742	0.490577	0.109165	4.26489e-05	0.00629481	10	126712230	F	II	CTBP2	Body	island	chr10:126712013-126712231	rs549553947	0
cg05578480	0.709849	0.585885	0.123964	4.28447e-05	0.00630739	1	231174269	F	II	FAM89A	Body	shore	chr1:231175062-231176317
cg14288249	0.859736	0.673186	0.18655	4.34113e-05	0.0063427	12	99479060	R	II	ANKS1B	Body	opensea		rs189523184;rs3825267;rs7970121;rs113348889	47;28;15;2
cg14332049	0.584579	0.814278	-0.229699	4.36665e-05	0.0063487	6	153241931	R	II		IGR	opensea		rs117447616;rs563575727;rs530796246;rs141304024	46;14;2;1
cg06223162	0.573259	0.469822	0.103437	4.376e-05	0.00634872	1	101003688	F	II	GPR88	TSS200	shore	chr1:101004471-101005885	rs532342181;rs552387438	1;31
cg02309230	0.473964	0.362949	0.111015	4.38182e-05	0.00635177	6	4612064	F	II		IGR	opensea		rs116574263;rs142099712	11;19
cg13304654	0.355856	0.252781	0.103075	4.42345e-05	0.00638243	11	56289687	F	II		IGR	opensea		rs543290476	1
cg14134851	0.540927	0.435438	0.105489	4.50414e-05	0.00642289	2	233959593	R	II	INPP5D	Body	opensea		rs112081512;rs570845332;rs149636105	29;17;11
cg21268422	0.684453	0.808662	-0.124209	4.58139e-05	0.00645081	21	42620091	F	I	BACE2	Body	shelf	chr21:42617817-42618020	rs2837989	28
cg03827118	0.740129	0.617975	0.122154	4.65023e-05	0.00647941	3	19987815	R	II	RAB5A	TSS1500	shore	chr3:19988333-19989321	rs548543588;rs116351698;rs17006416	48;39;13
cg20562147	0.835242	0.695621	0.13962	4.68249e-05	0.00650005	8	143086459	F	II		IGR	opensea
cg13600340	0.517073	0.416703	0.100369	4.77307e-05	0.00652992	13	30708507	F	II		IGR	opensea
cg21205713	0.502928	0.401648	0.10128	4.77933e-05	0.00653489	6	36570759	R	II	SFRS3	3'UTR	opensea		rs145255788	42
cg03185066	0.739277	0.630396	0.108881	4.78394e-05	0.00653967	3	111580757	R	II	PHLDB2	5'UTR	shelf	chr3:111578237-111578739	rs73228514;rs1875133;rs543037052	44;25;2
cg00646200	0.527917	0.424081	0.103836	4.91113e-05	0.00660115	1	148855367	R	I		IGR	island	chr1:148853996-148855761	rs367748540;rs587666904;rs79389565	32;14;3
cg23281432	0.477099	0.362701	0.114398	4.91311e-05	0.00660115	6	130554730	F	II		IGR	opensea
cg15924102	0.776694	0.668405	0.108289	4.95248e-05	0.0066165	1	234852892	F	II		IGR	opensea		rs188821947	1
cg15726045	0.580711	0.449615	0.131096	5.09997e-05	0.00668674	3	145790097	R	II	PLOD2	Body	opensea		rs538714340;rs201942820;rs76344866;rs3840209;rs200597103	51;38;36;36;35
cg12032923	0.478572	0.378165	0.100407	5.14169e-05	0.00669691	16	89572934	R	II		IGR	shore	chr16:89573954-89575368	rs188699625;rs143646846	47;41
cg07293736	0.303079	0.166405	0.136675	5.21682e-05	0.00672791	12	132670858	R	II		IGR	shelf	chr12:132673993-132675241
cg08096008	0.668688	0.568525	0.100162	5.22907e-05	0.00673218	1	217787861	R	II	GPATCH2	Body	opensea		rs6666508	47
cg15720112	0.505721	0.39974	0.105982	5.30602e-05	0.00675774	5	125036315	F	II		IGR	opensea
cg17988535	0.768103	0.652137	0.115965	5.30675e-05	0.00675774	13	114808856	F	II	RASA3	Body	shore	chr13:114806911-114807181	rs537932833;rs556666533;rs574734583;rs542256330	1;45;46;48
cg05309750	0.591288	0.489337	0.101951	5.33033e-05	0.00676687	3	73022442	R	II	GXYLT2	Body	opensea		rs73838434	12
cg22244815	0.541232	0.440318	0.100914	5.37663e-05	0.00678867	4	95375757	R	II	PDLIM5	5'UTR	shelf	chr4:95372801-95373535
cg06392589	0.849096	0.698923	0.150173	5.38565e-05	0.00679202	3	136676846	F	II	IL20RB	1stExon	opensea		rs550474811	21
cg25890575	0.842592	0.952667	-0.110075	5.41821e-05	0.00679968	7	157369942	F	II	PTPRN2	Body	shore	chr7:157369120-157369394	rs560102536;rs10257159;rs189257664;rs221303	25;31;33;41
cg20006187	0.539096	0.435115	0.103981	5.46901e-05	0.00681866	11	44410456	R	II		IGR	opensea		rs141434617	1
cg13297609	0.595335	0.489685	0.10565	5.48366e-05	0.00682346	11	125039191	F	II	PKNOX2	5'UTR	shelf	chr11:125034896-125036426	rs550520003	9
cg15236082	0.468715	0.367688	0.101027	5.50954e-05	0.00683891	1	247275743	R	I	C1orf229	TSS200	island	chr1:247274585-247275757
cg04141975	0.793569	0.671621	0.121948	5.55792e-05	0.00685776	5	163662391	R	II		IGR	opensea		rs185596408	34
cg22991232	0.771056	0.886956	-0.115899	5.66568e-05	0.00691706	7	157369895	R	II	PTPRN2	Body	shore	chr7:157369120-157369394	rs144728955;rs544657050;rs221302;rs577887025	46;34;12;10
cg04546999	0.883358	0.738119	0.145238	5.7164e-05	0.00694417	1	152956429	R	II	SPRR1A	TSS200	opensea		rs1611753;rs544355084;rs1611754;rs1611755	50;45;16;11
cg02542817	0.843906	0.729378	0.114528	5.75271e-05	0.00696593	2	229291442	F	II		IGR	opensea		rs7559434	1
cg01451808	0.655013	0.549905	0.105108	5.77762e-05	0.00696642	8	49676562	F	II		IGR	opensea		rs540649756;rs144242956;rs577330152;rs544659343;rs562873443	0;6;27;32;36
cg15145341	0.386621	0.251084	0.135537	5.88775e-05	0.00701633	13	25506340	F	II	LOC646405	Body	island	chr13:25506113-25506341	rs536317070;rs151333256;rs79470870	0;33;34
cg05665651	0.662898	0.556357	0.10654	5.9513e-05	0.007045	16	89525202	F	II	ANKRD11	5'UTR	opensea		rs118029756;rs149154819;rs534676963;rs553455780	3;17;21;37
cg16112050	0.797301	0.643055	0.154246	6.18488e-05	0.00713993	18	713200	R	II	ENOSF1	TSS1500	shore	chr18:712232-713086
cg10866847	0.646333	0.540828	0.105505	6.21836e-05	0.00714685	3	38010887	F	II	CTDSPL	Body	opensea		rs535957883;rs370719000;rs190898565	7;16;51
cg17179862	0.384125	0.260957	0.123168	6.25134e-05	0.00715312	17	46681362	F	I	LOC404266	Body	shelf	chr17:46685244-46685449
cg08907436	0.87425	0.756118	0.118132	6.25708e-05	0.00715312	6	152125965	R	II	ESR1	5'UTR	shelf	chr6:152128822-152129771	rs143606031;rs546654881	37;34
cg00084338	0.557843	0.433948	0.123896	6.27127e-05	0.00715773	6	170595920	F	I	DLL1	Body	shore	chr6:170597246-170597499	rs569988592;rs183965219	0;30
cg08418279	0.468289	0.362367	0.105923	6.31521e-05	0.00717673	16	49733170	F	II	ZNF423	Body	shore	chr16:49732348-49732712	rs76272731	24
cg17387838	0.733352	0.624271	0.109082	6.36978e-05	0.00718984	19	54515811	R	II	CACNG6	3'UTR	shore	chr19:54515094-54515342
cg15820868	0.390557	0.277644	0.112913	6.39254e-05	0.00719673	2	133105045	F	I		IGR	opensea		rs62167564;rs535044977	18;19
cg16906964	0.64659	0.509003	0.137587	6.45975e-05	0.007204	1	4660171	F	II		IGR	opensea		rs554427082;rs574355778;rs540156092	2;8;9
cg01878721	0.425382	0.303066	0.122315	6.47997e-05	0.00721105	6	180746	F	II		IGR	opensea
cg07286216	0.618922	0.435584	0.183338	6.49722e-05	0.00721109	7	56515846	F	II	LOC650226	Body	island	chr7:56515585-56515864	rs115911119;rs368021849;rs532792149;rs149003202	6;9;40;44
cg15979152	0.86002	0.729736	0.130284	6.54953e-05	0.00722537	19	690417	R	I	PRSSL1	Body	shore	chr19:690638-690927	rs8100278;rs8105261;rs374679366	50;36;2
cg05335893	0.685339	0.566976	0.118364	6.55755e-05	0.00722561	2	43690472	F	II	THADA	Body	opensea
cg01988559	0.747436	0.640789	0.106647	6.56148e-05	0.00722561	8	222125	F	II		IGR	opensea		rs554158117;rs180687859;rs79824194;rs147842241;rs576270509	1;2;17;35;43
cg08318660	0.510519	0.403073	0.107447	6.58194e-05	0.00723335	17	44122580	F	II	KIAA1267	Body	opensea		rs530783064	46
cg27384355	0.779694	0.675904	0.10379	6.59809e-05	0.00724016	3	99844353	F	II	C3orf26	Body	opensea		rs149888998	2
cg10653474	0.5135	0.412413	0.101086	6.7041e-05	0.00727872	2	202222450	F	II	ALS2CR12	TSS1500	opensea
cg21644920	0.615422	0.50734	0.108082	6.80425e-05	0.00731304	7	116073040	R	II		IGR	opensea		rs114316696	12
cg20599420	0.71866	0.609238	0.109422	6.91976e-05	0.00735688	10	73777304	F	II		IGR	opensea		rs373924933	1
cg18852414	0.666419	0.528643	0.137776	6.96016e-05	0.00736869	1	214477280	R	II	SMYD2	Body	opensea		rs546137606;rs60335906;rs113569347	44;40;1
cg09336899	0.669262	0.558465	0.110797	6.97268e-05	0.00737417	2	233766002	F	I	NGEF	Body	island	chr2:233765849-233766119	rs12996733;rs144043277;rs12612786	0;10;14
cg16951455	0.627463	0.494882	0.132581	6.98927e-05	0.0073799	7	141116401	R	II	TMEM178B	Body	opensea
cg26814987	0.485949	0.383164	0.102785	7.0611e-05	0.00740478	12	124773668	F	I	FAM101A	TSS200	opensea		rs11834869;rs183455959	26;48
cg21822382	0.51001	0.391026	0.118984	7.11085e-05	0.00742463	12	79954236	R	II		IGR	opensea		rs530178190;rs186857908	37;1
cg15618087	0.52044	0.16503	0.35541	7.12763e-05	0.00743094	14	107174073	R	II		IGR	opensea		rs554396312;rs28737411;rs145335510;rs78395919;rs559206913;rs74091513;rs147668561;rs74091514	51;36;14;12;8;7;2;1
cg21373263	0.82322	0.719294	0.103927	7.15964e-05	0.00744332	10	126751982	F	II	CTBP2	5'UTR	opensea		rs116747996;rs79283431;rs547483636	0;29;46
cg23221732	0.630055	0.509477	0.120578	7.22024e-05	0.0074669	17	72383708	R	II		IGR	opensea		rs371266898	14
cg21639436	0.882356	0.773247	0.109109	7.26048e-05	0.00748565	19	51771923	F	II	C19orf75	3'UTR	shelf	chr19:51774428-51774694	rs540457189;rs564713443;rs576575460	1;5;47
cg17586107	0.617357	0.503111	0.114246	7.2922e-05	0.00749869	2	228605602	R	II		IGR	opensea
cg26982734	0.508341	0.402869	0.105473	7.29701e-05	0.00750054	16	73338307	R	II		IGR	opensea
cg13572093	0.758757	0.645963	0.112794	7.45263e-05	0.00753828	15	30333911	F	II		IGR	shelf	chr15:30336644-30337136	rs555960957;rs140453952	12;27
cg16330369	0.390576	0.290546	0.10003	7.56584e-05	0.00757973	8	71357702	F	II		IGR	opensea		rs139341321;rs566621342	29;46
cg07012907	0.522483	0.400572	0.121911	7.68349e-05	0.00761924	2	188184840	F	II		IGR	opensea		rs541922646	1
cg13952522	0.609207	0.428142	0.181065	7.71988e-05	0.00763265	3	21983719	R	II		IGR	opensea		rs537870;rs610320;rs610316;rs545190048	42;17;13;1
cg06737740	0.373436	0.248188	0.125248	7.74464e-05	0.00764311	9	136284455	R	II	REXO4	TSS1500	shore	chr9:136282680-136283483	rs137998627;rs3124776	19;7
cg03547017	0.444595	0.338922	0.105673	7.79546e-05	0.00766456	17	37031281	R	II	LASP1	Body	opensea		rs142365987	28
cg21410293	0.643195	0.531359	0.111836	7.82672e-05	0.00767149	18	46386361	F	I	KIAA0427	3'UTR	island	chr18:46386266-46386481	rs141179242;rs553937528	1;9
cg14071579	0.191661	0.314629	-0.122968	7.85529e-05	0.00767748	9	126794830	F	I	LHX2	Body	opensea		rs368045815;rs551135959	24;46
cg02091185	0.376621	0.267274	0.109347	7.90122e-05	0.00769588	5	170288766	R	I	RANBP17	TSS1500	shore	chr5:170288879-170289737	rs562495142;rs531640961	29;26
cg12727940	0.459569	0.348732	0.110837	8.03145e-05	0.00775597	3	145969718	F	II	PLSCR4	TSS1500	shore	chr3:145968334-145969008	rs112998098;rs575384293;rs188833887	9;10;30
cg25523580	0.791494	0.670685	0.120809	8.043e-05	0.00775783	7	5000219	F	II	MMD2	TSS1500	shore	chr7:4998405-4998950	rs537703406;rs556116609;rs568025812	0;39;45
cg24349193	0.600666	0.483251	0.117414	8.04353e-05	0.00775783	1	157998998	F	II	KIRREL	Body	opensea		rs540022255;rs11425113	1;4
cg03122674	0.660796	0.483952	0.176844	8.14787e-05	0.00778889	7	56515752	R	I	LOC650226	Body	island	chr7:56515585-56515864
cg05491767	0.784697	0.675715	0.108982	8.15654e-05	0.00779016	7	48074093	F	II	C7orf57	TSS1500	shore	chr7:48074838-48075985	rs552308319;rs566314230	1;9
cg16922753	0.522317	0.403347	0.11897	8.1743e-05	0.00779915	8	1113291	R	II		IGR	island	chr8:1113058-1114073
cg00579468	0.785109	0.683404	0.101705	8.18116e-05	0.00779934	7	129647468	F	II		IGR	opensea		rs10265866;rs145419171;rs10954256;rs545892134	15;16;17;43
cg11833293	0.866734	0.746051	0.120683	8.19253e-05	0.0077996	11	70557519	F	II	SHANK2	Body	opensea		rs112477207;rs563010783;rs530209294;rs541912061	17;24;47;49
cg11751117	0.7378	0.636974	0.100826	8.24373e-05	0.00781631	14	56663411	F	II	PELI2	Body	opensea		rs574249425;rs544596506	9;41
cg07100532	0.834643	0.668693	0.165949	8.2597e-05	0.00782408	18	713085	F	II	ENOSF1	TSS1500	island	chr18:712232-713086	rs550042568	34
cg02505002	0.568159	0.448306	0.119852	8.27481e-05	0.00783003	19	10172899	F	II	C3P1	Body	island	chr19:10172698-10172900	rs551527753;rs61739688;rs3810161	1;36;50
cg24732049	0.453704	0.342447	0.111257	8.28303e-05	0.00783174	13	20994266	F	II	CRYL1	Body	opensea		rs537696243	1
cg04899629	0.859173	0.717842	0.141331	8.28579e-05	0.00783174	1	247694531	F	II	LOC148824	TSS1500	shore	chr1:247694035-247694501	rs6678867;rs148025133;rs112417189;rs556160436	19;24;27;37
cg12479444	0.26172	0.156179	0.105541	8.37623e-05	0.00786169	7	63361394	F	I		IGR	island	chr7:63361126-63361493	rs529048141	16
cg12451181	0.785208	0.591731	0.193477	8.45588e-05	0.00789535	8	144725475	R	II	ZNF623	5'UTR	opensea		rs7003244;rs531506048;rs896936	40;14;8
cg24000535	0.705517	0.518784	0.186733	8.45966e-05	0.00789592	14	91110600	R	II	LOC101928909	Body	opensea		rs568928441;rs3830889;rs113369858;rs111905000;rs76773245	46;19;15;9;1
cg10273615	0.818611	0.716588	0.102023	8.46298e-05	0.00789803	7	137489165	R	II	DGKI	Body	opensea		rs189354687;rs542612542;rs371960804	40;39;1
cg08223717	0.51601	0.392199	0.123811	8.5573e-05	0.00792891	7	36195507	F	II	EEPD1	Body	shelf	chr7:36192591-36193434	rs374400913	11
cg12510264	0.832208	0.726868	0.10534	8.58315e-05	0.00794172	7	156377100	R	II		IGR	opensea		rs849062	16
cg03875996	0.61201	0.501661	0.110349	8.58694e-05	0.00794267	4	159442782	F	II	RXFP1	TSS1500	opensea		rs146988370	7
cg01581024	0.412147	0.306726	0.105422	8.60029e-05	0.00794969	8	142009794	R	II	PTK2	5'UTR	shore	chr8:142010440-142011907	rs73356581;rs117471148;rs73716504	51;26;22
cg03577157	0.489893	0.593855	-0.103962	8.6276e-05	0.0079641	5	80716263	F	II	RNU5E	Body	opensea		rs189882435	0
cg23510449	0.587477	0.483415	0.104062	8.66104e-05	0.00797723	16	83715995	R	II	CDH13	Body	opensea		rs76731266;rs6563968	43;17
cg02152351	0.696936	0.583389	0.113547	8.73101e-05	0.00799804	6	8436296	F	II	SLC35B3	TSS1500	shore	chr6:8435314-8436141	rs188508088;rs193040018;rs546336599;rs558083244	19;25;37;46
cg08675364	0.372382	0.510132	-0.13775	8.8458e-05	0.00803264	16	85362963	R	II		IGR	shore	chr16:85363116-85363360	rs556012370;rs575383782	34;26
cg10004653	0.57068	0.433638	0.137042	8.85223e-05	0.00803264	18	713071	F	II	ENOSF1	TSS1500	island	chr18:712232-713086	rs550042568	48
cg27004481	0.515162	0.409707	0.105456	8.91222e-05	0.00805115	4	95374952	R	II	PDLIM5	5'UTR	shore	chr4:95372801-95373535	rs576737500	51
cg05194412	0.373663	0.261549	0.112114	8.95411e-05	0.00805413	2	137003533	F	II		IGR	opensea
cg25805026	0.862377	0.69372	0.168657	8.98502e-05	0.00806481	7	92617198	F	II		IGR	opensea
cg04588674	0.386534	0.258264	0.12827	9.08033e-05	0.00809105	17	46682410	F	I	HOXB6	TSS200	shelf	chr17:46685244-46685449
cg11644515	0.801925	0.695709	0.106215	9.18333e-05	0.00812305	21	35827824	R	II	KCNE1	5'UTR	shelf	chr21:35831697-35832365
cg24157598	0.744665	0.632694	0.111972	9.30968e-05	0.00815903	4	164254508	F	II	NPY1R	TSS1500	shore	chr4:164252954-164253471
cg06254729	0.64652	0.52497	0.12155	9.31039e-05	0.00815903	2	28550422	R	II	BRE	3'UTR	opensea		rs148047261;rs548053665	49;37
cg23304078	0.596239	0.477891	0.118348	9.3303e-05	0.00815903	12	739312	R	II	LOC100049716	TSS1500	opensea
cg10601181	0.74237	0.628048	0.114322	9.34136e-05	0.00816115	15	75095006	F	II	CSK	3'UTR	shore	chr15:75095349-75095560
cg19413350	0.736127	0.86002	-0.123893	9.53437e-05	0.00822649	8	57351067	R	I		IGR	island	chr8:57350947-57351285
cg03765419	0.597798	0.493064	0.104735	9.53934e-05	0.00822649	2	70251483	R	II		IGR	opensea		rs540785789	8
cg13870494	0.374815	0.268164	0.106651	9.66228e-05	0.00825131	9	72658358	F	II	MAMDC2	TSS200	shore	chr9:72658836-72659277
cg00930781	0.800429	0.662353	0.138075	9.67259e-05	0.00825677	1	4660565	R	II		IGR	opensea		rs589176;rs552617868	15;9
cg19683821	0.539395	0.649646	-0.110252	9.75581e-05	0.00827681	10	134827236	R	II		IGR	shore	chr10:134826130-134826843	rs7100314;rs7079364;rs540034469;rs377204879	42;19;18;2
cg26063850	0.467893	0.573594	-0.105701	9.7913e-05	0.00829135	5	54397803	F	II	GZMA	TSS1500	opensea		rs574766594	31
cg10300895	0.568628	0.448437	0.120191	9.83978e-05	0.00830228	8	10283858	F	II	MSRA	Body	opensea		rs188918891;rs113315522;rs547617236;rs192924468	0;1;2;51
cg01201512	0.541621	0.353801	0.18782	0.000101223	0.00837544	12	740338	F	II	NINJ2	Body	opensea		rs528442715;rs140489035	42;47
cg14433314	0.403859	0.270609	0.13325	0.000101247	0.00837544	7	1233469	R	I		IGR	opensea		rs193042618;rs551063593;rs145160670	33;13;12
cg14166485	0.21954	0.325713	-0.106173	0.000102143	0.00840131	9	126779370	F	II	LHX2	Body	island	chr9:126773246-126780953	rs140596964	5
cg03938978	0.440929	0.552409	-0.11148	0.000102161	0.00840131	2	103052716	R	II	IL18RAP	Body	opensea		rs553754561;rs188234984;rs542614185;rs560943797;rs191331678;rs140114749	40;35;19;18;11;2
cg14708411	0.515467	0.828865	-0.313398	0.000103804	0.00845601	5	1060679	F	I	SLC12A7	Body	island	chr5:1060584-1060809	rs2241608;rs568077465;rs529353447;rs111297355	6;18;24;41
cg25144815	0.777749	0.6576	0.12015	0.000104093	0.00846697	3	22414843	F	II		IGR	shore	chr3:22413492-22414365	rs184844742;rs190299473;rs543811310	5;11;34
cg02518222	0.37065	0.251093	0.119556	0.000104729	0.00849393	4	88274874	F	II	HSD17B11	Body	opensea		rs545453770;rs564234630;rs558689999;rs34976142;rs374822610	0;8;9;10;11
cg06740995	0.72955	0.625701	0.10385	0.000104861	0.0084954	1	223893441	F	II	CAPN2	Body	opensea		rs550128952;rs370243058	20;36
cg18061255	0.825042	0.713294	0.111748	0.000106101	0.00853591	10	7744722	F	II	ITIH2	TSS1500	opensea		rs567153791	11
cg21044968	0.644648	0.542192	0.102456	0.000106745	0.00855525	6	111895086	F	II	TRAF3IP2	Body	opensea		rs186325176;rs535161174	31;37
cg09651654	0.472572	0.927017	-0.454445	0.000106933	0.00855642	12	7781431	F	II		IGR	shore	chr12:7781003-7781248
cg18515510	0.446039	0.550429	-0.10439	0.000108302	0.00858972	19	7831896	R	II	CLEC4M	Body	opensea		rs113003266;rs559639523	30;2
cg02090877	0.292768	0.417853	-0.125085	0.000109366	0.00860741	6	8482345	R	II	LOC100506207	Body	opensea		rs537425593	35
cg20852226	0.313183	0.207322	0.105861	0.000111171	0.0086557	11	76859010	F	I	MYO7A	Body	island	chr11:76858728-76859181	rs561698001;rs571929907;rs71469546	1;2;46
cg10781587	0.624567	0.513595	0.110972	0.00011201	0.00868238	13	110079952	F	II		IGR	opensea		rs192316074	20
cg23345151	0.804683	0.653753	0.15093	0.000112643	0.00870144	18	77292947	R	II		IGR	shore	chr18:77292133-77292556
cg06878111	0.683161	0.530334	0.152827	0.000113207	0.00871823	10	9999498	F	II		IGR	opensea		rs184736536;rs189285485	1;12
cg00424354	0.720663	0.612312	0.108351	0.000113595	0.00872602	11	100555339	F	II		IGR	shelf	chr11:100557923-100558401	rs56302425;rs563574335;rs374166421;rs549453854	12;19;21;22
cg18476766	0.588683	0.487633	0.10105	0.000114627	0.00875808	2	240529742	R	I		IGR	opensea		rs183000350;rs143716493;rs113963565;rs538844076;rs554056911	43;37;22;20;17
cg12437277	0.576382	0.69433	-0.117948	0.000115812	0.00877548	1	228743235	R	I		IGR	island	chr1:228742996-228743461	rs575448463;rs544623955;rs72765760;rs578156654	43;22;15;7
cg15701412	0.439748	0.333172	0.106576	0.000117042	0.00880135	13	45242109	R	II		IGR	opensea		rs535305948	1
cg21862353	0.548532	0.754105	-0.205572	0.00011795	0.00881632	2	1801628	R	II	MYT1L	Body	island	chr2:1801618-1802060
cg09039561	0.60122	0.476818	0.124403	0.000118184	0.00881737	7	84177905	F	II		IGR	opensea		rs570033885	49
cg25817165	0.555313	0.836015	-0.280702	0.000119676	0.00885249	18	72167213	R	II	CNDP2	1stExon	shelf	chr18:72162935-72164039	rs191869036;rs200224202;rs140583961	31;17;2
cg16661099	0.532871	0.427321	0.10555	0.000119848	0.00885614	19	52741019	F	II		IGR	opensea		rs113641295;rs547181792	29;45
cg18786623	0.330752	0.584378	-0.253626	0.000120001	0.00886136	6	29894050	R	II	HCG4P6	TSS1500	shore	chr6:29894140-29895117	rs2517773;rs12664958;rs62389590;rs528877545;rs62389591	45;36;35;33;22
cg00723395	0.401225	0.301137	0.100087	0.000120708	0.00887309	9	614587	F	II	KANK1	5'UTR	opensea		rs147225374;rs111456061;rs58960694;rs568963440;rs187923323	3;12;43;47;49
cg11963755	0.758849	0.640661	0.118188	0.000120757	0.00887337	1	214477205	F	II	SMYD2	Body	opensea		rs546137606;rs60335906	33;37
cg16810621	0.756455	0.652154	0.104301	0.000120892	0.00887692	17	3290164	F	II		IGR	shore	chr17:3289362-3290072	rs578074728;rs544112282;rs75976615;rs570794904	9;19;38;48
cg08684580	0.347179	0.183604	0.163575	0.000120998	0.00888008	7	98029266	F	I	BAIAP2L1	Body	shore	chr7:98030097-98030422	rs555733464	14
cg15083233	0.25899	0.360618	-0.101628	0.000121208	0.00888752	9	112810402	F	II	PALM2-AKAP2	Body	shore	chr9:112810858-112811128
cg04659362	0.643006	0.542873	0.100133	0.000122212	0.00891545	3	62465382	F	II	CADPS	Body	opensea		rs192163010;rs549458412;rs561085421	0;10;47
cg07389710	0.454728	0.351829	0.102899	0.000122427	0.00891545	8	128493439	F	II	LOC727677	Body	opensea		rs142735548;rs552744190;rs146516049;rs74810221	1;8;26;43
cg20716653	0.399787	0.298434	0.101353	0.000127146	0.00902242	5	65124049	F	II		IGR	opensea		rs535334228;rs114221387;rs575272197	0;8;18
cg08012672	0.675557	0.55392	0.121638	0.00012816	0.00905093	17	34258218	R	II	RDM1	TSS1500	shore	chr17:34257646-34257848	rs533740480	14
cg06096174	0.720099	0.610686	0.109413	0.000130241	0.00909725	4	85072658	F	II	LOC101928978	Body	opensea		rs114854783;rs144497236	27;40
cg19884556	0.417123	0.315731	0.101393	0.00013145	0.00912236	6	159128336	F	I	SYTL3	Body	opensea		rs544778801	51
cg01870657	0.645579	0.540512	0.105067	0.000133336	0.0091736	13	52342952	R	II	DHRS12	3'UTR	opensea		rs116161100;rs572802253;rs541421881	31;15;1
cg25210835	0.400046	0.234873	0.165173	0.000136417	0.00922971	1	110254828	R	I	GSTM5	TSS200	opensea		rs530772271;rs185770769;rs561342151;rs530235020;rs549186896	42;39;28;16;6
cg00402554	0.83443	0.733105	0.101325	0.000136964	0.00924448	1	56454285	R	II		IGR	opensea		rs540705488;rs560311651	20;1
cg20979153	0.22531	0.331352	-0.106042	0.00013724	0.00924636	20	52199748	F	I	ZNF217	TSS200	shore	chr20:52198058-52198400	rs182799042;rs6022601;rs573681475	1;16;28
cg07930510	0.823517	0.715608	0.107909	0.000139741	0.00931737	16	88100413	R	II	BANP	Body	shore	chr16:88101473-88101911
cg03623599	0.69905	0.582481	0.116569	0.000141427	0.00936569	13	39358795	R	II	FREM2	Body	opensea		rs116669404;rs201806885;rs184872751	50;19;1
cg16047011	0.446725	0.346622	0.100103	0.000143697	0.00942844	10	56132224	R	II	PCDH15	Body	opensea
cg21860825	0.593575	0.470157	0.123418	0.00014438	0.00945242	12	19358289	F	II	PLEKHA5	5'UTR	opensea		rs188675419;rs537518521	1;17
cg08962216	0.576803	0.476649	0.100154	0.00014461	0.00945631	16	29189042	R	II		IGR	opensea		rs180777475;rs114419715;rs150408932	37;36;2
cg21502476	0.186466	0.287369	-0.100903	0.000145464	0.00947852	3	152939561	F	II		IGR	opensea		rs565764506;rs534671834	0;21
cg09139047	0.512167	0.323849	0.188318	0.000148254	0.00953916	6	32552042	F	I	HLA-DRB1	Body	island	chr6:32551851-32552331	rs17878951;rs17878614;rs17883134;rs16822820;rs17882603;rs17879995;rs1064664;rs17882300;rs17884729;rs3175105;rs11554462;rs1059575;rs17878947;rs16822516	14;15;17;18;25;30;33;36;37;38;39;43;45;50
cg07388969	0.535612	0.641736	-0.106124	0.000148454	0.00954477	15	38509709	F	II		IGR	opensea		rs556972301;rs575346140;rs145161505	14;30;41
cg09527670	0.649569	0.541521	0.108048	0.00014869	0.00955009	19	5059110	F	II	KDM4B	Body	shore	chr19:5060984-5061242	rs554949582	30
cg19132447	0.639785	0.516828	0.122958	0.00014883	0.00955328	1	200193799	F	II		IGR	opensea		rs1111642	24
cg13353588	0.736945	0.634727	0.102218	0.000149417	0.00956385	10	61984199	F	II	ANK3	Body	opensea		rs150147334;rs74730857	19;20
cg10578777	0.404909	0.790338	-0.385429	0.000149776	0.00957612	12	7781093	F	I		IGR	island	chr12:7781003-7781248
cg25498969	0.570189	0.462476	0.107713	0.000150428	0.00959812	3	136062740	R	II	STAG1	Body	opensea		rs199816686;rs34149860	51;18
cg18916922	0.392546	0.551176	-0.158631	0.000150934	0.00960715	8	144420097	F	II		IGR	shelf	chr8:144416712-144417054	rs542796379;rs561071471;rs114958944;rs2980268	1;9;10;48
cg24926185	0.790838	0.689283	0.101555	0.000151058	0.00960715	1	151557485	R	II		IGR	opensea		rs530594326;rs550328491	2;1
cg09016610	0.601595	0.495819	0.105776	0.000152695	0.00964103	1	246203591	F	II	SMYD3	Body	opensea
cg06573709	0.459539	0.707624	-0.248085	0.000152925	0.00964865	6	164057152	F	II		IGR	opensea		rs7771940;rs552390977;rs11447337;rs7773064	8;9;18;38
cg17358692	0.750139	0.602794	0.147345	0.000153234	0.00965705	18	60754954	F	II		IGR	opensea		rs562908272;rs531825098	1;23
cg00811865	0.478361	0.357279	0.121082	0.000154287	0.00968139	13	77304603	F	II		IGR	opensea
cg25828445	0.437454	0.87437	-0.436916	0.000154796	0.00969382	12	7781288	R	II		IGR	shore	chr12:7781003-7781248
cg21002957	0.39006	0.280252	0.109808	0.000157476	0.0097545	19	15568894	R	II	RASAL3	Body	island	chr19:15568027-15569227	rs532732019	42
cg18872420	0.723698	0.844155	-0.120457	0.000157685	0.00975615	14	78023429	R	II	SPTLC2	Body	opensea
cg19608286	0.520456	0.644818	-0.124362	0.000157895	0.00976267	7	20123652	F	II	LOC101927668	Body	opensea		rs114306425;rs555710523	1;23
cg14323984	0.805885	0.647197	0.158688	0.000157969	0.00976417	4	6695203	F	II	S100P	TSS1500	opensea		rs116264374	11
cg26121931	0.512369	0.310491	0.201877	0.000159361	0.00979447	6	29895204	R	I		IGR	shore	chr6:29894140-29895117
cg06390484	0.73919	0.631808	0.107382	0.000159569	0.00980072	7	134575271	R	II	CALD1	TSS1500	opensea		rs563512677;rs532681686;rs1015350;rs565739089	37;34;18;5
cg08477332	0.417976	0.793517	-0.375541	0.000161283	0.00984503	1	153590243	R	II	S100A14	TSS1500	opensea		rs570124966;rs547338391	11;8
cg10124079	0.431955	0.305063	0.126892	0.000161687	0.00986297	11	35083672	R	II		IGR	opensea		rs188070854;rs2553773	48;41
cg16863163	0.548826	0.44422	0.104607	0.000163758	0.00991184	21	15580060	F	II	LIPI	TSS1500	opensea		rs567105224;rs536039265	24;48
cg00083188	0.686041	0.800962	-0.114921	0.000164597	0.00993398	10	79314844	F	II	KCNMA1	Body	opensea		rs535215204;rs77993913;rs182263697;rs545541016	8;30;48;51
cg15527872	0.63598	0.534868	0.101113	0.000165917	0.00997465	14	55492371	F	II	WDHD1	5'UTR	shore	chr14:55493614-55494032
cg13198297	0.582934	0.461632	0.121302	0.000167626	0.0100277	17	18046564	F	II	MYO15A	Body	opensea
cg19272349	0.863964	0.699418	0.164546	0.000169654	0.0100722	13	37681255	R	II	CSNK1A1L	TSS1500	opensea		rs147750092	33
cg25134647	0.783086	0.322567	0.460519	0.000170526	0.0100893	12	25454990	R	II		IGR	opensea		rs377090207;rs11382510	12;1
cg02972607	0.49331	0.388781	0.104529	0.000172452	0.0101303	17	926146	F	II	MIR3183	TSS1500	shore	chr17:926234-926439	rs139988418;rs561952664	3;37
cg06998765	0.536909	0.413389	0.12352	0.00017351	0.0101588	14	75389618	F	II	RPS6KL1	TSS1500	shore	chr14:75389712-75390133	rs149468622	26
cg20236089	0.515362	0.618915	-0.103553	0.000174192	0.0101685	6	15629162	R	II	DTNBP1	Body	opensea
cg27422857	0.781317	0.643665	0.137652	0.000177317	0.0102397	2	105853526	R	II		IGR	island	chr2:105853493-105853797	rs537098512;rs148661743;rs142190827	48;32;15
cg12973514	0.539344	0.433231	0.106112	0.00017758	0.0102429	19	16442807	R	II		IGR	opensea		rs34006614;rs532535882;rs547871310	27;8;6
cg02977388	0.487945	0.386963	0.100981	0.000178275	0.0102517	10	90253615	R	II	RNLS	Body	opensea		rs559267902;rs577170518	11;2
cg20471691	0.357977	0.245502	0.112476	0.000178454	0.0102517	17	46681316	F	II	LOC404266	Body	shelf	chr17:46685244-46685449	rs57016617;rs77059238;rs552428942;rs372879058	12;30;34;40
cg12474824	0.804361	0.687008	0.117353	0.000179435	0.0102752	4	1227400	R	II	CTBP1	Body	shore	chr4:1229249-1229501	rs190868085	38
cg07289335	0.455259	0.355114	0.100145	0.00018044	0.0102951	5	158937447	R	II		IGR	opensea		rs145439635;rs576358408	22;20
cg01859360	0.555264	0.452215	0.103049	0.000182187	0.0103465	17	26990458	R	II	SUPT6H	5'UTR	shore	chr17:26988721-26989391
cg01884917	0.71905	0.604199	0.11485	0.000184958	0.0104188	17	1038155	R	I	ABR	Body	opensea		rs62069391;rs527274232;rs77578125	21;4;1
cg17048233	0.577466	0.473964	0.103502	0.00018602	0.0104406	8	28560467	R	II	EXTL3	5'UTR	shore	chr8:28558588-28559960
cg24179288	0.897372	0.766078	0.131294	0.000189124	0.0104961	6	29867285	R	II	HCG2P7	Body	opensea		rs3128995;rs112065929	40;36
cg02704790	0.758299	0.644867	0.113433	0.000189272	0.0104983	16	50879053	F	II		IGR	shelf	chr16:50875063-50875322	rs117842410;rs144393185;rs576489322	12;28;36
cg01385312	0.762946	0.659789	0.103157	0.000191537	0.0105473	7	5393918	F	II	TNRC18	Body	shore	chr7:5395872-5396300	rs189718310;rs569365837	19;44
cg09655403	0.443315	0.340791	0.102524	0.000191727	0.0105489	5	78985495	R	I	CMYA5	TSS200	opensea		rs557920277;rs569319065	51;19
cg07933754	0.392567	0.519067	-0.1265	0.000193126	0.0105802	5	10422178	F	II	2006-03-01	Body	opensea		rs560008527;rs147328489	5;32
cg24434988	0.701657	0.600607	0.10105	0.000194085	0.0106066	11	291678	F	II	ATHL1	Body	shore	chr11:289771-290010	rs543929579;rs11246055;rs34140225;rs574189723;rs543211561	1;16;33;35;42
cg24607603	0.654235	0.54919	0.105045	0.000194364	0.0106136	3	113387140	F	II	KIAA2018	Body	opensea
cg22117805	0.676224	0.790348	-0.114124	0.000194532	0.0106179	11	36422455	R	II	PRR5L	5'UTR	opensea		rs7933726	19
cg08975641	0.488272	0.364855	0.123417	0.000195088	0.0106345	2	189959552	F	II	COL5A2	Body	opensea		rs542504549	33
cg04637372	0.673069	0.524317	0.148752	0.000196385	0.0106685	1	20617456	R	II	VWA5B1	5'UTR	opensea		rs12738826;rs558117561;rs570083624;rs200790934	39;6;3;1
cg17059388	0.418637	0.305877	0.11276	0.000196435	0.0106685	4	177262070	F	II		IGR	opensea		rs558086299;rs571672756;rs148556463	3;5;29
cg24202936	0.514766	0.410225	0.10454	0.000197256	0.0106915	11	50257256	R	II	LOC441601	Body	island	chr11:50257255-50257772	rs545487959;rs556077075;rs556139481	43;38;28
cg16201418	0.740169	0.584248	0.155921	0.000199164	0.0107333	4	61367032	R	II		IGR	opensea		rs577975295;rs114135368;rs558051194;rs573092111	48;31;10;7
cg04850045	0.747521	0.638894	0.108627	0.000199546	0.0107419	2	105853200	R	II		IGR	island	chr2:105853131-105853340	rs180851160;rs377688142;rs549906551	32;27;2
cg16329658	0.623011	0.510721	0.112289	0.000199779	0.0107465	7	157258677	F	I		IGR	shelf	chr7:157260938-157261221	rs551650587;rs114096142	1;24
cg17094249	0.454601	0.564686	-0.110085	0.000202285	0.0107976	1	24867657	F	II		IGR	opensea		rs565495594	11
cg10607454	0.716649	0.60747	0.109178	0.000202403	0.0107982	7	1315725	R	I		IGR	island	chr7:1315050-1315947	rs538331737	20
cg11868485	0.603071	0.834985	-0.231914	0.00020424	0.0108405	4	140782938	R	II	MAML3	Body	shore	chr4:140781109-140781433	rs143055610	1
cg21658225	0.772371	0.668614	0.103758	0.000208983	0.0109398	3	134518358	R	II	EPHB1	Body	shelf	chr3:134514085-134515980	rs557060001;rs577353125;rs76469496;rs76586420	51;38;33;16
cg08884588	0.624899	0.510742	0.114157	0.000210311	0.0109736	1	34096783	F	II	CSMD2	Body	shelf	chr1:34098896-34099119	rs112896500	0
cg07571337	0.726927	0.597833	0.129095	0.000210766	0.0109806	10	93805844	F	II		IGR	island	chr10:93805512-93805845	rs536804515;rs191599531	0;13
cg27504302	0.543196	0.735121	-0.191924	0.000211148	0.0109886	10	36561124	F	II		IGR	opensea		rs530499398	17
cg08344390	0.132903	0.317993	-0.18509	0.000213342	0.0110379	1	158173756	F	II		IGR	opensea		rs11295007;rs145851664	4;18
cg23812948	0.734776	0.632032	0.102744	0.000214942	0.0110766	1	1030656	R	II	C1orf159	5'UTR	shelf	chr1:1027509-1027730	rs191478613;rs6678318	40;25
cg05001334	0.676991	0.576648	0.100343	0.000216844	0.0111098	13	35391234	R	II		IGR	opensea		rs78934641;rs544488042;rs35466756;rs530313052	41;35;11;1
cg12932813	0.11412	0.238841	-0.124721	0.000219999	0.0111668	3	101280753	R	II	RG9MTD1	1stExon	island	chr3:101280545-101280952	rs4683930;rs531086716;rs552825824	45;40;29
cg27571617	0.39909	0.289547	0.109543	0.000220161	0.0111671	10	90728300	F	II	ACTA2	5'UTR	opensea		rs145898120	34
cg24570624	0.42548	0.314783	0.110696	0.00022083	0.0111795	14	77493278	R	II	C14orf4	1stExon	island	chr14:77491938-77495276	rs557853329;rs577768441;rs543645121	32;12;10
cg06675417	0.569042	0.363744	0.205297	0.000221397	0.0111922	18	77292443	F	II		IGR	island	chr18:77292133-77292556	rs56073209	30
cg01708617	0.459366	0.354496	0.10487	0.000221821	0.0112023	5	34717940	R	II	RAI14	Body	opensea		rs73072576;rs555121927	40;30
cg17600231	0.559835	0.449267	0.110568	0.00022202	0.0112048	13	45008526	R	II	TSC22D1	3'UTR	shelf	chr13:45011151-45011395	rs569191088	16
cg13211018	0.452845	0.330632	0.122213	0.000222737	0.0112175	2	232406965	F	II		IGR	opensea		rs151289607;rs140552563;rs11695846	10;43;48
cg20342073	0.547509	0.439072	0.108436	0.000224751	0.0112634	2	33013352	R	II	TTC27	Body	opensea		rs17038503;rs550678581;rs190173855	15;11;2
cg14626660	0.49603	0.393117	0.102913	0.00022606	0.0112821	2	100824930	F	II	LINC01104	Body	opensea		rs549584602	9
cg23433418	0.68766	0.539624	0.148036	0.000232023	0.0114082	22	24826825	F	II	ADORA2A	5'UTR	opensea		rs138745403;rs3761423	0;38
cg07150719	0.637576	0.536142	0.101434	0.000233121	0.0114259	14	50485160	R	II		IGR	opensea		rs544831629	2
cg13866093	0.589921	0.479313	0.110607	0.000234303	0.0114454	6	28502727	R	II	GPX5	3'UTR	opensea		rs568873549	2
cg23123731	0.757047	0.64742	0.109627	0.000235352	0.0114633	10	80161611	F	II		IGR	opensea		rs141400652	0
cg14493181	0.658216	0.549305	0.108911	0.000237454	0.011517	6	127037376	R	II		IGR	opensea
cg24114458	0.852018	0.75147	0.100548	0.00023803	0.0115273	7	92380449	R	II	CDK6	Body	opensea		rs17164772;rs538705490	13;3
cg07684775	0.380934	0.279463	0.101471	0.000238508	0.0115328	12	54772688	R	II	ZNF385A	Body	island	chr12:54772687-54773028	rs534377037;rs73316364	23;11
cg14458615	0.686246	0.585044	0.101202	0.000248334	0.0117307	3	118864952	F	II	C3orf30	TSS200	opensea		rs72953098	45
cg06399905	0.764022	0.661863	0.102159	0.000250343	0.0117713	4	80604140	F	II		IGR	opensea
cg16428374	0.490993	0.381681	0.109312	0.00025093	0.0117857	13	100056805	R	II	MIR548AN	Body	opensea		rs10161689;rs542410794;rs10161680;rs78250197	43;38;29;28
cg13811469	0.680886	0.577708	0.103178	0.000253393	0.0118305	22	20020657	R	II	C22orf25	5'UTR	opensea		rs181925707	22
cg18787447	0.603948	0.498445	0.105502	0.000257681	0.0119135	5	85830499	R	II		IGR	opensea		rs560771019;rs531369530;rs187781396;rs562869723	49;40;33;2
cg19350115	0.536464	0.657987	-0.121523	0.000259611	0.0119601	6	136043961	F	II		IGR	opensea		rs531851457;rs148208748;rs553429275	0;4;46
cg07253384	0.483942	0.595516	-0.111574	0.000260168	0.0119677	6	166877002	R	II	RPS6KA2	Body	opensea		rs531398522;rs146980317	26;24
cg09894683	0.765819	0.658088	0.107731	0.000260362	0.011973	8	18541988	F	II	PSD3	Body	opensea		rs189923127;rs556130067;rs141593379;rs147530125	30;36;41;49
cg06817669	0.570229	0.466486	0.103743	0.000260408	0.011973	15	77518882	R	II	C15orf5	TSS1500	opensea		rs141459364	3
cg00325112	0.783916	0.639944	0.143972	0.000265782	0.0120897	1	93634565	F	II	TMED5	Body	opensea		rs6685271;rs6697683;rs67924228	25;26;26
cg25423813	0.599937	0.499758	0.100179	0.000269593	0.012145	6	130953472	F	II		IGR	opensea		rs189579767;rs72990301	9;29
cg13943068	0.437403	0.298239	0.139164	0.000272358	0.0121946	4	1580193	R	I		IGR	island	chr4:1580050-1580455
cg18514705	0.777942	0.659184	0.118758	0.000273901	0.0122296	19	44330665	F	II	ZNF283	TSS1500	opensea		rs570785711;rs540955480	13;19
cg19427345	0.856802	0.718547	0.138255	0.000278559	0.0123166	4	675827	R	II	MFSD7	Body	island	chr4:674843-676091	rs143423821;rs10716;rs559746381;rs202097240	38;35;33;17
cg17736840	0.852406	0.733441	0.118965	0.000280262	0.0123399	1	75140187	F	II	C1orf173	TSS1500	opensea		rs144281367;rs537023851;rs72968140;rs567757443	0;6;24;26
cg22700015	0.384511	0.583266	-0.198756	0.000281783	0.012373	1	228743131	R	I		IGR	island	chr1:228742996-228743461	rs530575112;rs550284200;rs570560163;rs539110981	47;45;6;4
cg08356028	0.863692	0.747402	0.11629	0.000283004	0.0123859	10	80217969	F	II		IGR	opensea		rs538190459;rs185701042;rs568582724	0;1;45
cg26114124	0.51413	0.382641	0.131489	0.000285107	0.012417	12	9217669	F	I	LOC144571	TSS200	island	chr12:9217328-9217715
cg08968107	0.533704	0.397823	0.135882	0.000286473	0.0124389	6	71012806	F	I	COL9A1	TSS200	opensea		rs140769519;rs530378398	35;46
cg19375418	0.755842	0.518861	0.236981	0.000292259	0.0125335	18	77292410	F	II		IGR	island	chr18:77292133-77292556	rs571842539	0
cg08798147	0.377501	0.206627	0.170874	0.000293105	0.0125532	4	36305221	R	II	DTHD1	Body	opensea		rs35074785;rs74783358	1;1
cg24565187	0.523196	0.715609	-0.192413	0.000295785	0.0126038	1	9846818	F	II	CLSTN1	Body	opensea		rs555858650	17
cg14248704	0.618634	0.462578	0.156056	0.000296193	0.0126068	5	151470842	R	II	CTB-12O2.1	Body	opensea		rs543473216;rs549591318	11;2
cg05659314	0.748147	0.8658	-0.117653	0.00029733	0.0126306	1	153590020	F	II	S100A14	TSS1500	opensea		rs547384965	1
cg08016336	0.655797	0.542323	0.113474	0.000299249	0.0126591	4	41181318	R	II	APBB2	5'UTR	opensea
cg08098256	0.608101	0.507658	0.100443	0.000299392	0.0126591	8	17322510	R	II		IGR	opensea		rs78509492;rs17503756;rs567072700;rs142639827	28;26;14;1
cg00658151	0.528593	0.424085	0.104508	0.000301294	0.0126986	1	31368797	F	II	SDC3	Body	opensea		rs541903644;rs75214128;rs572428102;rs181035590	17;34;39;47
cg17970299	0.552372	0.447348	0.105024	0.000304967	0.0127641	12	54772804	R	I	ZNF385A	Body	island	chr12:54772687-54773028	rs2706256;rs535777453	51;34
cg16967578	0.818641	0.714213	0.104428	0.000309192	0.01283	1	218575437	R	II	TGFB2	Body	opensea		rs61624536;rs572541351;rs535246866	46;34;4
cg22079149	0.568147	0.465253	0.102893	0.00031235	0.0128812	2	241568656	F	II	GPR35	TSS200	shore	chr2:241569691-241570138	rs572316081	42
cg14431783	0.475849	0.715629	-0.23978	0.000314542	0.0129131	11	6678474	F	II	DCHS1	TSS1500	shore	chr11:6676496-6677096	rs149283824;rs182661604;rs532460111	0;15;43
cg09966895	0.402296	0.50576	-0.103464	0.000316469	0.0129388	11	78738326	R	II	ODZ4	Body	opensea		rs577669684;rs138679131;rs563107707;rs142678629;rs150325894;rs181464147	42;39;15;12;2;1
cg09603707	0.7012	0.577615	0.123585	0.000319353	0.01298	13	22458760	R	II		IGR	opensea		rs527660588;rs190688016	2;1
cg16664523	0.516955	0.410602	0.106353	0.000319408	0.0129801	5	67586170	F	II	PIK3R1	Body	shore	chr5:67584213-67584451	rs186561025;rs527718547	11;51
cg07502358	0.568491	0.740353	-0.171862	0.000321379	0.013015	13	78168218	R	II	SCEL	Body	opensea		rs182010814;rs145876410	46;1
cg04902668	0.560669	0.448136	0.112533	0.000326486	0.0131038	12	19281154	R	II	PLEKHA5	TSS1500	shore	chr12:19282641-19283901	rs547313998;rs149549095	51;33
cg26371957	0.633924	0.500636	0.133288	0.000334655	0.0132535	12	739280	F	I	NINJ2	Body	opensea
cg10566776	0.879322	0.753191	0.126131	0.000336667	0.013288	20	37074185	F	II	SNHG11	TSS1500	shore	chr20:37075227-37075854	rs805530	14
cg05991492	0.398937	0.283153	0.115784	0.000336997	0.0132893	16	3988700	R	I		IGR	shore	chr16:3989006-3989348	rs561941509;rs531147416;rs544485532;rs563764951	41;36;18;13
cg21118780	0.530402	0.415949	0.114452	0.000339925	0.0133385	2	102379567	F	II	MAP4K4	Body	opensea		rs566746715;rs538915565	2;6
cg01019355	0.794533	0.692329	0.102204	0.000341014	0.0133563	13	27712255	R	II	USP12	Body	opensea		rs150914003;rs539953809;rs139391810	41;17;1
cg21708058	0.403253	0.299046	0.104207	0.000341441	0.0133625	8	38585602	F	II	TACC1	TSS200	opensea		rs28364583;rs571146756	16;20
cg09797202	0.675922	0.879327	-0.203405	0.000344965	0.0134186	10	102111107	R	II	SCD	Body	shelf	chr10:102106182-102107722	rs3842637;rs368535169	4;2
cg02645135	0.402869	0.302403	0.100466	0.00034665	0.0134528	16	69516238	F	II		IGR	opensea		rs538180102;rs12596327;rs574436409;rs541854176;rs111822557	14;15;24;31;39
cg21784293	0.658281	0.554853	0.103428	0.000359106	0.0136709	12	82758164	F	II	METTL25	Body	opensea		rs376074345;rs573342695;rs540459407;rs139289488	0;20;36;43
cg19961648	0.816694	0.684166	0.132527	0.000359758	0.0136816	2	72463431	F	II	EXOC6B	Body	opensea		rs114733984	0
cg05844977	0.456399	0.349512	0.106887	0.000361406	0.0137188	9	36277400	F	II	GNE	TSS1500	opensea		rs578032898	40
cg24477453	0.684678	0.562978	0.121699	0.00036219	0.0137288	14	105047074	F	II	C14orf180	TSS1500	opensea		rs576934930	39
cg19531075	0.760468	0.627285	0.133183	0.000362201	0.0137288	5	1857828	R	II		IGR	island	chr5:1856773-1858444
cg19988316	0.68052	0.571744	0.108776	0.000362574	0.0137352	11	36052181	R	II	LDLRAD3	Body	opensea		rs4547071;rs527711125;rs143937958	45;44;32
cg24280945	0.773844	0.658269	0.115575	0.000363944	0.0137572	8	19461068	R	II	CSGALNACT1	TSS1500	shore	chr8:19459905-19460137	rs141774898;rs182935742;rs150580986;rs140312545	40;30;10;2
cg25963505	0.761655	0.646332	0.115323	0.000365898	0.0137869	7	135413023	R	II	SLC13A4	TSS200	opensea		rs141641109	21
cg25020666	0.702074	0.558971	0.143103	0.000373555	0.0139151	7	75957850	F	I	YWHAG	3'UTR	shore	chr7:75958865-75959074	rs576279340;rs79961113;rs150588235	0;27;40
cg02888247	0.446708	0.343279	0.103428	0.000374514	0.0139276	6	24719235	F	II	C6orf62	1stExon	shore	chr6:24720387-24721920	rs527386250;rs141670198	2;20
cg08641881	0.804431	0.683236	0.121195	0.000374927	0.0139351	10	60937501	F	II	PHYHIPL	Body	shore	chr10:60935827-60937049	rs542079534	29
cg21507367	0.401926	0.633727	-0.231802	0.000375306	0.0139415	12	27446544	R	II	STK38L	5'UTR	opensea		rs117420266;rs527793999	36;34
cg26276233	0.65466	0.524228	0.130432	0.000379364	0.0140135	17	41278135	R	II	BRCA1	TSS1500	island	chr17:41278134-41278460	rs799906	21
cg22699768	0.770096	0.637317	0.132779	0.000380179	0.0140158	1	234852797	F	II		IGR	opensea		rs139231746;rs148983018;rs569720172	1;36;38
cg08384379	0.593722	0.741454	-0.147733	0.000381082	0.0140266	14	73664343	R	II	PSEN1	Body	opensea		rs146853341;rs3025784	14;1
cg03732657	0.721507	0.612158	0.109349	0.000386953	0.0141092	13	77865929	F	II	MYCBP2	Body	opensea		rs558993272;rs577307034	1;47
cg14329572	0.595377	0.405145	0.190232	0.000387108	0.0141092	6	121640302	F	II	TBC1D32	Body	opensea		rs17702405;rs549087143	0;8
cg22229960	0.52219	0.421514	0.100677	0.000387429	0.0141134	12	57612683	R	II	NXPH4	Body	shore	chr12:57609976-57611168	rs565921730;rs536825352;rs188816287;rs181731154	42;21;18;6
cg14236413	0.851606	0.747803	0.103803	0.000390135	0.0141551	2	71787501	F	II	DYSF	Body	island	chr2:71787430-71787897	rs532782059;rs188663416;rs141308434	10;18;47
cg01070987	0.451353	0.345613	0.10574	0.000392684	0.0141914	3	149687002	R	II	PFN2	Body	shore	chr3:149687877-149689537	rs562167561;rs189344878;rs142809567	48;13;2
cg09548084	0.660234	0.557309	0.102925	0.000398826	0.0142714	6	8436218	F	II	SLC35B3	TSS1500	shore	chr6:8435314-8436141	rs561623108	26
cg09351082	0.843383	0.721289	0.122094	0.000400306	0.0142939	10	97319133	F	II	SORBS1	5'UTR	shore	chr10:97320424-97321483	rs546658181;rs150468710;rs535416552;rs145339522	11;28;43;49
cg22166900	0.742192	0.628963	0.113228	0.000402229	0.014327	6	22414265	R	II		IGR	opensea		rs2328694;rs5874868;rs568989037;rs186949252	36;32;20;1
cg20128099	0.539866	0.435973	0.103893	0.000404617	0.014359	8	37621215	R	II	PROSC	Body	shore	chr8:37619779-37620770	rs555597261;rs117430456	2;1
cg15991630	0.355845	0.226813	0.129032	0.000408555	0.0144287	18	77292555	F	II		IGR	island	chr18:77292133-77292556	rs402953	19
cg12084908	0.405057	0.540258	-0.135201	0.000411625	0.0144712	10	61437386	F	II	SLC16A9	Body	opensea		rs181793306	44
cg09770178	0.524582	0.420517	0.104065	0.000411872	0.0144712	20	45328503	R	II		IGR	opensea		rs77404247;rs4810541;rs541315551;rs112869533	42;19;9;2
cg07268726	0.81094	0.668617	0.142323	0.000413174	0.014491	11	60701918	R	II	TMEM132A	Body	island	chr11:60701682-60702219
cg05582979	0.325494	0.427452	-0.101958	0.000413449	0.0144934	4	10686610	F	II	CLNK	TSS1500	opensea		rs565968280;rs536260235	1;18
cg18705301	0.63345	0.436911	0.196539	0.000416135	0.01453	15	41695430	F	II	NDUFAF1	TSS1500	shore	chr15:41694493-41694756	rs56283962;rs535099725;rs553717996;rs576957421	0;13;25;44
cg09169796	0.552988	0.44596	0.107029	0.000419196	0.0145824	15	67228757	F	II		IGR	opensea		rs552913136	1
cg09756125	0.658289	0.455633	0.202656	0.000419845	0.0145893	7	158250978	R	II	PTPRN2	Body	shore	chr7:158247888-158249312	rs1733165;rs139104005	11;1
cg15687395	0.530791	0.427147	0.103644	0.000420904	0.0146037	5	79379309	F	II		IGR	opensea		rs545927288	35
cg19624354	0.384728	0.271531	0.113197	0.000424377	0.0146478	11	113113890	R	II	NCAM1	Body	opensea		rs620291	34
cg18776460	0.438046	0.32778	0.110266	0.000427163	0.0146966	12	59311232	R	II	LRIG3	Body	shelf	chr12:59313559-59314452	rs12426212;rs537413174	7;1
cg03252258	0.688414	0.567512	0.120902	0.000431423	0.0147421	7	97933035	R	II	BAIAP2L1	Body	opensea		rs77092172	27
cg14884932	0.640169	0.532501	0.107668	0.000433347	0.0147726	19	51774451	F	II		IGR	island	chr19:51774428-51774694	rs549811276;rs568317537	17;22
cg19041719	0.791584	0.616846	0.174738	0.000438037	0.0148491	12	53865234	F	II	PCBP2	Body	opensea		rs181123204;rs547894353	0;11
cg04618327	0.536966	0.432391	0.104575	0.000438794	0.0148633	2	30669385	F	II	LCLAT1	TSS1500	shore	chr2:30669988-30670720
cg12374081	0.580163	0.455717	0.124447	0.000440779	0.0148911	9	132864294	F	II	GPR107	Body	opensea		rs10118013	18
cg00322927	0.74642	0.544719	0.201702	0.000442357	0.0149096	11	132707687	F	I	OPCML	Body	opensea		rs10894618;rs528009125	5;9
cg10013969	0.681753	0.578293	0.10346	0.000445828	0.0149683	7	128003601	F	II		IGR	shore	chr7:128001346-128002066	rs541069050;rs146591235	0;18
cg25080924	0.655497	0.543807	0.11169	0.000445858	0.0149683	4	176339367	R	II		IGR	opensea
cg09467607	0.549332	0.658646	-0.109313	0.000449503	0.0150269	2	36825704	R	II	FEZ2	TSS1500	shore	chr2:36824792-36825305	rs183753494;rs552563078;rs137912136	36;13;2
cg03133821	0.773223	0.663237	0.109985	0.000450932	0.0150432	2	1513998	F	II	TPO	Body	shelf	chr2:1516172-1516373	rs72776240	5
cg20568691	0.807134	0.697983	0.10915	0.000467938	0.0152711	13	99340714	F	II	SLC15A1	Body	opensea		rs143400114	13
cg01851573	0.729065	0.598556	0.13051	0.000471297	0.0153158	8	8652454	F	II	MFHAS1	Body	opensea		rs111721564;rs569847496;rs535767210;rs11985640	1;11;20;50
cg14332653	0.503077	0.396575	0.106502	0.0004728	0.0153391	9	126331815	F	II	DENND1A	Body	opensea		rs560932906;rs531283486;rs543551957;rs145221024	2;3;21;48
cg10681804	0.00879627	0.380917	-0.372121	0.00047411	0.015362	20	33433114	F	II	GGT7	3'UTR	opensea		rs367598879;rs200830479	1;33
cg25402687	0.85192	0.717861	0.134059	0.000476147	0.0153948	12	114393323	F	II	RBM19	Body	opensea		rs574242079;rs74734506	0;1
cg13207180	0.587321	0.464536	0.122785	0.000477971	0.0154204	17	6558064	R	II		IGR	shore	chr17:6558221-6558441	rs562894513;rs2040848;rs182661125;rs568167110;rs145824060;rs547437677	49;42;28;23;12;11
cg04055096	0.876447	0.744744	0.131703	0.000479289	0.0154336	16	49642818	R	II	ZNF423	Body	opensea		rs528955993;rs549117483;rs192792686	27;11;1
cg15082166	0.928903	0.774218	0.154685	0.00048229	0.0154796	5	124005151	F	II	ZNF608	Body	opensea		rs114535526;rs11958542	38;42
cg01354003	0.548744	0.323108	0.225635	0.00049116	0.0156091	8	6422103	F	II	ANGPT2	TSS1500	shelf	chr8:6424215-6424888	rs10646441;rs140986495;rs2515509;rs570748659;rs113779460	2;27;38;42;43
cg00747922	0.548782	0.654091	-0.105309	0.000495281	0.0156794	17	107930	R	II	RPH3AL	Body	opensea		rs558801773;rs137979538;rs544193349;rs4890202;rs149069657	46;21;20;9;1
cg07451370	0.653094	0.535815	0.117278	0.000496254	0.0156869	11	126848024	R	II	KIRREL3	Body	opensea
cg02529604	0.580975	0.477616	0.103359	0.00049694	0.0156954	5	59784208	F	II	PART1	Body	opensea
cg21052814	0.587244	0.408751	0.178494	0.000497796	0.0157106	15	79328213	F	II	RASGRF1	Body	opensea		rs569020888;rs143592797	5;15
cg00254258	0.67032	0.81788	-0.14756	0.000498593	0.0157211	1	3105189	F	I	PRDM16	Body	island	chr1:3104956-3105253	rs184527485;rs147107611;rs188494424;rs563107630	10;19;36;37
cg25288140	0.785668	0.677111	0.108557	0.000501676	0.015771	17	41278341	F	I	BRCA1	TSS1500	island	chr17:41278134-41278460	rs11655505	36
cg12593511	0.533543	0.426781	0.106762	0.000506029	0.0158251	1	3276753	R	I	PRDM16	Body	shore	chr1:3275029-3275284	rs140086925;rs2500280;rs186143655;rs565359944	23;15;5;2
cg02490460	0.447086	0.660158	-0.213072	0.000506157	0.0158258	8	1365502	F	II		IGR	island	chr8:1365174-1365503	rs140382344;rs79683292;rs143619859;rs577148031	0;10;29;46
cg10627624	0.574594	0.465267	0.109327	0.000507935	0.0158498	3	23776925	F	II		IGR	opensea		rs562389392;rs574090266	0;9
cg12576854	0.634037	0.500569	0.133468	0.000514536	0.0159408	8	73794075	F	II	KCNB2	Body	opensea		rs187853624;rs71525191;rs551477781;rs191096797	1;15;21;22
cg20114113	0.72364	0.623001	0.100639	0.000518791	0.0159967	10	93391963	F	II	PPP1R3C	Body	shore	chr10:93392667-93393147	rs113790965;rs565152476	0;11
cg19861260	0.552534	0.653146	-0.100612	0.000522022	0.0160449	7	87228749	F	II	ABCB1	Body	shore	chr7:87229551-87229890	rs566828156;rs534195490	1;16
cg21381949	0.513378	0.409504	0.103874	0.000522724	0.0160577	3	189700284	R	II	LEPREL1	Body	opensea
cg17990900	0.705405	0.435505	0.2699	0.00052342	0.0160625	10	126354492	R	II	FAM53B	Body	opensea		rs561382949;rs372550341;rs58898174;rs80208108	19;12;9;2
cg22746584	0.718958	0.573558	0.145401	0.000524709	0.0160761	3	136676672	F	II	IL20RB	TSS200	opensea		rs576405781;rs55871480;rs188303055	0;30;44
cg23102195	0.868054	0.724068	0.143986	0.000525195	0.0160788	5	28927606	R	II		IGR	island	chr5:28927605-28928637	rs115572812;rs413031	29;10
cg11529909	0.487631	0.757977	-0.270346	0.000525201	0.0160788	11	76339114	R	II		IGR	opensea		rs547971081;rs186969872	32;1
cg12052144	0.834856	0.730518	0.104338	0.000525276	0.0160788	15	26875014	F	II	GABRB3	Body	shore	chr15:26874097-26874528	rs569031451	24
cg11650763	0.658134	0.759848	-0.101714	0.000527642	0.0161139	5	92930530	R	II		IGR	island	chr5:92930529-92930830	rs549132486;rs569443266;rs183634505;rs545591236	46;41;19;1
cg18135379	0.484129	0.374603	0.109526	0.000528907	0.0161255	1	161981673	F	I	OLFML2B	Body	opensea		rs548341005;rs192360964;rs527815868	20;22;23
cg16027677	0.573996	0.471665	0.102332	0.000533218	0.0161699	13	87562851	R	II		IGR	opensea
cg18908499	0.655358	0.757467	-0.102109	0.000535164	0.0161954	1	247712237	R	II	C1orf150	TSS1500	opensea		rs149484007	5
cg14906510	0.568055	0.915677	-0.347622	0.000540567	0.0162689	12	7781169	R	II		IGR	island	chr12:7781003-7781248
cg06640662	0.702488	0.591991	0.110497	0.000547556	0.0163571	10	118082519	R	II	C10orf96	TSS1500	opensea
cg04103157	0.64515	0.520101	0.12505	0.000551587	0.0164164	8	9305666	F	II		IGR	opensea		rs537495368;rs76962094;rs574073002;rs577587099;rs553369702;rs573454988	1;7;8;15;30;42
cg03763796	0.268384	0.382141	-0.113757	0.00055421	0.0164577	22	22599128	R	I	VPREB1	TSS200	opensea		rs527446446;rs115465374;rs566948179;rs539182625;rs113369064;rs552279443;rs11574461	37;31;23;14;9;2;1
cg05342835	0.347489	0.2061	0.141389	0.000557435	0.0165027	1	33160791	R	II	SYNC	Body	opensea		rs562132736;rs529523950	41;7
cg15924527	0.538519	0.649332	-0.110813	0.000569267	0.016667	10	69425740	F	II	CTNNA3	TSS1500	opensea		rs138294104;rs149266794;rs566304665;rs535757008	0;18;27;35
cg02881374	0.686787	0.582099	0.104688	0.00057599	0.016758	10	3581191	R	II		IGR	opensea		rs376592501;rs530022935	21;18
cg19139764	0.687959	0.485685	0.202274	0.000577424	0.016773	9	6016830	F	II	RANBP6	TSS1500	opensea		rs575347011;rs71328169;rs140648116	1;5;38
cg06417478	0.0529959	0.247039	-0.194043	0.000585189	0.016881	19	12876846	R	II	HOOK2	Body	shore	chr19:12876889-12877108
cg01517571	0.85577	0.719285	0.136485	0.000588683	0.0169237	1	55089959	R	II	ACOT11	Body	opensea		rs1702005;rs75647110	40;39
cg17746316	0.515294	0.411178	0.104115	0.000601655	0.0170994	2	9401362	R	II	ASAP2	Body	opensea		rs148216100	41
cg15134787	0.773819	0.668682	0.105137	0.000610303	0.0171968	7	57471759	R	I		IGR	shore	chr7:57472316-57472797	rs536079168;rs114048582	5;1
cg06238316	0.152929	0.369942	-0.217014	0.000613789	0.0172368	19	21265364	F	II	ZNF714	5'UTR	island	chr19:21265164-21265433	rs560609743;rs8101412	0;9
cg09733528	0.547203	0.662446	-0.115242	0.000617763	0.0172958	2	169832726	F	II	ABCB11	Body	opensea		rs566233802;rs534918935;rs555259192;rs4148785;rs537437649;rs4148784	0;1;19;26;32;35
cg19550524	0.745277	0.637405	0.107872	0.000624411	0.0173752	11	124043067	F	II		IGR	opensea		rs531692389;rs549908890;rs561925756	0;12;29
cg07659053	0.936688	0.790455	0.146234	0.000629895	0.0174527	6	171033352	R	II		IGR	island	chr6:171033351-171033942	rs62428697;rs552818962;rs568141233;rs77009438;rs556875116	25;23;21;9;5
cg17207559	0.885176	0.772749	0.112428	0.000630618	0.0174598	13	20832781	R	II		IGR	opensea		rs534424416;rs553676294;rs546649209	49;24;1
cg14285533	0.228363	0.116096	0.112267	0.000637938	0.0175499	7	63386328	R	I		IGR	shore	chr7:63386608-63386885	rs546152106	35
cg25631874	0.564875	0.457204	0.107671	0.000638776	0.0175614	11	85430657	R	II	SYTL2	Body	opensea		rs187942451;rs541677404	24;21
cg08453458	0.637913	0.524749	0.113165	0.000638913	0.0175614	4	187491428	R	II		IGR	opensea		rs532590644;rs368770093	19;9
cg10483660	0.502688	0.360832	0.141856	0.000640126	0.0175782	13	112241077	R	II		IGR	shelf	chr13:112238672-112238893	rs543721236;rs947170;rs550715757	20;17;1
cg01602139	0.535301	0.640661	-0.105359	0.000646768	0.0176726	6	36639949	R	II		IGR	opensea		rs558741471	14
cg11912202	0.76539	0.664362	0.101028	0.00064761	0.0176858	21	34350875	R	II		IGR	island	chr21:34350726-34350961	rs554152648;rs572637651	23;21
cg07670516	0.539765	0.435259	0.104505	0.000647729	0.0176858	17	5019840	R	II	ZNF232	5'UTR	island	chr17:5019637-5019879	rs77450252;rs559014888;rs569526369	42;35;31
cg13750264	0.395692	0.291428	0.104264	0.0006484	0.0176902	10	134910540	F	I	GPR123	Body	shore	chr10:134911976-134912483	rs113359644;rs149279537;rs199784535;rs62624493	0;3;12;45
cg07816556	0.391659	0.29062	0.101039	0.000649948	0.0177106	6	26017280	R	II	HIST1H1A	3'UTR	shelf	chr6:26020671-26021125	rs546366810;rs566187736;rs202110021	50;41;19
cg11822088	0.590153	0.471681	0.118471	0.000651346	0.017726	1	243398577	R	I	CEP170	5'UTR	opensea		rs114846777	20
cg06539091	0.56133	0.763339	-0.202008	0.000652623	0.0177403	10	116390942	R	II	ABLIM1	Body	shore	chr10:116391466-116391827	rs573478912;rs182563008;rs147747600;rs117961105	34;29;2;1
cg08265274	0.530977	0.308293	0.222685	0.000653868	0.0177517	6	32490444	F	II	HLA-DRB5	Body	shore	chr6:32489742-32490128	rs535835429;rs182191708;rs139910587;rs149399330;rs116601763;rs114223995	23;36;39;43;44;49
cg16320788	0.787892	0.632747	0.155145	0.000655462	0.0177793	8	73794096	F	II	KCNB2	Body	opensea		rs551477781;rs191096797;rs537249824	0;1;33
cg07403350	0.436128	0.335224	0.100904	0.000656168	0.0177899	13	108867111	F	II	LIG4	5'UTR	island	chr13:108867107-108867364	rs1805387	19
cg01037523	0.534171	0.433908	0.100263	0.000667215	0.0179383	3	187078716	F	II		IGR	opensea		rs549740512;rs563170209	19;50
cg12906381	0.358	0.508614	-0.150615	0.000671646	0.0179903	22	32599516	F	I	RFPL2	TSS200	opensea		rs542369262;rs117148492	17;24
cg26279336	0.275203	0.390745	-0.115543	0.00067539	0.018024	17	46674438	F	II	LOC404266	Body	shore	chr17:46675044-46675589	rs145692958;rs192835200	0;26
cg25602603	0.748771	0.643118	0.105654	0.000680266	0.0180793	19	22320744	R	II		IGR	island	chr19:22320743-22320976	rs138266466	47
cg17708987	0.502569	0.633692	-0.131123	0.000683933	0.0181258	9	112258219	F	II	PTPN3	5'UTR	shelf	chr9:112262010-112262317	rs4978393	0
cg26529538	0.63585	0.485782	0.150068	0.000695165	0.018274	10	114074165	F	II	GUCY2GP	Body	opensea		rs566065925;rs7076400;rs554764648;rs576425280	1;16;26;50
cg01502116	0.792271	0.683767	0.108505	0.000695272	0.018274	4	134017922	R	II		IGR	opensea		rs543560072;rs141114405;rs531560385;rs10518628;rs149848177	50;34;32;15;12
cg18684142	0.409462	0.302335	0.107127	0.000697638	0.0183053	17	46682394	F	I	LOC404266	Body	shelf	chr17:46685244-46685449
cg08058560	0.709755	0.812192	-0.102436	0.000700041	0.0183326	1	117544206	R	II	CD101	TSS200	opensea		rs3818446;rs146214860	24;15
cg24879782	0.111218	0.233219	-0.122001	0.000703575	0.0183758	2	19561482	F	I		IGR	island	chr2:19560963-19561650	rs571038103	43
cg27243623	0.682942	0.572654	0.110288	0.000703911	0.0183782	2	228093069	R	II	COL4A3	Body	opensea		rs565655377;rs534813562	27;1
cg14990413	0.589446	0.457231	0.132215	0.000704601	0.0183857	2	7174685	F	II	RNF144A	Body	shelf	chr2:7172296-7172512	rs550720704;rs558808281;rs572246079;rs541169736;rs441241;rs529709532	0;3;12;32;33;43
cg17459215	0.866854	0.73954	0.127314	0.00071379	0.0185071	2	66298242	F	I		IGR	opensea		rs550058519;rs140256465	2;12
cg22188184	0.144706	0.257616	-0.112909	0.000715642	0.0185334	6	101168404	R	II	ASCC3	Body	opensea		rs76670405;rs139851819;rs539344862	33;13;1
cg11103049	0.42322	0.321608	0.101612	0.000721489	0.0186011	17	3433632	F	II	TRPV3	Body	shelf	chr17:3435953-3436164	rs561100414;rs141342749;rs376793	9;39;40
cg12736577	0.829974	0.725353	0.104621	0.00072157	0.018602	2	52480467	F	II		IGR	opensea		rs529892268;rs144349322	1;17
cg12407370	0.878295	0.772269	0.106026	0.00073929	0.0188031	7	158740838	F	II		IGR	opensea		rs371477106;rs534863720;rs554755441	1;3;39
cg12536028	0.496762	0.385243	0.111519	0.000744387	0.0188623	4	187148688	R	II	KLKB1	1stExon	opensea		rs560679481;rs185309940	14;1
cg22510134	0.72684	0.62638	0.10046	0.000750345	0.0189442	15	55881599	R	II	PYGO1	TSS1500	shore	chr15:55879792-55881228	rs569086714	10
cg22022881	0.565396	0.446249	0.119147	0.000751489	0.0189555	2	105853494	R	II		IGR	island	chr2:105853493-105853797	rs185152526;rs537098512	28;16
cg13113206	0.531326	0.409612	0.121714	0.000753112	0.0189687	6	144686027	R	II	UTRN	Body	opensea		rs78704697	21
cg11744538	0.309534	0.433353	-0.12382	0.000759192	0.0190479	17	42646995	F	II		IGR	opensea		rs73984036;rs531225144	26;30
cg04657146	0.0657753	0.209976	-0.1442	0.000760032	0.0190548	19	12876947	F	II	HOOK2	Body	island	chr19:12876889-12877108	rs897804;rs199712830	17;45
cg25241559	0.782152	0.681657	0.100495	0.000763478	0.0190958	2	241989379	R	I	SNED1	Body	island	chr2:241989164-241989461
cg01295188	0.75231	0.645187	0.107122	0.000791599	0.019434	5	476791	R	II	SLC9A3	Body	island	chr5:476317-476933	rs536074225;rs199512622	15;1
cg22205501	0.671938	0.553902	0.118036	0.000806583	0.0196169	12	7864047	R	I	DPPA3	TSS200	opensea
cg03404938	0.568772	0.760727	-0.191955	0.000808491	0.0196409	1	95620559	R	II	TMEM56	Body	opensea		rs192878315;rs144676837	40;2
cg09399716	0.340861	0.220247	0.120614	0.000826343	0.0198403	2	46890238	F	II		IGR	opensea		rs571090638	23
cg22695986	0.351176	0.22195	0.129226	0.000831363	0.0198861	7	63386815	F	II		IGR	island	chr7:63386608-63386885	rs532122386	21
cg17612681	0.867343	0.730183	0.13716	0.000852794	0.0201343	2	66298197	R	II		IGR	opensea
cg15812020	0.477986	0.36866	0.109326	0.00086471	0.0202773	13	25506235	R	I	LOC646405	Body	island	chr13:25506113-25506341	rs183157147;rs145047332	41;35
cg10126720	0.690537	0.57998	0.110557	0.000874846	0.0203698	2	190827034	R	II		IGR	opensea		rs542298682;rs2053163;rs149115359;rs117417643;rs569122509	51;13;12;10;1
cg17411546	0.957424	0.83109	0.126333	0.000878603	0.0204108	10	75410026	R	II	SYNPO2L	Body	shelf	chr10:75407413-75407706	rs9664186;rs150722403	36;29
cg15969227	0.487437	0.305439	0.181998	0.00088019	0.0204293	6	26745279	R	I		IGR	opensea		rs139442404;rs575104615;rs9461297;rs560555438;rs370006742;rs564989927;rs77168212;rs562905905;rs539167961;rs550477323;rs1002708;rs529822833;rs546429228;rs566224975;rs1565466;rs188120321	45;39;38;37;36;34;33;32;30;28;27;25;23;22;13;9
cg14667685	0.446789	0.321876	0.124913	0.000882034	0.0204459	1	39249604	F	I		IGR	opensea
cg18648917	0.71459	0.586065	0.128525	0.000896525	0.020601	3	23713773	R	II		IGR	opensea		rs569542380	35
cg19684207	0.286848	0.169599	0.117248	0.000897818	0.0206149	21	40759686	R	I	WRB	Body	shore	chr21:40760626-40760829	rs571546120;rs539759422;rs548430152;rs573044483	45;19;10;2
cg24767368	0.834728	0.721884	0.112844	0.000906279	0.0206976	3	160938424	F	II	NMD3	TSS1500	shore	chr3:160938961-160939494	rs143140449	44
cg24617313	0.460052	0.643558	-0.183507	0.000906688	0.0207008	20	57427146	R	I	GNAS	TSS1500	shore	chr20:57427691-57427995	rs540199504;rs6026561;rs528918165	30;16;12
cg26181139	0.775411	0.473107	0.302304	0.000907009	0.0207037	6	31237770	F	II	HLA-C	Body	shore	chr6:31238852-31240120	rs1050106;rs1130947;rs41540512;rs1050118;rs146911342;rs41556617;rs1050147;rs201152245;rs199559204;rs200704360;rs41545712	1;3;4;6;9;16;32;43;44;47;51
cg10803871	0.821249	0.709963	0.111286	0.000911696	0.0207515	5	174082675	R	II		IGR	opensea		rs1507809;rs183895307	42;13
cg14552882	0.533975	0.429269	0.104706	0.000920105	0.020839	8	93091082	R	II	RUNX1T1	5'UTR	opensea		rs183170378;rs549493003;rs529882039;rs188499798	43;37;2;1
cg02148024	0.0873322	0.288914	-0.201582	0.000944219	0.0210963	6	110797386	F	II	SLC22A16	Body	island	chr6:110797297-110798201	rs201368738;rs529677036;rs548131902;rs561456360;rs368004823	23;27;35;39;40
cg08157084	0.680297	0.430064	0.250234	0.000945867	0.0211189	10	27001461	R	II	PDSS1	Body	opensea		rs535034293;rs74542922;rs578151598	32;11;1
cg20507276	0.0559495	0.194919	-0.13897	0.000959118	0.0212696	1	248100600	F	II	OR2L13	1stExon	island	chr1:248100325-248100726	rs111834065;rs189469849;rs537079064	26;31;47
cg09611599	0.66408	0.76848	-0.1044	0.000964708	0.0213254	11	20382497	R	II		IGR	shelf	chr11:20385161-20385673	rs4757940;rs4757941;rs530200232	46;21;1
cg14575169	0.309909	0.429009	-0.1191	0.000969	0.0213748	21	46339550	F	II	ITGB2-AS1	TSS1500	opensea		rs873556;rs187540120	36;42
cg14825413	0.184984	0.311585	-0.126602	0.000981803	0.021518	8	144358566	F	I	GLI4	Body	island	chr8:144357997-144359075	rs551314642;rs146144006	43;49
cg13951697	0.735806	0.621652	0.114155	0.000982458	0.0215279	10	3581101	F	I		IGR	opensea		rs544615595	12
cg00025439	0.517289	0.406731	0.110558	0.000988047	0.0215833	16	87856450	R	I		IGR	opensea		rs555240359;rs537269302;rs4384608;rs76069656;rs535488438	45;38;28;14;13
cg17598339	0.694567	0.591642	0.102925	0.000997276	0.0216803	2	170624727	R	I		IGR	island	chr2:170624684-170625480
cg15551646	0.656792	0.764541	-0.107749	0.000999346	0.0217011	20	44145659	F	II	SPINT3	TSS1500	opensea		rs6032264	40
cg20139336	0.255417	0.386089	-0.130672	0.00100027	0.0217075	6	10495435	F	II		IGR	opensea
cg02878367	0.559195	0.457098	0.102097	0.00100617	0.0217636	6	272080	R	II		IGR	opensea		rs369012644;rs149144504	35;1
cg26286839	0.418694	0.312328	0.106366	0.00100654	0.0217666	5	79378955	R	I	THBS4	Body	opensea		rs140954796;rs146323134	17;10
cg06218344	0.515003	0.700754	-0.185752	0.0010078	0.0217759	8	142394747	R	II		IGR	opensea		rs79925605;rs73713609	30;29
cg24786174	0.393868	0.582372	-0.188504	0.0010186	0.0218933	18	74118243	R	II	ZNF516	Body	shelf	chr18:74114551-74114791	rs114583808;rs558266647	48;18
cg15673864	0.498549	0.65416	-0.155611	0.00102665	0.0219786	10	45465480	R	II	RASSF4	5'UTR	opensea		rs187485085	1
cg07253311	0.668365	0.455901	0.212464	0.00103814	0.0220973	2	175976580	R	II	ATF2	Body	opensea		rs144555631;rs35810725	14;1
cg09460553	0.549103	0.420318	0.128785	0.00104433	0.0221565	13	110521956	R	II		IGR	shore	chr13:110521979-110522266	rs34712606;rs576702100	48;25
cg01304080	0.676695	0.576567	0.100128	0.00104589	0.022175	16	33936421	R	II		IGR	island	chr16:33936400-33936681	rs72802958;rs79741318;rs532539666;rs75180317;rs74914425;rs75465199;rs77469332;rs77776091;rs76984776	51;48;37;26;21;16;11;6;1
cg02613034	0.783097	0.674827	0.10827	0.00105165	0.0222319	3	43775598	F	II		IGR	opensea		rs527978856;rs541369523;rs114222424;rs76498818;rs533599511;rs549976984;rs139379716;rs73089215;rs150035304	0;1;3;5;20;21;29;32;46
cg20530843	0.761075	0.639596	0.121479	0.00106767	0.0223864	3	9976241	F	II	CRELD1	Body	shore	chr3:9974379-9975722
cg11258485	0.677251	0.783119	-0.105868	0.00108072	0.0225077	2	132202537	F	I	LOC401010	TSS200	island	chr2:132202265-132203257	rs35386185;rs548378173;rs567493031;rs58765639;rs550101818;rs78352572;rs77733326;rs553772545	5;10;19;22;26;34;48;51
cg22250661	0.626438	0.521968	0.104469	0.00108202	0.0225155	3	75767308	F	II		IGR	opensea		rs62248762;rs78274512	15;26
cg04974804	0.599877	0.498499	0.101378	0.00108251	0.0225206	1	23521815	F	II	HTR1D	TSS1500	opensea		rs568582555;rs674386;rs9282706;rs565248917	7;20;37;45
cg09011602	0.531619	0.643828	-0.112209	0.00108322	0.0225283	13	27202820	R	II	WASF3	5'UTR	opensea		rs73496309;rs189365775	40;1
cg07362977	0.291904	0.180628	0.111276	0.00108506	0.0225425	15	75941087	R	II	SNX33	TSS1500	shore	chr15:75939504-75940831	rs531115915	31
cg03131729	0.623936	0.515983	0.107954	0.00108745	0.0225682	11	129183282	F	II		IGR	opensea
cg07632448	0.844963	0.737322	0.107641	0.00108901	0.0225798	15	61717754	F	II		IGR	opensea		rs151078759;rs12915459	19;47
cg06001716	0.556819	0.438592	0.118227	0.00109038	0.022593	17	41278141	R	II	BRCA1	TSS1500	island	chr17:41278134-41278460	rs799906	27
cg02466788	0.39333	0.274493	0.118837	0.00110358	0.0227236	4	44740834	F	II		IGR	opensea		rs145099181	0
cg14472390	0.567263	0.457405	0.109858	0.00110459	0.0227335	5	140740387	F	II	PCDHGA4	Body	shore	chr5:140741174-140741738
cg06961429	0.746415	0.636283	0.110132	0.00111194	0.0227938	14	101493361	R	II	MIR329-2	TSS200	opensea		rs149852637;rs527245720;rs79725671	47;46;2
cg09352518	0.174839	0.453587	-0.278749	0.00111882	0.0228597	19	21265421	R	II	ZNF714	5'UTR	island	chr19:21265164-21265433	rs8101412	50
cg01868869	0.75298	0.650076	0.102903	0.00112716	0.022944	14	50866735	F	II		IGR	shelf	chr14:50863088-50863563
cg00402524	0.694518	0.592432	0.102085	0.00113177	0.0229914	16	89710345	F	II		IGR	shelf	chr16:89713911-89714850	rs56041138;rs352939	13;33
cg00630761	0.672981	0.894277	-0.221295	0.00113906	0.0230512	8	94898169	F	II		IGR	opensea		rs141693696;rs537620333;rs557392759	0;14;45
cg13405775	0.391419	0.507083	-0.115663	0.00114059	0.0230663	22	32599648	F	II	RFPL2	TSS200	opensea		rs567328592;rs140438342	1;35
cg02009601	0.78114	0.672993	0.108146	0.00114096	0.0230663	8	93979580	R	II	C8orf83	TSS1500	shore	chr8:93977793-93978469	rs539432190;rs557783200;rs190565840	47;34;4
cg06547839	0.740699	0.639678	0.101021	0.00114528	0.023099	7	141787221	F	II	MGAM	Body	opensea		rs563650599;rs372731056;rs142044264;rs117362939;rs535403031	0;9;15;21;45
cg11738485	0.0790245	0.343272	-0.264248	0.00114896	0.0231431	19	12877000	F	I	HOOK2	Body	island	chr19:12876889-12877108	rs529254370;rs201910676;rs35337531	0;11;42
cg01025800	0.799454	0.690061	0.109393	0.00115532	0.0232104	19	807340	R	I	PTBP1	Body	island	chr19:807131-807445	rs149442098;rs575663392;rs543711507;rs147535866;rs114475429	48;41;32;13;9
cg19106932	0.260981	0.160081	0.1009	0.00116418	0.0233099	17	61926700	R	I		IGR	island	chr17:61926232-61926943	rs557079655;rs574078734;rs147298874	20;16;1
cg02345420	0.488479	0.354897	0.133582	0.00116511	0.0233206	14	60183832	F	II	RTN1	Body	opensea		rs72716159;rs187069554	0;17
cg24413918	0.812902	0.690102	0.1228	0.00117333	0.0234066	19	58516100	R	II	ZNF606	TSS1500	shore	chr19:58513455-58514498	rs189133610;rs574106618	43;1
cg10852003	0.784582	0.64675	0.137832	0.00117403	0.0234094	17	77761664	F	II		IGR	shore	chr17:77763364-77767356	rs551716626;rs372068998	6;23
cg16874583	0.681725	0.905454	-0.223729	0.00118172	0.0234907	12	7781004	R	II		IGR	island	chr12:7781003-7781248
cg19934676	0.657304	0.52173	0.135574	0.00118651	0.0235327	5	821745	R	II	ZDHHC11	Body	opensea		rs3747737;rs535944093;rs574200819;rs139875866	21;20;13;1
cg26446133	0.331089	0.619505	-0.288416	0.00118876	0.0235505	18	72167187	R	II	CNDP2	5'UTR	shelf	chr18:72162935-72164039	rs577362588;rs546217360;rs191869036	39;37;5
cg09753657	0.380587	0.266987	0.1136	0.00119744	0.0236292	1	159869927	F	I	CCDC19	TSS200	island	chr1:159869901-159870143	rs200180448;rs200879197;rs112976698	6;12;21
cg08183663	0.596212	0.476157	0.120054	0.00119824	0.0236352	10	92783852	R	II		IGR	opensea		rs563463301;rs532429456	51;50
cg03829739	0.577839	0.43039	0.147448	0.0012005	0.0236581	7	56515510	F	II	LOC650226	Body	shore	chr7:56515585-56515864	rs574123240	5
cg20152653	0.679461	0.576484	0.102977	0.00123109	0.0239294	7	115862820	R	II	TES	TSS200	opensea		rs546643444	1
cg08091526	0.810915	0.707978	0.102938	0.00123352	0.0239457	16	79156020	R	II	WWOX	Body	opensea		rs183372599	39
cg17267822	0.614468	0.505757	0.108711	0.00124895	0.0241035	2	38470645	F	II		IGR	opensea		rs75615297	38
cg01216565	0.543771	0.442287	0.101485	0.00127409	0.0243459	17	80607047	F	II	WDR45B	TSS1500	shore	chr17:80605301-80606324	rs550615437;rs146677536	8;40
cg24129356	0.485898	0.594109	-0.108211	0.00127825	0.0243892	6	32920735	F	II	HLA-DMA	1stExon	opensea		rs143386943	39
cg25877288	0.430295	0.532443	-0.102148	0.00128092	0.02441	14	57169260	F	II		IGR	opensea		rs191079553;rs148703589;rs529470832	0;31;50
cg18455616	0.474083	0.584526	-0.110443	0.00128442	0.0244526	2	99124870	F	II	INPP4A	5'UTR	opensea		rs577205902	6
cg27535690	0.641895	0.531059	0.110837	0.00129598	0.0245688	3	159494544	F	II	SCHIP1	Body	opensea		rs191100731	0
cg04960065	0.492437	0.604653	-0.112217	0.00129633	0.0245718	4	185189300	F	II		IGR	opensea
cg02172773	0.543019	0.708606	-0.165587	0.00130502	0.024647	6	168445570	R	II	KIF25	Body	shelf	chr6:168449070-168449349	rs202094020;rs141788927;rs73790705	8;2;1
cg06626599	0.153766	0.262729	-0.108962	0.00131083	0.024693	1	41284135	F	I	KCNQ4	Body	island	chr1:41283840-41284591	rs567517894	8
cg06536159	0.279264	0.0996993	0.179565	0.00132756	0.0248409	1	15631449	R	II	FHAD1	Body	opensea		rs6693441;rs137914839;rs142812176;rs531416175	19;15;4;1
cg26896946	0.291131	0.500127	-0.208996	0.00134259	0.0249801	5	135416405	F	I	MIR886	TSS200	island	chr5:135416204-135416475	rs559858088;rs527487348	45;51
cg14395885	0.606596	0.491901	0.114694	0.00136023	0.025146	9	130700923	F	I	DPM2	TSS200	shore	chr9:130699759-130700266	rs3758326	37
cg21498923	0.35623	0.249443	0.106787	0.00137606	0.025295	20	2187540	R	II	LOC388780	TSS200	island	chr20:2187532-2188576	rs556981361;rs148299112	47;27
cg23400122	0.755609	0.638914	0.116695	0.0013962	0.0254745	8	10283795	R	II	MSRA	Body	opensea		rs7005363;rs3750313;rs148735624;rs576920844	49;36;31;30
cg00964333	0.886127	0.779801	0.106326	0.00141716	0.0256562	10	15038045	R	I		IGR	opensea		rs546527570;rs560038511;rs573496629	37;18;2
cg11822515	0.307275	0.621124	-0.31385	0.00142528	0.025726	5	151841890	R	II		IGR	opensea		rs57144995;rs4958305	18;9
cg11461825	0.8122	0.711438	0.100762	0.00142972	0.025776	10	134796949	R	II		IGR	opensea		rs531561893	2
cg13375589	0.575947	0.407377	0.16857	0.00144194	0.0258844	17	4487125	R	I	SMTNL2	TSS200	shore	chr17:4487398-4488482	rs192255020;rs11319311;rs73329999	48;27;9
cg23719516	0.150439	0.261931	-0.111491	0.0014523	0.0259738	2	102870456	R	II		IGR	shelf	chr2:102867093-102867827	rs547831618;rs529985838;rs550252805;rs11889325;rs115791951;rs111857603	48;29;17;13;2;1
cg13872236	0.247264	0.132876	0.114388	0.00145885	0.0260404	13	20906686	R	II		IGR	opensea
cg02822958	0.646552	0.502503	0.144049	0.00145895	0.0260411	2	46747628	F	I	ATP6V1E2	TSS1500	opensea		rs574016563;rs896209	19;29
cg25370039	0.704433	0.812149	-0.107716	0.0014717	0.0261599	12	132886849	F	I	GALNT9	Body	shore	chr12:132885388-132885592	rs28391732;rs559671831;rs76182215;rs544246980	5;23;31;32
cg07048832	0.64351	0.543098	0.100412	0.00147224	0.0261633	13	50883529	F	II		IGR	opensea		rs531748391;rs541029015;rs571717468	5;16;25
cg01624173	0.210705	0.373181	-0.162476	0.00148462	0.0262665	14	75981868	R	II		IGR	opensea		rs175714;rs182147391	14;13
cg25728206	0.694487	0.59071	0.103777	0.00149153	0.0263287	10	49734874	F	II	ARHGAP22	Body	shelf	chr10:49731448-49732638	rs113912462;rs559011364	0;43
cg10885935	0.785909	0.624554	0.161355	0.00150885	0.0264836	18	20008506	F	II		IGR	opensea		rs145379419;rs182040290;rs186915935	0;11;12
cg21106461	0.774335	0.66953	0.104805	0.00151524	0.0265284	1	212964438	R	II	NSL1	Body	shore	chr1:212964866-212965347	rs182057956;rs11809232	15;13
cg03534453	0.443798	0.342154	0.101645	0.00151834	0.0265498	5	140537884	R	II	PCDHB17	Body	shore	chr5:140536896-140537766	rs540135699;rs560058700;rs151003300	10;4;1
cg06955432	0.631841	0.519916	0.111925	0.00153002	0.0266468	3	108599130	R	II		IGR	opensea		rs537669616;rs34545839	16;10
cg03755748	0.689075	0.550064	0.139012	0.00153651	0.0266955	16	87996816	R	I	BANP	5'UTR	opensea		rs115864229;rs191539926;rs6540129	33;32;16
cg02535060	0.466943	0.56735	-0.100407	0.00154283	0.0267547	10	134150690	R	II	LRRC27	Body	opensea		rs186059933;rs147996576	15;7
cg18128058	0.582485	0.699795	-0.117311	0.00154622	0.0267827	17	80545175	R	II	FOXK2	Body	shore	chr17:80545433-80545658	rs145491566;rs200853971;rs145655000;rs111566326;rs576862943;rs6502124;rs182437233;rs187001625;rs375394276	51;43;33;28;22;21;16;12;1
cg21078963	0.505703	0.393026	0.112676	0.00155112	0.0268265	6	163755165	F	II		IGR	opensea		rs532653064;rs552434932	10;47
cg01607625	0.583927	0.468558	0.115369	0.0015648	0.0269443	6	32847830	F	I	PPP1R2P1	Body	island	chr6:32847498-32847846	rs148111813	3
cg00124993	0.214195	0.431625	-0.21743	0.00156686	0.0269638	5	135416412	F	I	MIR886	TSS200	island	chr5:135416204-135416475	rs559858088;rs527487348	38;44
cg14316629	0.281718	0.44028	-0.158562	0.00157248	0.0270052	6	168436353	R	II	KIF25	Body	shore	chr6:168435835-168436086
cg16991589	0.329706	0.433303	-0.103598	0.00158622	0.0271227	13	25670047	R	II	PABPC3	TSS1500	island	chr13:25670041-25670531	rs193265351;rs559833072	45;17
cg10309005	0.756907	0.616317	0.14059	0.00158908	0.0271461	4	187125958	R	II	CYP4V2	Body	opensea		rs78829591;rs183161799;rs186580725;rs35079309	48;12;11;9
cg03906031	0.787671	0.671349	0.116322	0.00159269	0.0271775	11	72489173	F	II	STARD10	Body	shelf	chr11:72492281-72492644	rs535952794	11
cg25705717	0.209792	0.345727	-0.135935	0.00160609	0.0272982	10	27608719	F	I		IGR	island	chr10:27608674-27608892	rs531092515	21
cg19435859	0.696845	0.798046	-0.101202	0.00162732	0.0274566	17	2593076	F	I	KIAA0664	3'UTR	island	chr17:2593028-2594044	rs534874099;rs138691123;rs74821358;rs539426185;rs555849352;rs77218430	0;13;14;16;24;25
cg02315096	0.527098	0.382403	0.144695	0.00163921	0.0275595	13	110522020	F	II		IGR	island	chr13:110521979-110522266	rs199630992;rs572608448;rs78366942	4;16;49
cg06060522	0.417	0.528991	-0.111991	0.0016451	0.0276062	20	44782039	F	I		IGR	island	chr20:44781880-44782193	rs186900297	35
cg03826463	0.744834	0.640858	0.103976	0.00165943	0.0277315	3	186211670	R	I		IGR	opensea		rs115344281;rs563989772	41;2
cg21681702	0.548398	0.718785	-0.170387	0.00166358	0.027756	1	70500419	R	II	LRRC7	Body	opensea		rs138635791	37
cg17068812	0.690231	0.554998	0.135233	0.00167497	0.0278492	9	32710046	R	II		IGR	opensea		rs115892738;rs187311663;rs546507813;rs147528906;rs116949427	37;35;11;2;1
cg27311590	0.56647	0.705491	-0.139021	0.00168368	0.0279305	4	1521984	R	II		IGR	island	chr4:1521703-1523281	rs139408116;rs150046130;rs570058979;rs537516600	39;34;29;15
cg05129572	0.447324	0.323275	0.124049	0.00169305	0.0280108	15	56138634	F	II	NEDD4	Body	opensea
cg04103251	0.589649	0.475279	0.114369	0.00170416	0.0281014	13	19692715	F	II	DKFZp686A1627	TSS1500	opensea		rs9507472;rs187470835	30;35
cg13574099	0.57954	0.475158	0.104382	0.00173717	0.0283833	1	223897463	F	II	CAPN2	Body	shelf	chr1:223899990-223900823	rs11801434	32
cg10880006	0.599167	0.489612	0.109555	0.00175274	0.0285138	4	81122687	R	II	PRDM8	Body	shore	chr4:81123508-81124318	rs531118103;rs61999345	2;1
cg24938210	0.617096	0.873344	-0.256248	0.00177375	0.0286908	10	73498640	R	II	C10orf105	TSS1500	opensea		rs147278533	1
cg08624472	0.00795934	0.158553	-0.150594	0.00178594	0.0287841	7	98971852	F	I	ARPC1B	TSS1500	island	chr7:98971649-98973170	rs182584118;rs541269101	24;51
cg00226831	0.742304	0.633514	0.10879	0.0017875	0.0287987	15	42371511	R	II	PLA2G4D	Body	shore	chr15:42371634-42371842	rs75350592	1
cg07026433	0.321571	0.424291	-0.10272	0.00179097	0.0288221	7	129781152	F	II		IGR	island	chr7:129780474-129781597	rs530357310;rs548352129;rs569885723;rs111502011;rs71312804	0;26;34;35;39
cg24450063	0.231851	0.0881321	0.143719	0.00179108	0.0288231	1	156163899	R	II	SLC25A44	5'UTR	island	chr1:156163672-156164052	rs576706010;rs147134021	41;26
cg19490598	0.648283	0.547295	0.100989	0.00179517	0.0288553	2	1237302	R	II	SNTG2	Body	opensea		rs28392662;rs564737218;rs532278778;rs114442032;rs116525877;rs529679261;rs548175344	43;39;27;19;12;11;1
cg10274934	0.639938	0.50926	0.130679	0.00180559	0.0289372	11	117534084	F	II	DSCAML1	Body	opensea		rs571288204;rs377311086	0;1
cg18898632	0.510849	0.7088	-0.197951	0.00181901	0.029043	2	242989856	F	II		IGR	island	chr2:242988705-242989857	rs182062054	45
cg04634417	0.851378	0.748463	0.102916	0.0018259	0.0290927	5	140220803	R	II	PCDHA6	Body	shore	chr5:140221007-140221381	rs554606687	1
cg22241571	0.514677	0.666105	-0.151428	0.00183817	0.0291821	3	192140843	R	II	FGF12	Body	opensea		rs147962815;rs140428580	2;1
cg26945245	0.22156	0.343806	-0.122246	0.00185818	0.0293316	1	93561992	R	II	MTF2	5'UTR	opensea		rs577576125;rs77023480;rs140821064	18;14;1
cg14815891	0.349089	0.179061	0.170028	0.0018718	0.0294298	20	29611903	R	I	FRG1B	Body	island	chr20:29611520-29612357	rs548363498;rs568541696;rs533898528;rs547808033	51;23;21;12
cg14535332	0.163078	0.29889	-0.135811	0.00189566	0.0296274	21	35831954	R	I	KCNE1	TSS200	island	chr21:35831697-35832365	rs571152383;rs114742950;rs191629273	21;19;13
cg12758973	0.424701	0.316683	0.108018	0.00190364	0.0296923	1	247694275	R	I	LOC148824	TSS200	island	chr1:247694035-247694501	rs549678833;rs568060461	45;9
cg04251911	0.904199	0.803425	0.100775	0.00190865	0.0297232	10	134119061	F	II	STK32C	Body	shore	chr10:134120447-134122422	rs532205831	50
cg09206774	0.808246	0.706014	0.102233	0.00191739	0.0297928	10	3581233	R	II		IGR	opensea		rs192289570;rs10795055;rs185645161	25;14;2
cg07696842	0.305934	0.419418	-0.113485	0.00192879	0.0298835	12	105089508	R	II	CHST11	Body	opensea		rs537101292	2
cg04515200	0.215763	0.327131	-0.111369	0.00193991	0.0299614	5	135415762	F	II		IGR	shore	chr5:135416204-135416475	rs549321749	15
cg23942311	0.612957	0.741347	-0.12839	0.0019565	0.0300817	14	51606299	F	II		IGR	opensea		rs559990114;rs114819079;rs188841222;rs4309324;rs530860220	6;10;36;37;40
cg18444689	0.77302	0.667973	0.105046	0.00196273	0.030128	3	185080423	R	II	MAP3K13	TSS1500	opensea
cg15602054	0.574813	0.471958	0.102855	0.00196466	0.0301393	2	170624685	R	II		IGR	island	chr2:170624684-170625480	rs74950323;rs531794172	35;23
cg02775989	0.447423	0.547965	-0.100542	0.00198037	0.0302543	17	47465656	F	II		IGR	opensea		rs186413440;rs568753645	1;44
cg03748376	0.0642206	0.223797	-0.159577	0.00198499	0.030282	1	248100585	F	I	OR2L13	1stExon	island	chr1:248100325-248100726	rs111834065;rs189469849	41;46
cg17167832	0.648362	0.537441	0.110921	0.00199717	0.0303586	1	169599754	R	II	SELP	TSS1500	opensea		rs572247640;rs549902820;rs565047141	31;24;1
cg05013438	0.707977	0.592143	0.115833	0.00200492	0.0304183	8	125631251	F	II	MTSS1	Body	opensea		rs539467138;rs4870913	0;30
cg14121685	0.446375	0.669178	-0.222803	0.00200722	0.0304309	15	56299462	R	I		IGR	opensea		rs140708650;rs569618302;rs537833184;rs557799741;rs571209218;rs566176909;rs533911324;rs553617077;rs573755970	48;47;45;41;23;19;19;10;9
cg22999327	0.529708	0.428082	0.101625	0.00200822	0.0304424	12	20700997	F	II	PDE3A	Body	shelf	chr12:20704525-20706004	rs573373656;rs578017565	42;49
cg07147285	0.592838	0.473772	0.119066	0.00202102	0.0305397	16	58282922	R	II	CCDC113	TSS1500	shore	chr16:58283703-58284084
cg03645661	0.553936	0.420891	0.133045	0.00202276	0.0305568	12	51656667	F	II	SMAGP	Body	opensea		rs576757963	8
cg25690958	0.464471	0.354713	0.109758	0.00207247	0.030946	17	4439481	R	I	SPNS2	Body	island	chr17:4439300-4439705	rs369968004;rs575930540;rs374344777	38;35;2
cg25340688	0.311455	0.541922	-0.230467	0.00207871	0.0309958	5	135416398	F	I	MIR886	TSS200	island	chr5:135416204-135416475
cg04657470	0.183897	0.0662804	0.117616	0.00208609	0.0310428	2	198365150	R	I	HSPE1	1stExon	island	chr2:198363689-198365405	rs530775536;rs377047558;rs370142828	42;23;21
cg18641463	0.523638	0.417974	0.105663	0.00210449	0.0311933	7	2144579	F	I	MAD1L1	Body	opensea		rs573596714	41
cg23130144	0.742326	0.624514	0.117812	0.00213747	0.0314349	8	49428346	R	II		IGR	shore	chr8:49427074-49427416	rs201073964;rs905353;rs185213792	32;15;2
cg15320980	0.693992	0.808822	-0.11483	0.00219486	0.0318639	8	582908	F	II		IGR	opensea		rs1046060;rs372382751;rs182390158;rs55671727	7;25;33;37
cg10458276	0.784236	0.681338	0.102898	0.00220203	0.0319193	1	229750627	F	II	TAF5L	5'UTR	opensea		rs151141296	0
cg07506560	0.597567	0.424338	0.173229	0.00220791	0.0319567	2	240697449	F	II		IGR	opensea		rs34927273;rs35027276;rs556935263;rs7565815;rs189472680	5;10;11;14;18
cg01175020	0.264068	0.364077	-0.10001	0.0022139	0.0320004	10	102896475	F	I	TLX1	Body	island	chr10:102896342-102896665	rs552617426;rs571107930	5;25
cg15199622	0.695766	0.568948	0.126818	0.00224455	0.032217	11	129183190	F	II		IGR	opensea		rs572789331	15
cg07749951	0.70098	0.597856	0.103124	0.00226674	0.0323782	16	79352436	F	II		IGR	opensea		rs559011069;rs577429875;rs145532296;rs151100534	0;17;24;50
cg14159230	0.539004	0.639445	-0.100441	0.00230889	0.0326809	1	228743364	R	I		IGR	island	chr1:228742996-228743461	rs12028431;rs543030332;rs532865004;rs546245368	35;16;6;2
cg01567173	0.751517	0.854242	-0.102725	0.00234861	0.0329441	1	240118350	R	I		IGR	opensea
cg06536614	0.345496	0.524282	-0.178786	0.0023628	0.0330408	5	135416381	F	I	MIR886	TSS200	island	chr5:135416204-135416475	rs577302824;rs533771522	7;13
cg08996805	0.560316	0.440713	0.119603	0.00236478	0.0330555	3	11010256	F	II		IGR	opensea		rs576836098	0
cg01124132	0.35966	0.492144	-0.132484	0.00236697	0.033074	22	32599511	F	II	RFPL2	TSS200	opensea		rs574605321;rs542369262;rs117148492	0;22;29
cg05582740	0.613855	0.498409	0.115447	0.0023701	0.033092	18	7734939	R	II	PTPRM	Body	opensea		rs658864;rs144832892;rs570840501	24;14;1
cg19059735	0.498951	0.627087	-0.128136	0.00237497	0.0331217	5	95874454	F	II	LOC101929710	Body	opensea		rs535667375;rs554370494;rs11272739;rs71617125;rs150311375	0;1;7;22;46
cg24214585	0.674238	0.555292	0.118946	0.00240967	0.0333843	17	2554116	R	II	PAFAH1B1	Body	opensea		rs575638010;rs189726717	50;1
cg24432675	0.557872	0.665536	-0.107663	0.00240989	0.0333861	10	1505472	R	II	ADARB2	Body	shore	chr10:1506344-1506708	rs183487667;rs370020516	35;24
cg08444117	0.623552	0.519665	0.103887	0.00242656	0.0335046	7	57484153	R	I		IGR	shore	chr7:57484168-57485070	rs6557578;rs551979070;rs115713938	24;11;7
cg18066690	0.72703	0.849448	-0.122417	0.00243913	0.0335851	8	48344060	R	II	KIAA0146	Body	opensea		rs142157159	43
cg26824850	0.569395	0.752247	-0.182852	0.00247722	0.0338351	8	145107857	F	II	OPLAH	Body	island	chr8:145103285-145108027	rs183695556;rs370557920	6;11
cg20090283	0.304171	0.186037	0.118135	0.00249703	0.0339783	17	36718549	R	I	SRCIN1	Body	island	chr17:36717727-36718593	rs79676385	49
cg26519051	0.69397	0.93669	-0.24272	0.00249976	0.0339944	15	80883997	F	II	ARNT2	Body	opensea		rs61753570;rs140703832;rs4072568	0;27;28
cg13872627	0.738187	0.536453	0.201733	0.00250466	0.0340358	6	31238036	R	II	HLA-C	Body	shore	chr6:31238852-31240120	rs41556321;rs2308628;rs41546713;rs41558713;rs1131014;rs1131015;rs61759945;rs41540117;rs2308622;rs72558149	51;47;37;36;29;28;17;11;9;2
cg13968390	0.58542	0.713489	-0.128069	0.00250747	0.0340528	2	108904812	R	II	SULT1C2	TSS1500	opensea		rs185574521;rs72941149;rs111861932	26;23;18
cg23681866	0.564676	0.382169	0.182507	0.00250764	0.0340537	6	29895175	R	II		IGR	shore	chr6:29894140-29895117
cg22416721	0.64584	0.53474	0.1111	0.00251223	0.0340858	4	88570574	R	II	DMP1	TSS1500	opensea		rs1462367;rs150123168	48;47
cg10414878	0.605247	0.499032	0.106215	0.00253565	0.03423	4	81256044	F	II	C4orf22	TSS1500	shore	chr4:81257040-81257270
cg16581738	0.807909	0.68412	0.123789	0.00254948	0.0343281	7	705693	F	I	PRKAR1B	Body	opensea		rs140281087;rs562195607;rs142767330;rs79850570	1;11;30;37
cg13920856	0.258581	0.568318	-0.309737	0.00255667	0.0343833	2	159867184	F	II	TANC1	5'UTR	opensea		rs542278770;rs563670081	0;13
cg24172054	0.773123	0.655067	0.118056	0.00258941	0.0346125	12	130496750	R	II		IGR	opensea		rs577861002;rs138514823	40;1
cg03028786	0.739869	0.570767	0.169102	0.00260601	0.0347176	2	224897425	F	II	SERPINE2	5'UTR	opensea		rs11312232;rs529472523	0;0
cg04154526	0.744802	0.630108	0.114694	0.00260941	0.0347408	6	1904012	R	II	GMDS	Body	opensea		rs182067954;rs5873820	6;2
cg17797229	0.595071	0.43402	0.161051	0.0026239	0.0348408	13	110522297	F	II		IGR	shore	chr13:110521979-110522266	rs536636541;rs9583432	3;19
cg06237677	0.481271	0.369958	0.111313	0.00262643	0.0348583	8	31143870	R	II		IGR	opensea
cg08722395	0.876438	0.756167	0.120271	0.00267297	0.0351674	2	144692640	R	II		IGR	shelf	chr2:144694666-144695180
cg07557423	0.543716	0.648051	-0.104335	0.0027023	0.0353775	4	42657903	F	II	ATP8A1	Body	shore	chr4:42658278-42659550	rs552435480;rs185157362	6;14
cg10556349	0.421914	0.313722	0.108192	0.00275171	0.0357362	10	835070	R	II		IGR	opensea		rs7095043	17
cg25936818	0.702171	0.585667	0.116504	0.00279249	0.0360165	10	126630735	R	II	ZRANB1	1stExon	opensea		rs79241614	33
cg14669419	0.46962	0.657762	-0.188142	0.00282068	0.0361872	11	5579054	R	II		IGR	opensea		rs114233855;rs1368696;rs1368695	30;17;10
cg04085896	0.595341	0.494481	0.10086	0.00284152	0.036326	1	8088516	R	II		IGR	shore	chr1:8085554-8086854	rs61451765	24
cg11089291	0.392927	0.639128	-0.246201	0.00284467	0.0363464	11	16996572	F	II	PLEKHA7	Body	opensea		rs567631853;rs535255108;rs546778213;rs571651171;rs199821042	10;18;19;20;21
cg00887255	0.757194	0.652012	0.105181	0.00287882	0.0365837	6	31600560	F	II	BAT2	Body	shore	chr6:31599519-31599761	rs9501151;rs568745012	0;4
cg20546601	0.806054	0.678869	0.127185	0.00291084	0.0368028	10	18622965	R	II	CACNB2	Body	opensea		rs114639408;rs115311046	30;28
cg03654727	0.748105	0.640291	0.107814	0.0029136	0.036822	18	42643805	F	I	SETBP1	3'UTR	island	chr18:42643705-42643937	rs547115402;rs143702938;rs548735415	23;46;50
cg06478886	0.254203	0.414461	-0.160257	0.00300783	0.0374393	5	135416029	R	II		IGR	shore	chr5:135416204-135416475	rs564360394	46
cg01774894	0.415173	0.533148	-0.117975	0.00301051	0.0374548	17	46674395	F	I	LOC404266	Body	shore	chr17:46675044-46675589	rs17704996;rs563666431;rs145692958	19;23;43
cg03819089	0.854868	0.713137	0.141731	0.00301584	0.0374826	2	66298217	F	II		IGR	opensea		rs533066147;rs540230939;rs550058519;rs140256465	3;19;27;37
cg23161464	0.47384	0.739406	-0.265567	0.0030433	0.0376443	1	84713356	R	II		IGR	opensea		rs569547734;rs182684206	36;1
cg23521140	0.226165	0.332009	-0.105844	0.00304904	0.0376813	2	37617601	F	I		IGR	opensea		rs551643365;rs189167948;rs537449540	4;11;16
cg16732787	0.424152	0.528745	-0.104592	0.00306308	0.0377787	1	228785992	R	II	DUSP5P	Body	island	chr1:228785986-228786204	rs561482297;rs530492851;rs545370185;rs570269637	45;7;6;1
cg03751727	0.481113	0.369102	0.112011	0.00310068	0.0380343	10	91200183	R	II	SLC16A12	Body	opensea		rs554371236;rs139069589	7;5
cg03982676	0.48958	0.693479	-0.203899	0.00314972	0.0383432	18	55787381	F	II	NEDD4L	Body	opensea		rs185777355;rs561444167;rs528994436;rs548479673	0;34;38;50
cg15500907	0.520425	0.653344	-0.132919	0.00316861	0.038462	6	112438951	R	II	LAMA4	Body	opensea		rs200541645;rs3216857;rs587730298;rs587629667;rs199593652;rs149555058	49;40;36;24;7;2
cg26033510	0.316979	0.553214	-0.236235	0.00319831	0.0386588	6	110147565	F	II		IGR	opensea		rs35095488	0
cg09484377	0.73425	0.632011	0.102238	0.00320035	0.0386675	8	16613520	R	II		IGR	opensea		rs193029366;rs184774957	33;21
cg18787181	0.597939	0.488678	0.109261	0.00321825	0.0387807	3	14345227	F	II		IGR	opensea		rs182955802;rs575192232;rs13099962;rs71630853;rs1384110;rs529640899;rs1384109;rs560230685;rs141486282;rs78087164	0;3;7;7;8;19;20;31;47;50
cg05082738	0.752719	0.6527	0.100019	0.00323213	0.0388626	11	60414918	F	II	C11orf64	Body	island	chr11:60414666-60414919	rs570330339;rs539365002	40;42
cg17172308	0.0742662	0.200812	-0.126546	0.00324812	0.0389622	6	168533631	R	I		IGR	shelf	chr6:168529982-168530307	rs117263735	1
cg04099420	0.727469	0.624997	0.102471	0.0032827	0.0391739	6	3076354	F	II	RIPK1	TSS1500	opensea		rs186932816	0
cg09506600	0.479984	0.602116	-0.122132	0.00328917	0.0392164	1	248100228	F	I	OR2L13	TSS1500	shore	chr1:248100325-248100726
cg16059161	0.83094	0.692165	0.138775	0.0032906	0.0392247	18	76498163	R	II		IGR	opensea		rs117256392;rs139654499;rs77277521	29;10;3
cg05118453	0.382617	0.540847	-0.15823	0.00330287	0.039293	15	69337335	F	II	NOX5	Body	opensea		rs140893816	0
cg01981108	0.722016	0.614924	0.107092	0.00333019	0.0394797	8	146020112	F	II		IGR	shore	chr8:146016927-146018664
cg13786031	0.64648	0.545157	0.101322	0.00334485	0.0395758	9	91424986	F	II		IGR	opensea		rs60407343	41
cg25481157	0.461899	0.359589	0.102309	0.00334849	0.0395976	15	66947564	R	II		IGR	island	chr15:66947360-66947574	rs535794777	23
cg08745965	0.172491	0.380934	-0.208443	0.00338595	0.03983	5	135416529	F	II	MIR886	TSS1500	shore	chr5:135415069-135415307	rs71589303;rs9327740	7;18
cg14613979	0.755789	0.651515	0.104274	0.00342017	0.0400445	2	31489768	F	II	EHD3	3'UTR	opensea		rs150263934;rs192848173;rs17011170;rs138946477;rs562011219;rs116661208	0;6;30;34;40;50
cg05293216	0.835114	0.735026	0.100088	0.00342954	0.0401011	9	35080812	R	II	FANCG	TSS1500	shore	chr9:35079628-35080213	rs190234202	4
cg03858714	0.747222	0.642567	0.104654	0.0034513	0.0402391	6	66205370	F	II	EYS	5'UTR	opensea		rs530118054;rs190155823;rs564008138	1;11;34
cg02276823	0.309453	0.208128	0.101325	0.0035001	0.0405457	7	5000111	F	II	MMD2	TSS1500	shore	chr7:4998405-4998950	rs563944433;rs531462725;rs12216625	0;1;31
cg05084668	0.846145	0.652225	0.193919	0.00352944	0.040744	3	125655381	F	II	ALG1L	5'UTR	opensea		rs113347455;rs556282298;rs537248354	3;12;40
cg03116837	0.711862	0.590089	0.121773	0.00353427	0.0407668	8	216703	R	II		IGR	island	chr8:216352-216828
cg03247653	0.807131	0.690562	0.116569	0.00353506	0.0407698	20	7648065	F	II		IGR	opensea		rs573378887;rs6108036	0;20
cg19770292	0.410587	0.307971	0.102616	0.00354671	0.0408424	5	1868693	F	I		IGR	opensea		rs115131944;rs576012005;rs546478876;rs564713647;rs6887855	0;22;23;45;50
cg01070161	0.734654	0.622559	0.112095	0.00355373	0.0408869	3	197547891	F	II	LRCH3	Body	opensea		rs549731959;rs180940605	0;29
cg17751872	0.362323	0.508389	-0.146066	0.00360238	0.0411704	19	21264982	R	II	ZNF714	5'UTR	shore	chr19:21265164-21265433	rs562728644;rs531549318;rs201585327;rs565070935;rs527432441;rs547462819;rs566972547	38;30;16;11;10;9;2
cg10969416	0.662428	0.845213	-0.182786	0.00361853	0.0412689	1	94307514	F	II	BCAR3	5'UTR	opensea		rs140962485;rs375224677	25;47
cg00558031	0.893871	0.772171	0.1217	0.00362004	0.0412767	4	8466291	R	II	C4orf23	Body	opensea		rs547278575;rs141291270;rs529963113	39;24;11
cg10609868	0.684437	0.580142	0.104296	0.00363669	0.0413753	8	81963379	R	II	PAG1	5'UTR	opensea		rs145926874;rs556916103	42;29
cg05510714	0.518047	0.385633	0.132414	0.00364819	0.0414443	2	143731330	F	II	KYNU	Body	opensea		rs143640610;rs147183977;rs192038192;rs71423228	0;12;14;29
cg26870999	0.824119	0.694302	0.129816	0.00365335	0.041479	2	25744763	R	II	DTNB	Body	opensea		rs549859868;rs670343	41;34
cg07616499	0.648565	0.540263	0.108303	0.00365379	0.0414795	10	30324789	R	II	KIAA1462	Body	opensea
cg24465367	0.387632	0.584647	-0.197015	0.00365587	0.0414892	15	70798376	F	II		IGR	opensea		rs149244449;rs143461249	0;1
cg06688960	0.404312	0.296467	0.107846	0.00366992	0.0415698	20	1504932	F	II		IGR	opensea		rs530349311;rs185289827	1;51
cg00045227	0.480841	0.360068	0.120773	0.0036908	0.0417063	11	56467944	R	II	OR8U8	Body	opensea		rs143307936;rs146469672;rs530091460;rs548190434;rs1704284;rs140880903;rs556450024;rs36184181	49;48;37;26;20;9;2;1
cg27027375	0.734668	0.630658	0.104009	0.00370239	0.0417893	4	6695319	F	II	S100P	TSS1500	opensea		rs141058413;rs560680820	1;23
cg03624438	0.665291	0.560733	0.104557	0.00376772	0.0421643	3	16006666	R	II		IGR	opensea		rs7639184;rs550283902;rs189377964	42;19;2
cg18862597	0.750323	0.637658	0.112665	0.00378931	0.0422979	1	17265457	R	I	CROCC	Body	opensea		rs542622166;rs143408534;rs114323849;rs145341541;rs111489117;rs145995946;rs373070567	49;46;43;32;29;14;2
cg24614770	0.682904	0.580247	0.102657	0.0037954	0.0423327	6	144511201	F	II	STX11	3'UTR	shelf	chr6:144507826-144508697	rs574438185;rs535218546	19;41
cg10409680	0.0472347	0.20629	-0.159056	0.00381114	0.0424198	6	31239320	R	II	HLA-C	Body	island	chr6:31238852-31240120	rs540545214;rs9264665;rs41562920;rs9264666;rs41544813;rs17879195;rs7383157;rs544242633	51;43;38;26;25;17;16;9
cg26924012	0.207234	0.0750115	0.132223	0.00381611	0.0424392	15	45694286	F	II	SPATA5L1	TSS1500	shore	chr15:45694410-45695794	rs3809472	32
cg16160493	0.796432	0.614313	0.182119	0.00382119	0.0424682	14	89837519	R	II	FOXN3	Body	opensea		rs571750781;rs534259243;rs76339962;rs567624595;rs536627742	36;26;10;7;1
cg07807783	0.477227	0.597444	-0.120217	0.00390206	0.0429457	21	45765749	R	II		IGR	opensea		rs150245395	1
cg09324608	0.708319	0.586638	0.121681	0.00392975	0.0431002	17	30823087	F	II	MYO1D	Body	island	chr17:30822917-30823210	rs144963259;rs570833366	15;40
cg15652532	0.48713	0.184026	0.303104	0.00394293	0.0431829	2	30669759	R	II	LCLAT1	TSS1500	shore	chr2:30669988-30670720	rs184507399	25
cg21917051	0.695898	0.5947	0.101198	0.00398136	0.0433963	1	188025437	R	II		IGR	opensea		rs181967304	2
cg22620746	0.530382	0.406873	0.123509	0.00407608	0.0439439	19	22234992	F	I	ZNF257	TSS1500	opensea		rs570016001	2
cg07748963	0.275593	0.13949	0.136103	0.00417206	0.0445196	1	82627662	R	II		IGR	opensea		rs576925675	2
cg09481121	0.611957	0.505481	0.106476	0.00417813	0.0445523	5	78985425	R	II	CMYA5	TSS1500	opensea
cg19544767	0.736433	0.853565	-0.117132	0.00420763	0.0447023	13	50414468	F	II		IGR	opensea		rs573744151	0
cg05950572	0.851922	0.748927	0.102995	0.00422385	0.0447981	11	14004854	R	II	SPON1	Body	opensea		rs553353142;rs555591817	2;1
cg00031999	0.722812	0.588422	0.134391	0.00423538	0.0448686	9	140953581	R	II	CACNA1B	Body	opensea		rs12377346;rs184224704;rs141513326	28;14;1
cg10296238	0.312034	0.175146	0.136888	0.00424516	0.0449217	21	47605174	R	II	C21orf56	TSS1500	shelf	chr21:47601020-47601229
cg04720713	0.431602	0.316793	0.11481	0.00426193	0.0450185	11	70963427	R	II		IGR	island	chr11:70962173-70964161
cg09768983	0.637966	0.487517	0.150449	0.00429068	0.0451714	4	183935060	R	II		IGR	opensea		rs189236476	22
cg15527220	0.546467	0.6555	-0.109033	0.00431061	0.0452913	17	18894994	R	II	FAM83G	Body	opensea		rs566737998;rs188663536;rs116036225;rs180970374	49;38;15;1
cg24250596	0.72664	0.626621	0.10002	0.00437171	0.0456526	22	47675920	R	II		IGR	opensea
cg08944170	0.0724692	0.231004	-0.158535	0.00445745	0.0461352	1	248100614	F	II	OR2L13	1stExon	island	chr1:248100325-248100726	rs111834065;rs189469849;rs537079064;rs558978182	12;17;33;49
cg19352370	0.727904	0.594289	0.133615	0.00446289	0.0461667	10	54506160	R	II		IGR	opensea		rs59082403;rs188412539;rs545170263;rs11003105;rs529241912;rs556964699	50;44;39;33;8;1
cg17445490	0.837328	0.736135	0.101192	0.00448439	0.0462967	1	21642517	F	II	ECE1	Body	opensea		rs559878256	23
cg07612827	0.658337	0.775488	-0.117151	0.00449946	0.0463862	19	7005180	R	II	FLJ25758	Body	opensea
cg03768569	0.541487	0.440327	0.10116	0.00454929	0.0466667	3	112851921	R	II		IGR	opensea		rs13314217;rs34631041;rs35593191;rs576749489;rs532293122	34;16;8;3;2
cg24245216	0.466797	0.753411	-0.286614	0.00455017	0.0466705	19	7004657	R	II		IGR	opensea		rs537719599	20
cg23666924	0.781142	0.654055	0.127087	0.00466295	0.0472917	10	91982885	R	II		IGR	opensea		rs189672609;rs114658023;rs2766631	23;2;1
cg16583552	0.551935	0.445208	0.106727	0.00469044	0.0474481	5	140553150	R	I	PCDHB7	1stExon	shore	chr5:140553681-140554637	rs574144062;rs543149365	33;20
cg07804728	0.843016	0.741489	0.101527	0.0047053	0.0475257	10	129284050	F	II		IGR	opensea		rs183621014;rs547048052;rs571740836;rs539049899	0;9;13;29
cg00798281	0.347791	0.476314	-0.128523	0.0047187	0.0475954	6	33041697	R	II	HLA-DPA1	TSS1500	opensea		rs147041385	48
cg03600687	0.472805	0.372152	0.100653	0.00480081	0.0480524	2	242499012	R	II	BOK	Body	island	chr2:242498013-242499274	rs567087852;rs142158341;rs372034705	47;30;7
cg00330375	0.280399	0.175384	0.105015	0.00480276	0.0480589	13	20945132	R	II		IGR	opensea		rs111651837	34
cg19989043	0.511962	0.615616	-0.103655	0.00485942	0.0483527	6	47468193	R	II	CD2AP	Body	opensea		rs370436090	29
cg09249803	0.745899	0.626697	0.119202	0.00486035	0.0483567	16	84846936	F	II		IGR	opensea		rs558205709;rs5022975	0;46
cg20433858	0.21277	0.380143	-0.167373	0.00487486	0.0484328	1	248101009	R	II	OR2L13	5'UTR	shore	chr1:248100325-248100726	rs547101923;rs145100649	25;22
cg07371504	0.517205	0.413366	0.103839	0.0049097	0.048634	17	3433451	F	I	TRPV3	Body	shelf	chr17:3435953-3436164	rs148038901;rs141668497;rs116535534;rs201487087;rs193231694;rs200933304	0;1;7;21;29;50
cg23758822	0.345935	0.198723	0.147212	0.00492324	0.0487132	17	41437982	R	I		IGR	shore	chr17:41438204-41438674	rs75137389;rs78787752;rs72831086	36;33;21
cg15727583	0.643365	0.776986	-0.13362	0.004931	0.0487577	3	196757701	R	II	MFI2	TSS1500	shore	chr3:196755677-196757374
cg09205751	0.561706	0.694751	-0.133045	0.00495324	0.0488786	11	278394	R	II	NLRP6	TSS200	shore	chr11:279072-281700	rs532165810;rs539357968;rs552215072	43;2;1
cg02456060	0.761826	0.61099	0.150835	0.0049674	0.0489652	3	23313810	F	II	UBE2E2	Body	opensea		rs2359754;rs2359755;rs11129113;rs552078756;rs567103357	27;33;35;39;45
cg15948785	0.70479	0.602917	0.101873	0.00501866	0.0492611	7	158030626	F	II	PTPRN2	Body	opensea		rs62479639;rs118113090	2;25
cg09058991	0.718439	0.953646	-0.235208	0.00505769	0.0494664	16	88698872	F	II		IGR	shore	chr16:88700455-88701573	rs138134426;rs562731261;rs529861046	0;7;17
cg18969004	0.752919	0.638265	0.114654	0.00508926	0.0496334	6	31164743	F	I	HCG27	TSS1500	shore	chr6:31165412-31165923	rs28397273;rs28397274;rs28397275;rs28362333;rs184829200;rs28397276	7;20;27;36;49;51

## Sheet: Supplementary Table 5
Supplementary Table 5. Differential methylated CpG sites between SF-T2D and SF-C in postprandial. Sites were identified with an adjusted pvalue <0.05 and delta beta greater than +0.1 or less than -0.1.
CG ID	Beta Value T2D Postprandial	Beta Value Control Postprandial	deltaBeta	P-Value	adjusted P-value	Chromosome	Pair base	Strand	Type of Illumina probe	Gene Symbol	Feature	CGI	UCSC Islands Name	SNP ID	SNP Distance
cg22486834	0.316426	0.212746	0.10368	1.31318e-10	1.72759e-05	6	52859107	R	II	GSTA4	5'UTR	shore	chr6:52859565-52859767	rs181047834	15
cg02659586	0.613565	0.486059	0.127506	1.32292e-10	1.72759e-05	5	143037707	F	II		IGR	opensea		rs186301972;rs547000077	0;15
cg27467282	0.531661	0.430832	0.100829	1.63095e-10	1.72759e-05	13	52116184	R	II		IGR	opensea		rs535099602	22
cg04813119	0.455377	0.322242	0.133135	2.29851e-10	1.72759e-05	17	75181254	F	II	SEC14L1	Body	opensea		rs540919317;rs145469179	0;9
cg26217424	0.558591	0.437658	0.120933	5.37277e-10	1.91109e-05	3	111577657	R	II	PHLDB2	TSS1500	shore	chr3:111578237-111578739	rs542109951	18
cg02880877	0.645837	0.517333	0.128504	6.8558e-10	2.32776e-05	6	125623484	F	II	HDDC2	TSS1500	shore	chr6:125622704-125623117	rs574719677	4
cg03726693	0.20733	0.106837	0.100493	7.398e-10	2.40264e-05	19	58315178	R	II		IGR	opensea
cg00156230	0.618927	0.4483	0.170628	1.32985e-09	2.73361e-05	7	45073692	F	II	CCM2	Body	opensea		rs183155173;rs116287020	0;41
cg25196508	0.54236	0.441488	0.100872	1.45872e-09	2.73361e-05	12	49181554	F	II	ADCY6	5'UTR	shore	chr12:49182421-49182658
cg15076368	0.470848	0.367466	0.103383	1.59571e-09	2.73361e-05	3	39224943	R	II	XIRP1	3'UTR	shelf	chr3:39222280-39222670	rs535793322;rs555631375	49;44
cg02798899	0.585178	0.454955	0.130223	1.67567e-09	2.73361e-05	12	125028166	F	II		IGR	island	chr12:125028132-125028378	rs552868857;rs186555387	1;31
cg18434588	0.736463	0.627418	0.109045	1.75022e-09	2.73361e-05	5	80095132	F	II	MSH3	Body	opensea		rs188249943;rs566063950;rs374006298	1;28;34
cg19995229	0.764219	0.65858	0.105638	1.82891e-09	2.73361e-05	8	101912017	F	I		IGR	opensea		rs145227525	28
cg03103661	0.527616	0.404635	0.122981	1.84882e-09	2.73361e-05	11	15865375	R	II		IGR	opensea		rs546225081;rs114992018;rs532467330	36;9;1
cg02016195	0.4686	0.364842	0.103758	1.90596e-09	2.73361e-05	9	132198822	R	II		IGR	shore	chr9:132199361-132199984	rs72766015;rs36128391	42;32
cg21268658	0.550357	0.438121	0.112236	2.00632e-09	2.73361e-05	1	43998294	F	II	PTPRF	5'UTR	shore	chr1:43996724-43997592	rs74071939;rs548462230;rs183255408	15;34;37
cg19988316	0.690692	0.571744	0.118948	2.04086e-09	2.73361e-05	11	36052181	R	II	LDLRAD3	Body	opensea		rs4547071;rs527711125;rs143937958	45;44;32
cg14269096	0.325033	0.215641	0.109391	2.04938e-09	2.73361e-05	18	56532433	R	II	ZNF532	5'UTR	shore	chr18:56530395-56531288	rs76858418	14
cg01189638	0.686286	0.564326	0.12196	2.31759e-09	2.89693e-05	2	152213504	R	II	TNFAIP6	TSS1500	opensea		rs563597859	35
cg03765419	0.606706	0.493064	0.113643	2.57156e-09	2.97742e-05	2	70251483	R	II		IGR	opensea		rs540785789	8
cg02296478	0.564096	0.458212	0.105884	2.85517e-09	2.97742e-05	4	114213574	F	II	ANK2	Body	opensea
cg08139855	0.546847	0.432127	0.11472	3.02908e-09	3.01684e-05	1	110452372	F	II	CSF1	TSS1500	shore	chr1:110453143-110453889	rs562775179;rs141885142;rs548206132	30;45;46
cg13329862	0.521335	0.389276	0.132059	3.2798e-09	3.08399e-05	6	30850876	R	II	DDR1	TSS1500	shore	chr6:30852102-30852676
cg13907255	0.573794	0.438134	0.13566	3.28722e-09	3.08399e-05	5	142895549	R	II		IGR	opensea		rs2895168	33
cg23316060	0.865881	0.731022	0.13486	3.31405e-09	3.08399e-05	19	33761225	F	II		IGR	shelf	chr19:33764349-33764551
cg20257761	0.503667	0.385281	0.118386	3.4223e-09	3.08399e-05	19	8521635	R	II	HNRNPM	5'UTR	opensea		rs547901418	1
cg05678498	0.767588	0.651463	0.116125	3.6619e-09	3.08745e-05	12	94031876	R	II		IGR	opensea		rs142310168	1
cg14960550	0.331961	0.218784	0.113177	3.80264e-09	3.08745e-05	11	89867450	F	II	NAALAD2	TSS1500	opensea		rs138867320	0
cg26959247	0.465797	0.357212	0.108584	4.17982e-09	3.25109e-05	3	11611863	F	II	VGLL4	Body	shore	chr3:11610137-11610370	rs189151329;rs566710845	10;37
cg11409510	0.671135	0.550204	0.120931	4.30321e-09	3.27996e-05	12	42981814	F	II	PRICKLE1	5'UTR	shore	chr12:42982832-42983881	rs531607305	10
cg16224163	0.717662	0.59768	0.119983	4.85646e-09	3.41169e-05	3	187870621	R	II	LPP	TSS1500	shore	chr3:187871478-187872354	rs537311644;rs566316177;rs533563109	43;35;4
cg00516966	0.464676	0.359253	0.105423	5.22667e-09	3.45568e-05	17	19651653	F	II	ALDH3A1	5'UTR	shelf	chr17:19648139-19648492	rs574514289;rs537038816;rs181355397	0;25;40
cg01031670	0.637424	0.496313	0.141111	5.22768e-09	3.45568e-05	22	43014920	R	II	CYB5R3	3'UTR	shelf	chr22:43010440-43011063	rs77499608;rs561702259;rs372356101	6;4;2
cg14273269	0.548771	0.405748	0.143023	5.78857e-09	3.56119e-05	15	57927978	R	II	GCOM1	Body	opensea		rs185249202;rs549978958	34;8
cg26814987	0.517912	0.383164	0.134748	5.84139e-09	3.56119e-05	12	124773668	F	I	FAM101A	TSS200	opensea		rs11834869;rs183455959	26;48
cg02805814	0.719235	0.60425	0.114986	6.12226e-09	3.57182e-05	19	53088482	F	II		IGR	island	chr19:53088326-53088660	rs3840907	48
cg07044282	0.437791	0.335082	0.102709	6.47474e-09	3.60927e-05	1	178840137	F	II	ANGPTL1	1stExon	opensea		rs536806387	15
cg27383562	0.865879	0.754456	0.111423	6.65256e-09	3.68093e-05	6	155584850	R	II	TFB1M	Body	opensea
cg02309230	0.471354	0.362949	0.108405	6.74581e-09	3.69159e-05	6	4612064	F	II		IGR	opensea		rs116574263;rs142099712	11;19
cg08189139	0.650244	0.539665	0.110579	7.15091e-09	3.69159e-05	14	100215537	F	II		IGR	opensea		rs182307458;rs539023719	40;46
cg02103401	0.427102	0.323605	0.103497	7.53507e-09	3.73308e-05	3	37033373	R	II	EPM2AIP1	1stExon	shore	chr3:37034228-37035356	rs200289425	27
cg07288447	0.601474	0.499018	0.102456	7.71201e-09	3.73308e-05	2	27371818	R	II	TCF23	TSS200	shore	chr2:27373013-27373214	rs558163908;rs536027686	44;1
cg00178427	0.509288	0.398189	0.1111	7.7883e-09	3.73308e-05	1	42500551	F	II		IGR	shore	chr1:42500855-42501980	rs78966416;rs564351674	11;42
cg03795776	0.612978	0.469247	0.143732	8.019e-09	3.74554e-05	6	90687632	F	II	BACH2	Body	opensea		rs530828392;rs530396797	40;43
cg17357561	0.832716	0.728396	0.10432	8.03315e-09	3.74554e-05	19	807322	R	II	PTBP1	Body	island	chr19:807131-807445	rs138885077;rs149442098;rs575663392;rs543711507	51;30;23;14
cg09632067	0.794062	0.682362	0.1117	8.08171e-09	3.74554e-05	2	102563111	F	II		IGR	opensea		rs556044288	12
cg11145461	0.334827	0.231796	0.103031	8.15148e-09	3.74554e-05	1	201475451	F	II	CSRP1	5'UTR	shore	chr1:201475885-201476516
cg06755262	0.502956	0.389384	0.113573	8.25443e-09	3.75964e-05	6	14824437	F	II		IGR	opensea		rs76634931;rs541149423;rs112264160;rs561041744;rs183509419	17;26;36;44;45
cg00663986	0.700706	0.5997	0.101006	9.49281e-09	4.0519e-05	17	80866232	F	II	TBCD	Body	shelf	chr17:80863327-80863743	rs139125300;rs58586203	7;47
cg14508471	0.681268	0.550917	0.130352	9.64153e-09	4.092e-05	8	61966331	R	II		IGR	opensea		rs558688798;rs577207171	19;18
cg25651608	0.410764	0.299089	0.111675	1.03306e-08	4.2166e-05	3	42073868	F	II		IGR	opensea		rs532962254;rs549841200;rs563582062	8;13;37
cg07585502	0.800361	0.691376	0.108984	1.08655e-08	4.2166e-05	8	101912084	R	I		IGR	opensea		rs145227525;rs4734017	41;13
cg16932827	0.429837	0.307286	0.122551	1.14178e-08	4.2166e-05	3	193988639	F	II		IGR	shore	chr3:193987425-193987758	rs62288071	20
cg09965388	0.706237	0.589669	0.116568	1.14266e-08	4.2166e-05	17	42275123	F	II	ATXN7L3	Body	shore	chr17:42276291-42276738	rs73316171;rs551121263;rs539657089	1;26;50
cg08421051	0.408873	0.287887	0.120986	1.14857e-08	4.2166e-05	12	122235560	F	II	LOC338799	Body	shore	chr12:122235106-122235310	rs570027935;rs537564049;rs547960606;rs555863019	1;33;45;47
cg09333487	0.490398	0.388057	0.102342	1.1685e-08	4.2166e-05	16	25155451	R	II	LCMT1-AS2	Body	opensea		rs537621101;rs557505825;rs149155391	51;29;1
cg10318641	0.573363	0.459898	0.113465	1.28592e-08	4.3661e-05	11	130116833	R	II	ZBTB44	Body	opensea		rs765521;rs551961	30;24
cg08974518	0.440652	0.331123	0.109529	1.32049e-08	4.40343e-05	17	19651692	R	II	ALDH3A1	5'UTR	shelf	chr17:19648139-19648492	rs574514289;rs537038816;rs181355397	41;16;1
cg27317046	0.726252	0.603878	0.122374	1.35979e-08	4.45034e-05	14	74968209	F	I	LTBP2	Body	opensea		rs149242944;rs201736724;rs528254230;rs200772274	4;5;20;32
cg03776082	0.63193	0.530518	0.101412	1.36183e-08	4.45034e-05	2	136884116	F	II		IGR	opensea		rs535209715	1
cg09685096	0.626734	0.513769	0.112966	1.42028e-08	4.49535e-05	1	86157111	F	II	ZNHIT6	Body	opensea		rs149503754;rs143969446;rs529951914	0;5;38
cg15337815	0.788004	0.675291	0.112713	1.44833e-08	4.54562e-05	5	149935377	F	II	NDST1	3'UTR	opensea		rs115083931	1
cg05524458	0.636827	0.527656	0.109172	1.48603e-08	4.5991e-05	5	10566782	F	II	ANKRD33B	Body	shore	chr5:10562816-10565680	rs557052083	22
cg12606162	0.487239	0.368544	0.118695	1.51884e-08	4.65989e-05	22	43014882	F	II	CYB5R3	3'UTR	shelf	chr22:43010440-43011063	rs77499608;rs561702259;rs372356101;rs8190472	34;36;38;46
cg23743573	0.461588	0.29834	0.163248	1.65318e-08	4.86172e-05	11	89867420	F	II	NAALAD2	TSS1500	opensea		rs541260318;rs138867320	1;30
cg11508674	0.565974	0.44244	0.123534	1.70755e-08	4.93255e-05	14	89651548	F	II	FOXN3	Body	opensea		rs542045292;rs570737335;rs539960261;rs575716870;rs546771565	5;12;15;32;45
cg19470290	0.83986	0.715711	0.12415	1.76319e-08	5.03541e-05	13	98926570	R	II	FARP1	Body	opensea		rs562848018;rs74108735;rs148423967;rs570188002	47;30;17;7
cg05424060	0.333469	0.220729	0.11274	1.83049e-08	5.14031e-05	7	79768675	R	II	GNAI1	Body	shelf	chr7:79763793-79764889	rs551362591;rs139181953	27;9
cg20796635	0.617711	0.507949	0.109762	1.8991e-08	5.22166e-05	11	82826902	F	II		IGR	opensea		rs573777704	1
cg21186272	0.472461	0.370206	0.102255	1.97238e-08	5.30408e-05	11	76455787	F	II		IGR	opensea		rs538491512	51
cg14720543	0.484711	0.369377	0.115334	2.01285e-08	5.30408e-05	3	11611878	F	II	VGLL4	Body	shore	chr3:11610137-11610370	rs566710845	22
cg03538821	0.379014	0.274855	0.104159	2.01811e-08	5.30408e-05	16	22248009	R	II	EEF2K	Body	opensea		rs569285666	6
cg02981163	0.628666	0.517865	0.110801	2.04813e-08	5.30408e-05	16	49873368	R	II		IGR	shore	chr16:49872449-49872926	rs554994963	13
cg00204375	0.68347	0.574432	0.109038	2.12282e-08	5.30408e-05	14	104150951	F	II	KLC1	Body	opensea		rs547133074	0
cg15473904	0.290573	0.179789	0.110784	2.12393e-08	5.30408e-05	9	140446993	F	II	MRPL41	3'UTR	shore	chr9:140445653-140446891	rs142553175;rs556316115	3;11
cg09993814	0.498377	0.396555	0.101822	2.1407e-08	5.30408e-05	20	36154222	R	II	BLCAP	5'UTR	shore	chr20:36156022-36156669	rs138397010	48
cg19297718	0.454351	0.351777	0.102574	2.15253e-08	5.30408e-05	11	6495826	F	II	TRIM3	TSS1500	shore	chr11:6494725-6495453	rs558197421;rs12294726;rs74055804	26;38;42
cg23824183	0.48746	0.382829	0.104631	2.18241e-08	5.30408e-05	8	124285055	R	II	ZHX1	5'UTR	shore	chr8:124286209-124287666	rs543508587	44
cg21531679	0.480022	0.367241	0.112781	2.20525e-08	5.30408e-05	3	185455026	R	II	IGF2BP2	Body	opensea
cg17207266	0.6062	0.491232	0.114968	2.21624e-08	5.30408e-05	2	25562957	R	I	DNMT3A	5'UTR	shore	chr2:25563309-25563661	rs529269667	4
cg05110389	0.720088	0.618367	0.101721	2.28138e-08	5.30408e-05	15	92005188	F	II		IGR	opensea		rs541643770	6
cg14760176	0.453159	0.350523	0.102636	2.35677e-08	5.35086e-05	2	152195702	F	II		IGR	opensea		rs567185090	35
cg19186105	0.411923	0.277738	0.134185	2.41381e-08	5.39694e-05	11	119223667	R	II		IGR	shelf	chr11:119227096-119227758	rs7112579;rs113101365;rs570183063	24;21;6
cg02156130	0.563627	0.462213	0.101414	2.67357e-08	5.51567e-05	10	5674040	F	II		IGR	opensea		rs138180120;rs534449168;rs77223500	8;33;48
cg09455823	0.294599	0.186987	0.107612	2.746e-08	5.55619e-05	2	201606912	R	II		IGR	opensea		rs562027357	38
cg15209029	0.714428	0.589248	0.12518	2.8279e-08	5.57349e-05	1	9982553	F	II		IGR	opensea		rs534113646;rs536306979;rs139533162	8;29;38
cg24914219	0.627722	0.526756	0.100966	2.87616e-08	5.59932e-05	18	33769346	R	II	MOCOS	Body	shore	chr18:33766391-33768145	rs376321156;rs551508661;rs571288296	33;29;2
cg20608085	0.555632	0.440662	0.11497	2.8779e-08	5.59932e-05	11	45943130	F	II	GYLTL1B	TSS200	shore	chr11:45943513-45944852	rs563301698	31
cg13613439	0.642587	0.541949	0.100638	2.96842e-08	5.65073e-05	9	131683312	R	II	PHYHD1	1stExon	opensea		rs558979894;rs572747680	19;1
cg02335656	0.796668	0.691395	0.105273	3.01101e-08	5.65073e-05	16	49845969	F	II	ZNF423	Body	opensea		rs552990666;rs572917843;rs544980484;rs76007705	1;12;29;31
cg26276369	0.758152	0.645914	0.112238	3.01839e-08	5.65073e-05	7	151511780	R	II	PRKAG2	1stExon	opensea		rs559242390;rs528279749;rs181611515	34;28;11
cg21153358	0.419456	0.304206	0.11525	3.08372e-08	5.67142e-05	4	86049133	R	II		IGR	opensea
cg10199490	0.610316	0.462816	0.147501	3.09018e-08	5.67142e-05	12	86230675	R	II	RASSF9	TSS1500	opensea
cg01897901	0.385391	0.280761	0.10463	3.15511e-08	5.67896e-05	6	137478975	F	II	IL22RA2	Body	opensea		rs187234721;rs191066394;rs182096428	0;1;20
cg03371962	0.630897	0.527208	0.103689	3.30261e-08	5.76394e-05	12	1772323	R	II		IGR	island	chr12:1771934-1772513
cg11559446	0.515126	0.395249	0.119877	3.30264e-08	5.76394e-05	8	141728568	F	II	PTK2	Body	opensea		rs144712036;rs148509421;rs537790294	0;1;21
cg03746930	0.827271	0.725758	0.101512	3.444e-08	5.79265e-05	21	34165763	F	II	C21orf62	3'UTR	opensea		rs4817501;rs548906741	16;42
cg20984972	0.522995	0.422587	0.100408	3.49162e-08	5.79265e-05	19	3390125	F	II	NFIC	Body	shore	chr19:3387963-3388203
cg02333730	0.509862	0.401852	0.10801	3.51468e-08	5.79265e-05	17	12199913	R	II		IGR	opensea		rs535439612;rs546310073;rs564102126	34;12;6
cg05576619	0.291457	0.18782	0.103637	3.59982e-08	5.84703e-05	10	17391003	R	II	ST8SIA6	Body	opensea
cg26371056	0.427044	0.325203	0.101841	3.62534e-08	5.84703e-05	1	221348170	F	II		IGR	opensea		rs561701717;rs573587722	0;1
cg17839959	0.798436	0.690255	0.108181	3.71415e-08	5.87787e-05	2	178421033	F	II		IGR	shelf	chr2:178417295-178417961	rs535531323;rs185666781;rs565825086;rs77584536	0;37;38;41
cg00797286	0.500039	0.3851	0.114939	3.82497e-08	5.93392e-05	14	69621625	R	II		IGR	shore	chr14:69619828-69620458	rs576455557	4
cg19007988	0.759827	0.647588	0.112239	3.9706e-08	6.04056e-05	3	87277465	F	II	CHMP2B	Body	shore	chr3:87275872-87276842	rs558477685;rs577028359	0;8
cg03193847	0.403556	0.289607	0.11395	4.05072e-08	6.07804e-05	4	169637496	F	II	PALLD	Body	opensea		rs572716396	1
cg15833565	0.459015	0.349405	0.10961	4.12249e-08	6.07804e-05	1	44741190	R	II	ERI3	Body	opensea		rs553190031	2
cg04412444	0.432278	0.327628	0.104651	4.13733e-08	6.07804e-05	3	149686860	R	II	PFN2	Body	shore	chr3:149687877-149689537	rs147904162;rs539023500;rs115294930;rs78000958;rs542465718	48;45;25;11;2
cg15162660	0.749392	0.611797	0.137596	4.1427e-08	6.07804e-05	10	31895365	R	II		IGR	shelf	chr10:31892189-31892752
cg26681687	0.617335	0.516376	0.100958	4.21541e-08	6.12604e-05	4	77874155	F	II	2011-09-01	Body	shelf	chr4:77869440-77872122	rs545203700	1
cg16787352	0.393981	0.277025	0.116955	4.31065e-08	6.13953e-05	14	102975405	F	II	ANKRD9	5'UTR	island	chr14:102973317-102976666	rs191733451;rs149334367	1;5
cg12165841	0.406089	0.305946	0.100143	4.36695e-08	6.16631e-05	12	1428039	R	II	ERC1	Body	opensea		rs376473198	17
cg03565777	0.525352	0.40843	0.116922	4.3892e-08	6.17754e-05	12	125028339	F	I		IGR	island	chr12:125028132-125028378	rs550608271;rs562633421;rs117663600;rs530164463	12;14;15;39
cg04303439	0.8463	0.715899	0.130401	4.40513e-08	6.17754e-05	5	1124847	R	II		IGR	opensea		rs544550837;rs530317972	43;30
cg01057132	0.515261	0.411028	0.104233	4.45816e-08	6.17754e-05	5	169190508	R	II	DOCK2	Body	opensea		rs76380958	19
cg03804255	0.700016	0.590674	0.109342	4.48991e-08	6.17754e-05	12	90278335	R	II		IGR	opensea		rs534079966	39
cg27140633	0.427533	0.316361	0.111172	4.53198e-08	6.17754e-05	11	63685905	F	I		IGR	island	chr11:63685489-63685968	rs541174404;rs560949953	25;32
cg27487796	0.438471	0.325682	0.112789	4.57877e-08	6.17904e-05	7	28973253	R	II		IGR	opensea		rs567137750;rs528001151	45;37
cg07273431	0.546911	0.429895	0.117016	4.78709e-08	6.21654e-05	2	242198291	F	II	HDLBP	Body	opensea		rs77359575;rs553447739	35;40
cg07425824	0.637227	0.501626	0.135601	4.94633e-08	6.28763e-05	16	69451547	R	II		IGR	opensea		rs545689316;rs563986762	44;12
cg20815992	0.552405	0.446338	0.106066	5.04185e-08	6.311e-05	11	10949337	F	II		IGR	shelf	chr11:10952350-10953072	rs565769612;rs534792865	3;45
cg15677699	0.50471	0.400715	0.103995	5.04357e-08	6.311e-05	2	238481198	F	II		IGR	opensea		rs112992283;rs561975391;rs569145447	7;42;49
cg16324045	0.744803	0.639902	0.104901	5.0578e-08	6.311e-05	3	61714950	R	II	PTPRG	Body	opensea		rs150540127;rs73842328;rs571667680;rs539065929;rs139547750	47;38;17;4;2
cg00317626	0.618909	0.518864	0.100045	5.07214e-08	6.311e-05	1	53600741	F	II	SLC1A7	Body	opensea		rs568863356;rs538041985;rs143954809;rs75353649	15;19;36;37
cg14069214	0.673968	0.539589	0.134379	5.14131e-08	6.34777e-05	12	120933194	F	II	DYNLL1	TSS1500	shore	chr12:120933649-120934713	rs2168319	23
cg26945217	0.242428	0.127048	0.115381	5.18569e-08	6.38146e-05	11	89867487	F	II	NAALAD2	TSS1500	opensea
cg13393830	0.380508	0.24246	0.138048	5.247e-08	6.41744e-05	19	52391605	F	II	ZNF577	TSS1500	shore	chr19:52390841-52391368	rs114778535;rs143140683	2;33
cg14792350	0.474047	0.372382	0.101666	5.33283e-08	6.44935e-05	1	149983257	F	II	OTUD7B	TSS1500	shore	chr1:149982153-149982860	rs149876440;rs587653923	35;51
cg12323574	0.45446	0.578359	-0.123899	5.4116e-08	6.50915e-05	3	23097631	F	II		IGR	opensea
cg20481640	0.688683	0.584626	0.104057	5.45833e-08	6.53398e-05	1	100928376	R	II	CDC14A	Body	opensea		rs200624804;rs61755295	31;1
cg04292941	0.392447	0.284212	0.108235	5.61793e-08	6.63696e-05	11	6518485	F	II	DNHD1	TSS200	opensea		rs573531507	30
cg21139003	0.556331	0.451859	0.104472	5.64311e-08	6.63696e-05	2	33173301	F	II	LTBP1	Body	shore	chr2:33171448-33173164
cg18011691	0.443965	0.33329	0.110675	5.65512e-08	6.63696e-05	8	26160828	F	II	PPP2R2A	Body	opensea		rs533143967;rs549844385;rs185976623	12;15;30
cg27373390	0.764065	0.65579	0.108275	5.83995e-08	6.71884e-05	3	37095036	F	II	LRRFIP2	3'UTR	opensea		rs140905569;rs10849	0;34
cg04243822	0.552901	0.428877	0.124023	5.87828e-08	6.72418e-05	17	77030221	R	II	C1QTNF1	5'UTR	opensea		rs529252710	31
cg12733438	0.396373	0.290225	0.106148	5.9883e-08	6.75691e-05	5	34504088	F	II		IGR	opensea		rs560365974;rs529129201;rs114504825	17;41;45
cg22580512	0.387844	0.27156	0.116284	6.03721e-08	6.79445e-05	12	125002474	F	II	NCOR2	5'UTR	shore	chr12:125002880-125003101	rs184295097;rs837948	38;51
cg09655403	0.484654	0.340791	0.143863	6.20728e-08	6.87203e-05	5	78985495	R	I	CMYA5	TSS200	opensea		rs557920277;rs569319065	51;19
cg20128099	0.558782	0.435973	0.122809	6.24885e-08	6.88247e-05	8	37621215	R	II	PROSC	Body	shore	chr8:37619779-37620770	rs555597261;rs117430456	2;1
cg24234141	0.596224	0.478339	0.117886	6.36383e-08	6.9316e-05	11	47376519	R	II	SPI1	3'UTR	shore	chr11:47376651-47377236	rs531943594	26
cg10098639	0.572339	0.457747	0.114592	6.40325e-08	6.95532e-05	14	69878088	F	II	SLC39A9	5'UTR	opensea		rs181682945;rs528297383	33;35
cg10668781	0.825012	0.699596	0.125415	6.57425e-08	7.00665e-05	12	2307325	F	II	CACNA1C	Body	opensea		rs145187025;rs558803178;rs572745849	0;14;46
cg12685548	0.60392	0.487073	0.116848	6.59943e-08	7.01219e-05	3	180644451	F	II	FXR1	Body	opensea		rs557537092	20
cg06165437	0.318006	0.213579	0.104427	6.77173e-08	7.03843e-05	1	205037961	F	II	CNTN2	Body	shore	chr1:205038784-205039153	rs185704196;rs568657592;rs189877622	0;15;51
cg21690475	0.548254	0.445033	0.103221	6.80315e-08	7.03843e-05	12	48478081	R	II	SENP1	Body	opensea		rs534024589	1
cg12453687	0.352496	0.249725	0.102771	6.87148e-08	7.08846e-05	11	82745712	F	II	RAB30	5'UTR	opensea		rs187689902	36
cg18795786	0.434725	0.318381	0.116345	7.01525e-08	7.15675e-05	12	41087584	R	II	CNTN1	5'UTR	shore	chr12:41086522-41087102
cg02091185	0.394495	0.267274	0.127222	7.28237e-08	7.23204e-05	5	170288766	R	I	RANBP17	TSS1500	shore	chr5:170288879-170289737	rs562495142;rs531640961	29;26
cg00911446	0.849768	0.715163	0.134605	7.30011e-08	7.23204e-05	1	7520079	F	II	CAMTA1	Body	opensea		rs1725235;rs552517791	50;51
cg26073856	0.652049	0.540137	0.111911	7.35428e-08	7.24725e-05	4	120243555	F	II	FABP2	TSS1500	opensea		rs545198880;rs13306351	0;48
cg03215145	0.739285	0.637585	0.1017	7.60135e-08	7.34537e-05	9	34510824	F	II	DNAI1	Body	opensea
cg14220777	0.557722	0.445377	0.112345	7.63191e-08	7.35462e-05	1	20062329	R	II	TMCO4	Body	opensea		rs557639175;rs143898113	4;2
cg18486815	0.413887	0.302933	0.110954	7.67549e-08	7.36935e-05	6	35286315	R	I	DEF6	Body	opensea		rs6899744	22
cg06468454	0.279592	0.170064	0.109528	7.95382e-08	7.44636e-05	17	3591377	F	I	P2RX5	Body	opensea		rs367988345;rs140129051;rs143754351;rs571819398	1;6;18;29
cg15899800	0.776102	0.668821	0.107281	8.10911e-08	7.46887e-05	2	69586350	F	II	GFPT1	Body	opensea		rs67760762;rs570745163;rs201470680;rs112682152	20;29;31;43
cg26230320	0.59583	0.495259	0.100571	8.16826e-08	7.47725e-05	4	140480051	F	II		IGR	shore	chr4:140476381-140478628	rs116046054;rs76530184	0;10
cg27638662	0.700673	0.600309	0.100364	8.60901e-08	7.6576e-05	1	243413674	F	II	CEP170	5'UTR	opensea		rs566338291	22
cg21386766	0.628545	0.497938	0.130606	8.62156e-08	7.6576e-05	12	94286778	F	II		IGR	opensea		rs115737326;rs115014429;rs192687533;rs546935219	7;16;29;42
cg12407685	0.763226	0.657484	0.105742	8.71446e-08	7.70458e-05	6	7165647	F	II	RREB1	5'UTR	opensea		rs192784203;rs527550703;rs139691879	1;41;42
[truncated: 1,671 more rows]
