# Supplementary material for: Fasting and Postprandial DNA Methylation Signatures in Adipose Tissue from Asymptomatic Individuals with Metabolic Alterations
Source: Int J Mol Sci. 2025 Nov 22;26(23):11306. doi: 10.3390/ijms262311306 (PMC12692098; doi:10.3390/ijms262311306)
Supplement: Supplementary file 1 [file ijms-26-11306-s001.zip › SupplementaryTables_11_to_14.xlsx]

## Sheet: Table S11. DMR PD FASTING
Supplementary Table 11. Differential Methylated Regions (DMR) in the prediabetes comparison in fasting. PDf: Prediabetes group in fasting and Cf: Control group in fasting.
Group	CHROMOSOME	Start Position	End Position	W	Value	Area	cluster	IndexStart	IndexEnd	L	ClusterL	P Value	p.valueArea	CHRM	GENE
PDf vs Cf	chr1	108735312	108735893	581	-2.04849	16.3879	22206	7267	7274	8	8	0	0.000219578	chr1:108735312-108735893	SLC25A24
PDf vs Cf	chr1	205818956	205819609	653	-0.87549	9.63039	35009	12240	12250	11	13	0.000175662	0.00156841	chr1:205818956-205819609	PM20D1
PDf vs Cf	chr11	2321770	2323459	1689	-0.390888	11.3357	66249	20757	20785	29	29	7.52837e-05	0.0010477	chr11:2321770-2323459	C11orf21, TSPAN32
PDf vs Cf	chr11	44332454	44333192	738	-0.359304	9.70122	72568	23142	23168	27	47	0.000144294	0.00154959	chr11:44332454-44333192
PDf vs Cf	chr11	89867385	89867976	591	0.624832	8.12281	81997	26888	26900	13	14	0.000897131	0.00239026	chr11:89867385-89867976
PDf vs Cf	chr17	46691543	46692260	717	-0.926577	6.48604	183163	60682	60688	7	14	0.000301135	0.00396494	chr17:46691543-46692260
PDf vs Cf	chr18	74961138	74962369	1231	0.314832	7.8708	200708	65635	65659	25	31	0.000351324	0.00257847	chr18:74961138-74962369
PDf vs Cf	chr19	37825211	37825572	361	0.71528	6.43752	211484	70032	70040	9	10	0.000608543	0.00406532	chr19:37825211-37825572	HKR1
PDf vs Cf	chr19	52390810	52391789	979	0.568906	7.96469	216392	72549	72562	14	14	0.0008093	0.00247809	chr19:52390810-52391789	ZNF577
PDf vs Cf	chr2	30669385	30670025	640	0.831501	8.31501	224160	75141	75150	10	12	0.000244672	0.00225224	chr2:30669385-30670025	-
PDf vs Cf	chr2	191398756	191399046	290	0.855197	3.42079	244471	80781	80784	4	8	0.000470523	0.020885	chr2:191398756-191399046
PDf vs Cf	chr2	200320750	200321348	598	-0.659999	5.93999	245318	81049	81057	9	14	0.00094732	0.00493736	chr2:200320750-200321348
PDf vs Cf	chr20	57582706	57583709	1003	-0.546686	10.387	264605	86370	86388	19	27	0.00067128	0.00134256	chr20:57582706-57583709	-
PDf vs Cf	chr21	35831954	35832323	369	-0.666766	7.33443	268572	87324	87334	11	16	0.000721469	0.00293607	chr21:35831954-35832323
PDf vs Cf	chr22	24384105	24384944	839	0.970961	10.6806	274001	88667	88677	11	11	0.000100378	0.001261	chr22:24384105-24384944	GSTT1
PDf vs Cf	chr3	195489708	195490309	601	-0.856915	6.85532	308525	98890	98897	8	8	0.000363871	0.00342541	chr3:195489708-195490309	MUC4
PDf vs Cf	chr5	135415693	135416613	920	-1.06633	13.8623	344737	109058	109070	13	13	6.90101e-05	0.000552081	chr5:135415693-135416613	VTRNA2-1
PDf vs Cf	chr5	178986131	178986906	775	0.541674	7.58343	352827	111730	111743	14	14	0.000978688	0.00274158	chr5:178986131-178986906	RUFY1
PDf vs Cf	chr6	29648161	29649092	931	0.401432	9.63437	359277	113941	113964	24	24	0.000495618	0.00156841	chr6:29648161-29649092	ZFP57
PDf vs Cf	chr6	30431577	30431860	283	0.695674	6.95674	359572	114720	114729	10	10	0.000621091	0.00329994	chr6:30431577-30431860
PDf vs Cf	chr6	30881112	30881920	808	0.307224	7.68061	359787	115481	115505	25	46	0.000382692	0.00267257	chr6:30881112-30881920	GTF2H4
PDf vs Cf	chr6	32120324	32121566	1242	0.354827	12.4189	360380	117562	117596	35	79	9.41047e-05	0.000815574	chr6:32120324-32121566
PDf vs Cf	chr6	32144978	32146779	1801	0.718797	25.1579	360402	117698	117732	35	35	0	6.27364e-06	chr6:32144978-32146779	AGPAT1,RNF5
PDf vs Cf	chr6	33282736	33283189	453	0.335091	7.03692	360865	119141	119161	21	25	0.000846942	0.00324347	chr6:33282736-33283189
PDf vs Cf	chr6	152125861	152126938	1077	0.726684	8.7202	374986	123791	123802	12	12	0.000476797	0.00195738	chr6:152125861-152126938	ESR1
PDf vs Cf	chr7	27169510	27171051	1541	0.471198	9.42396	383960	125753	125772	20	31	0.000552081	0.00164997	chr7:27169510-27171051
PDf vs Cf	chr7	154684051	154684433	382	0.811042	2.43313	400743	130965	130967	3	9	0.000922226	0.0436332	chr7:154684051-154684433	DPP6

## Sheet: Table S12. DMR T2D FASTING
Supplementary Table 12. Differential Methylated Regions (DMR) in the type 2 diabetes comparison in fasting. T2Df: Type 2 diabetes group in fasting and Cf: Control group in fasting.
Group	Chr	Start Position	End Position	W	Value	Area	cluster	IndexStart	IndexEnd	L	ClusterL	P Value	p.valueArea	Chromose region	Gene
T2Df vs Cf	chr1	75198211	75199177	966	-0.763144	10.684	18933	6023	6036	14	14	6.03682e-05	0.000676124	chr1:75198211-75199177	CRYZ, TYW3
T2Df vs Cf	chr1	108735312	108735893	581	-0.74521	5.96168	22206	7267	7274	8	8	0.000410504	0.00312104	chr1:108735312-108735893	SLC25A24
T2Df vs Cf	chr1	205818956	205819609	653	-0.885445	9.73989	35009	12240	12250	11	13	0.000108663	0.000857229	chr1:205818956-205819609	PM20D1
T2Df vs Cf	chr10	135050619	135051532	913	0.279833	5.59666	64834	19956	19975	20	31	0.000851192	0.00363417	chr10:135050619-135051532	VENTX
T2Df vs Cf	chr11	2321770	2323459	1689	-0.3549	10.2921	66249	20757	20785	29	29	0	0.000736493	chr11:2321770-2323459	C11orf21, TSPAN32
T2Df vs Cf	chr11	89867385	89868104	719	0.494586	6.9242	81997	26888	26901	14	14	0.000730456	0.00204045	chr11:89867385-89868104	NAALAD2
T2Df vs Cf	chr12	3309264	3309816	552	0.76129	3.04516	90495	29475	29478	4	8	0.000458799	0.0188228	chr12:3309264-3309816
T2Df vs Cf	chr12	6664872	6665447	575	-0.633834	5.07067	91395	29776	29783	8	8	0.00087534	0.0046725	chr12:6664872-6665447
T2Df vs Cf	chr12	51566379	51567310	931	0.427415	6.41122	97373	31986	32000	15	15	0.000899487	0.00253547	chr12:51566379-51567310	TFCP2
T2Df vs Cf	chr16	419916	420490	574	0.733629	5.86903	153977	50068	50075	8	13	0.000428615	0.00324177	chr16:419916-420490	MRPL28
T2Df vs Cf	chr17	43224158	43224418	260	0.742038	2.22611	182254	60312	60314	3	12	0.000808935	0.0388168	chr17:43224158-43224418
T2Df vs Cf	chr18	74960629	74962369	1740	0.376375	11.6676	200708	65629	65659	31	31	0	0.000519167	chr18:74960629-74962369	GALR1
T2Df vs Cf	chr19	37825211	37825572	361	0.665646	5.99081	211484	70032	70040	9	10	0.000567462	0.00307274	chr19:37825211-37825572	HKR1
T2Df vs Cf	chr19	52390810	52391789	979	0.656604	9.19246	216392	72549	72562	14	14	0.00026562	0.00102626	chr19:52390810-52391789	ZNF577
T2Df vs Cf	chr2	10183933	10184457	524	0.682323	6.82323	220348	74066	74075	10	11	0.00049502	0.00211893	chr2:10183933-10184457
T2Df vs Cf	chr2	30669385	30670025	640	0.855935	8.55935	224160	75141	75150	10	12	0.000138847	0.00119529	chr2:30669385-30670025	-
T2Df vs Cf	chr2	74726478	74727010	532	0.803313	8.03313	231043	77149	77158	10	10	0.000181105	0.00135225	chr2:74726478-74727010	LBX2
T2Df vs Cf	chr20	57582706	57583709	1003	-0.537159	10.206	264605	86370	86388	19	27	0.00038032	0.000748566	chr20:57582706-57583709	-
T2Df vs Cf	chr21	35831954	35832364	410	-0.666845	8.00214	268572	87324	87335	12	16	0.000470872	0.0013764	chr21:35831954-35832364
T2Df vs Cf	chr22	24384105	24384944	839	0.857369	9.43106	274001	88667	88677	11	11	0.000138847	0.000935708	chr22:24384105-24384944	GSTT1
T2Df vs Cf	chr3	188665276	188665466	190	0.645549	3.22775	307212	98661	98665	5	11	0.000996076	0.0162511	chr3:188665276-188665466	TPRG1-AS1, TPRG1
T2Df vs Cf	chr3	195489708	195490309	601	-0.715422	5.72338	308525	98890	98897	8	8	0.000464835	0.00344099	chr3:195489708-195490309	MUC4
T2Df vs Cf	chr5	36242335	36242542	207	-0.656007	3.93604	333651	105394	105399	6	12	0.000863266	0.00944763	chr5:36242335-36242542
T2Df vs Cf	chr5	126408756	126409454	698	-0.619164	7.42996	343143	108332	108343	12	13	0.00064594	0.00173257	chr5:126408756-126409454
T2Df vs Cf	chr5	135415693	135416613	920	-0.80583	10.4758	344737	109058	109070	13	13	0.000162994	0.000706308	chr5:135415693-135416613	VTRNA2-1
T2Df vs Cf	chr5	178986131	178986906	775	0.486615	6.8126	352827	111730	111743	14	14	0.000784787	0.002131	chr5:178986131-178986906	RUFY1
T2Df vs Cf	chr6	29648161	29649092	931	0.96031	23.0474	359277	113941	113964	24	24	6.03682e-06	6.03682e-06	chr6:29648161-29649092	ZFP57
T2Df vs Cf	chr6	30094960	30095570	610	0.393179	9.04312	359441	114315	114337	23	25	0.000422578	0.00106248	chr6:30094960-30095570	DQ580846
T2Df vs Cf	chr6	30652202	30653407	1205	-0.476303	7.62084	359675	115113	115128	16	23	0.000621793	0.00157561	chr6:30652202-30653407
T2Df vs Cf	chr6	32120584	32121566	982	0.317661	10.8005	360380	117563	117596	34	79	0	0.000664051	chr6:32120584-32121566
T2Df vs Cf	chr6	32144978	32146779	1801	0.333188	11.6616	360402	117698	117732	35	35	0	0.000519167	chr6:32144978-32146779	AGPAT1,RNF5
T2Df vs Cf	chr6	152125861	152126938	1077	0.65623	7.87476	374986	123791	123802	12	12	0.000537277	0.00141865	chr6:152125861-152126938	ESR1
T2Df vs Cf	chr7	154684051	154684433	382	0.972707	2.91812	400743	130965	130967	3	9	0.000181105	0.0209659	chr7:154684051-154684433	DPP6

## Sheet: Table S13. DMR PD PPRAN
Supplementary Table 13. Differential Methylated Regions (DMR) in the prediabetes comparison in postprandial. PDp: Prediabetes group in postprandial and Cp: Control group in postprandial.
Group	CHROMOSOME	Start Position	End Position	W	Value	Area	cluster	IndexStart	IndexEnd	L	ClusterL	P Value	p.valueArea	CHRM	Gene
PDp vs Cp	chr1	108735312	108735893	581	-1.26477	10.1182	22206	7267	7274	8	8	2.57405e-05	0.00150582	chr1:108735312-108735893	SLC25A24
PDp vs Cp	chr11	2321770	2323059	1289	-0.295292	7.38231	66249	20757	20781	25	29	0.000418283	0.00303095	chr11:2321770-2323059	C11orf21
PDp vs Cp	chr11	89867385	89868104	719	0.705463	9.87648	81997	26888	26901	14	14	0.000315321	0.00159591	chr11:89867385-89868104	NAALAD2
PDp vs Cp	chr11	125439061	125439070	9	-1.22814	2.45628	87631	28810	28811	2	10	0.000205924	0.0474462	chr11:125439061-125439070
PDp vs Cp	chr12	30975749	30976016	267	-0.810555	3.24222	94847	30950	30953	4	8	0.000572727	0.0260751	chr12:30975749-30976016
PDp vs Cp	chr18	712795	713205	410	0.780258	4.68155	192560	63860	63865	6	9	0.000694994	0.0102254	chr18:712795-713205
PDp vs Cp	chr19	37825009	37825572	563	0.681859	6.81859	211484	70031	70040	10	10	0.00072717	0.00366802	chr19:37825009-37825572	HKR1
PDp vs Cp	chr19	52390810	52391789	979	0.680069	9.52096	216392	72549	72562	14	14	0.000373238	0.00169887	chr19:52390810-52391789	ZNF577
PDp vs Cp	chr2	30669385	30669952	567	1.06065	7.42458	224160	75141	75147	7	12	0.000109397	0.00297303	chr2:30669385-30669952
PDp vs Cp	chr2	191398756	191398806	50	0.893584	2.68075	244471	80781	80783	3	8	0.000411848	0.0399364	chr2:191398756-191398806
PDp vs Cp	chr2	200320455	200321474	1019	-0.695284	7.64812	245318	81048	81058	11	14	0.000630643	0.00275424	chr2:200320455-200321474
PDp vs Cp	chr21	35831954	35832254	300	-0.671145	6.71145	268572	87324	87333	10	16	0.000843002	0.00382247	chr21:35831954-35832254
PDp vs Cp	chr4	118006405	118006832	427	0.738135	6.64321	322033	102680	102688	9	9	0.000585597	0.00395117	chr4:118006405-118006832	TRAM1L1
PDp vs Cp	chr5	135415693	135416613	920	-1.42034	18.4644	344737	109058	109070	13	13	6.43513e-06	0.000122267	chr5:135415693-135416613	VTRNA2-1
PDp vs Cp	chr5	178986131	178986906	775	0.552166	7.73032	352827	111730	111743	14	14	0.000881613	0.00267701	chr5:178986131-178986906	RUFY1
PDp vs Cp	chr6	29648271	29649092	821	0.370673	8.15481	359277	113943	113964	22	24	0.000843002	0.00236169	chr6:29648271-29649092
PDp vs Cp	chr6	30431577	30431860	283	0.768775	7.68775	359572	114720	114729	10	10	0.000463329	0.0027285	chr6:30431577-30431860
PDp vs Cp	chr6	32120077	32121522	1445	0.37888	13.2608	360380	117560	117594	35	79	7.72216e-05	0.000630643	chr6:32120077-32121522
PDp vs Cp	chr6	32144978	32146779	1801	0.613785	21.4825	360402	117698	117732	35	35	0	7.72216e-05	chr6:32144978-32146779	AGPAT1,RNF5
PDp vs Cp	chr6	152125861	152126938	1077	0.658813	7.90575	374986	123791	123802	12	12	0.0007143	0.00252257	chr6:152125861-152126938	ESR1
PDp vs Cp	chr7	27169208	27171203	1995	0.417887	10.0293	383960	125751	125774	24	31	0.000637078	0.00155087	chr7:27169208-27171203
PDp vs Cp	chr7	56515510	56516243	733	0.737611	5.16328	388583	126967	126973	7	9	0.000894483	0.00772859	chr7:56515510-56516243

## Sheet: Table S14. DMR T2D PPRAN
Supplementary Table 14. Differential Methylated Regions (DMR) in the type 2 diabetes comparison in postprandial. T2Dp:Type 2 diabetes group in postprandial and Cp: Control group in postprandial.
Group	CHROMOSOME	Start Position	End Position	W	Value	Area	cluster	IndexStart	IndexEnd	L	ClusterL	P Value	p.valueArea	CHRM	Gene
T2Dp vs Cp	chr1	108735312	108735719	407	-0.94551	6.61857	22206	7267	7273	7	8	4.96423e-05	0.00216564	chr1:108735312-108735719	SLC25A24
T2Dp vs Cp	chr1	153599479	153600156	677	0.56399	8.45985	25871	9095	9109	15	15	0.000353701	0.00114177	chr1:153599479-153600156	S100A13
T2Dp vs Cp	chr1	153747542	153747856	314	0.621632	4.97306	25940	9167	9174	8	10	0.000663965	0.00484633	chr1:153747542-153747856	SLC27A3
T2Dp vs Cp	chr1	203320190	203320732	542	0.533482	5.86831	34108	12022	12032	11	11	0.000999051	0.00299715	chr1:203320190-203320732	FMOD
T2Dp vs Cp	chr1	205818956	205819609	653	-0.82193	9.04123	35009	12240	12250	11	13	9.92845e-05	0.000968024	chr1:205818956-205819609	PM20D1
T2Dp vs Cp	chr1	234667087	234667549	462	0.599897	4.79918	40271	13622	13629	8	8	0.000856329	0.00542962	chr1:234667087-234667549	LINC01354
T2Dp vs Cp	chr10	25463757	25464719	962	0.400887	6.41419	47140	15114	15129	16	16	0.000856329	0.00232698	chr10:25463757-25464719	GPR158
T2Dp vs Cp	chr10	60935910	60937501	1591	0.350568	7.36194	50884	15951	15971	21	21	0.000577091	0.00165061	chr10:60935910-60937501	PHYHIPL
T2Dp vs Cp	chr10	102279330	102279954	624	0.54273	7.05549	58070	18047	18059	13	14	0.000750839	0.001874	chr10:102279330-102279954	SEC31B
T2Dp vs Cp	chr10	104535206	104536121	915	0.684362	8.21234	58845	18495	18506	12	13	0.000260622	0.00127208	chr10:104535206-104536121
T2Dp vs Cp	chr10	135050619	135051532	913	0.357578	7.15155	64834	19956	19975	20	31	0.000620528	0.00181194	chr10:135050619-135051532	VENTX
T2Dp vs Cp	chr11	843897	844686	789	0.711723	7.82896	65452	20369	20379	11	11	0.000204774	0.00142722	chr11:843897-844686
T2Dp vs Cp	chr11	2321770	2323059	1289	-0.370936	9.2734	66249	20757	20781	25	29	8.6874e-05	0.000930792	chr11:2321770-2323059	C11orf21
T2Dp vs Cp	chr11	20043971	20044639	668	0.639384	5.11508	70212	22324	22331	8	8	0.00053986	0.00440575	chr11:20043971-20044639
T2Dp vs Cp	chr11	30038615	30039004	389	0.576285	5.76285	70916	22559	22568	10	12	0.000781866	0.00319572	chr11:30038615-30039004
T2Dp vs Cp	chr11	33758157	33758529	372	0.637504	3.82503	71426	22839	22844	6	12	0.000701197	0.0108096	chr11:33758157-33758529
T2Dp vs Cp	chr11	89867385	89868104	719	0.68845	9.6383	81997	26888	26901	14	14	9.92845e-05	0.000850124	chr11:89867385-89868104	NAALAD2
T2Dp vs Cp	chr11	130786525	130786720	195	0.590879	4.72704	88751	29125	29132	8	9	0.000955614	0.00570886	chr11:130786525-130786720
T2Dp vs Cp	chr12	3309264	3309816	552	0.705224	2.82089	90495	29475	29478	4	8	0.000428165	0.024486	chr12:3309264-3309816
T2Dp vs Cp	chr12	22094371	22095330	959	0.55837	5.5837	93711	30645	30654	10	16	0.000918382	0.00348116	chr12:22094371-22095330
T2Dp vs Cp	chr12	51566379	51567310	931	0.446162	6.69242	97373	31986	32000	15	15	0.000887355	0.00207877	chr12:51566379-51567310	TFCP2
T2Dp vs Cp	chr12	125002940	125003786	846	0.64931	5.19448	109995	36823	36830	8	8	0.000471602	0.00421959	chr12:125002940-125003786
T2Dp vs Cp	chr13	20806276	20806746	470	0.701944	5.61555	112446	37436	37443	8	8	0.000279238	0.00341291	chr13:20806276-20806746
T2Dp vs Cp	chr16	419916	420490	574	0.714721	5.71777	153977	50068	50075	8	13	0.000254417	0.00324536	chr16:419916-420490	MRPL28
T2Dp vs Cp	chr17	6898738	6899888	1150	0.390859	6.25375	174103	56652	56667	16	19	0.000924587	0.0024635	chr17:6898738-6899888
T2Dp vs Cp	chr18	74960629	74962369	1740	0.36764	11.3968	200708	65629	65659	31	31	8.06687e-05	0.00053986	chr18:74960629-74962369	GALR1
T2Dp vs Cp	chr19	3868624	3869174	550	0.632033	5.05627	203746	66361	66368	8	11	0.000595707	0.00456709	chr19:3868624-3869174
T2Dp vs Cp	chr19	37825009	37825572	563	0.799887	7.99887	211484	70031	70040	10	10	0.000124106	0.00135275	chr19:37825009-37825572	HKR1
T2Dp vs Cp	chr19	52390810	52391789	979	0.76872	10.7621	216392	72549	72562	14	14	4.96423e-05	0.000632939	chr19:52390810-52391789	ZNF577
T2Dp vs Cp	chr19	58545001	58545837	836	0.65668	7.22348	217961	73592	73602	11	11	0.000316469	0.00177471	chr19:58545001-58545837
T2Dp vs Cp	chr2	10183999	10184457	458	0.861372	6.89098	220348	74068	74075	8	11	9.92845e-05	0.00196087	chr2:10183999-10184457
T2Dp vs Cp	chr2	30669385	30670025	640	1.09135	10.9135	224160	75141	75150	10	12	0	0.000614323	chr2:30669385-30670025	-
T2Dp vs Cp	chr2	74726478	74727010	532	0.825809	8.25809	231043	77149	77158	10	10	9.92845e-05	0.00124726	chr2:74726478-74727010	LBX2
T2Dp vs Cp	chr2	113992694	113993313	619	0.739021	5.91217	235685	78485	78492	8	8	0.00021098	0.00286064	chr2:113992694-113993313
T2Dp vs Cp	chr2	200819818	200821026	1208	-0.481999	9.15799	245388	81099	81117	19	19	0.00043437	0.000949408	chr2:200819818-200821026
T2Dp vs Cp	chr20	13975853	13976403	550	0.545141	7.08683	256263	83858	83870	13	13	0.000732223	0.00183676	chr20:13975853-13976403
T2Dp vs Cp	chr20	57582856	57583709	853	-0.385952	6.56118	264605	86372	86388	17	27	0.00086874	0.00220288	chr20:57582856-57583709
T2Dp vs Cp	chr22	17680477	17680706	229	0.589952	5.30956	272337	88094	88102	9	9	0.000781866	0.00399	chr22:17680477-17680706
T2Dp vs Cp	chr22	24384105	24384944	839	0.575555	6.33111	274001	88667	88677	11	11	0.000701197	0.00238283	chr22:24384105-24384944	GSTT1
T2Dp vs Cp	chr22	38713874	38714466	592	0.619507	6.19507	277544	89708	89717	10	13	0.000496423	0.00247591	chr22:38713874-38714466
T2Dp vs Cp	chr3	62304111	62305003	892	0.393295	6.29271	291957	94427	94442	16	21	0.000912177	0.00242627	chr3:62304111-62305003
T2Dp vs Cp	chr3	73673893	73674815	922	0.562631	8.43947	293650	94723	94737	15	15	0.000359906	0.00114798	chr3:73673893-73674815
T2Dp vs Cp	chr3	135683936	135684235	299	0.733184	3.66592	300135	96512	96516	5	11	0.000266827	0.0121313	chr3:135683936-135684235
T2Dp vs Cp	chr3	160822372	160823781	1409	0.290429	6.67986	303495	97662	97684	23	23	0.000701197	0.00209739	chr3:160822372-160823781
T2Dp vs Cp	chr3	188665276	188665466	190	0.760386	3.80193	307212	98661	98665	5	11	0.00021098	0.0109213	chr3:188665276-188665466	TPRG1-AS1, TPRG1
T2Dp vs Cp	chr4	118006405	118006832	427	0.736121	6.62509	322033	102680	102688	9	9	0.000192364	0.00215944	chr4:118006405-118006832	TRAM1L1
T2Dp vs Cp	chr5	78985425	78985592	167	0.687428	5.49942	338551	106941	106948	8	8	0.000310264	0.0036363	chr5:78985425-78985592
T2Dp vs Cp	chr5	126408756	126409372	616	-0.626613	6.89274	343143	108332	108342	11	13	0.000440575	0.00196087	chr5:126408756-126409372
T2Dp vs Cp	chr5	135415693	135416613	920	-0.632989	8.22885	344737	109058	109070	13	13	0.000384728	0.00126588	chr5:135415693-135416613	VTRNA2-1
T2Dp vs Cp	chr5	138210550	138211909	1359	0.496154	8.43462	345175	109253	109269	17	17	0.000440575	0.00114798	chr5:138210550-138211909
T2Dp vs Cp	chr5	150284416	150285177	761	0.520466	6.76606	347986	110469	110481	13	13	0.000874945	0.00205395	chr5:150284416-150285177
T2Dp vs Cp	chr5	170288606	170289070	464	0.546348	6.00983	350485	111083	111093	11	11	0.000850124	0.00268689	chr5:170288606-170289070
T2Dp vs Cp	chr5	178986131	178986906	775	0.599087	8.38722	352827	111730	111743	14	14	0.000235801	0.001179	chr5:178986131-178986906	RUFY1
T2Dp vs Cp	chr6	10555682	10556523	841	0.608433	5.4759	355624	112332	112340	9	9	0.000632939	0.00366112	chr6:10555682-10556523
T2Dp vs Cp	chr6	28830789	28832727	1938	0.28007	10.9227	359020	113525	113563	39	39	1.24106e-05	0.000614323	chr6:28830789-28832727
T2Dp vs Cp	chr6	29648161	29649092	931	0.653932	15.6944	359277	113941	113964	24	24	9.92845e-05	0.0001179	chr6:29648161-29649092	ZFP57
T2Dp vs Cp	chr6	30094960	30095570	610	0.407404	9.37029	359441	114315	114337	23	25	0.000421959	0.000893561	chr6:30094960-30095570	DQ580846
T2Dp vs Cp	chr6	30881112	30881920	808	0.365288	9.13221	359787	115481	115505	25	46	8.6874e-05	0.000955614	chr6:30881112-30881920	GTF2H4
T2Dp vs Cp	chr6	31598777	31601654	2877	0.344814	12.7581	360044	116039	116075	37	44	0	0.000316469	chr6:31598777-31601654
T2Dp vs Cp	chr6	31937343	31938773	1430	0.251336	5.5294	360288	117081	117102	22	106	0.000893561	0.00358665	chr6:31937343-31938773
T2Dp vs Cp	chr6	32120203	32121566	1363	0.363727	13.0942	360380	117561	117596	36	79	0	0.000297854	chr6:32120203-32121566
T2Dp vs Cp	chr6	32134748	32135396	648	0.38094	8.76162	360389	117657	117679	23	40	0.000477807	0.0010549	chr6:32134748-32135396
T2Dp vs Cp	chr6	32144978	32146779	1801	0.481376	16.8482	360402	117698	117732	35	35	1.24106e-05	7.44634e-05	chr6:32144978-32146779	AGPAT1,RNF5
T2Dp vs Cp	chr6	33047944	33048879	935	0.503885	8.56604	360728	118379	118395	17	17	0.00043437	0.00112936	chr6:33047944-33048879
T2Dp vs Cp	chr6	33282736	33283317	581	0.403388	10.0847	360865	119141	119165	25	25	3.72317e-05	0.000750839	chr6:33282736-33283317
T2Dp vs Cp	chr6	152125861	152126938	1077	0.67347	8.08164	374986	123791	123802	12	12	0.000266827	0.00132173	chr6:152125861-152126938	ESR1
T2Dp vs Cp	chr7	27154262	27155358	1096	0.390198	6.63336	383944	125721	125737	17	18	0.000862534	0.00215944	chr7:27154262-27155358
T2Dp vs Cp	chr7	27169208	27171213	2005	0.448827	11.2207	383960	125751	125775	25	31	1.86158e-05	0.000564681	chr7:27169208-27171213
T2Dp vs Cp	chr7	45961401	45962236	835	0.265623	5.31245	387229	126759	126778	20	31	0.000992845	0.00399	chr7:45961401-45962236
T2Dp vs Cp	chr7	79083445	79084166	721	0.43426	6.07964	390507	127377	127390	14	14	0.000992845	0.0025876	chr7:79083445-79084166
T2Dp vs Cp	chr7	99691127	99691942	815	0.453672	6.80509	392788	128413	128427	15	15	0.00086874	0.00202292	chr7:99691127-99691942
T2Dp vs Cp	chr7	153584038	153584873	835	0.529723	6.35668	400642	130945	130956	12	12	0.000874945	0.00235801	chr7:153584038-153584873
T2Dp vs Cp	chr8	22421913	22423091	1178	0.529781	6.35737	406240	131906	131917	12	12	0.000874945	0.00235801	chr8:22421913-22423091
