# Supplementary material for: Fasting and Postprandial DNA Methylation Signatures in Adipose Tissue from Asymptomatic Individuals with Metabolic Alterations
Source: Int J Mol Sci. 2025 Nov 22;26(23):11306. doi: 10.3390/ijms262311306 (PMC12692098; doi:10.3390/ijms262311306)
Supplement: Supplementary file 1 [file ijms-26-11306-s001.zip › SupplementaryTables_15_to_18.xlsx]

## Sheet: Supplementary Table 15
Supplementary Table 15. Individual differences in methylated CpG sites by prandial state. Sites were identified with a pvalue <0.05 and delta beta greater than |5%|.
Group	Postprandial vs Fasting State
CONTROL	Cp vs Cf
	488
PREDIABETES	PDp vs PDf
	157
TYPE 2 DIABETES	T2Dp vs T2Df
	170
PDf: Sympton free prediabetes in fasting; Cf: Symptom free control in fasting; T2Df : Sympton free type 2 diabetes in fasting ;PDp :Sympton free prediabetes in postprandial, ;T2Dp: Sympton free type 2 diabetes in postprandial and Cp: Symptom free control in postprandial.

## Sheet: Supplementary Table 16
Supplementary Table 16. Differential methylated CpG sites between postprandial and fasting in Control group. Sites were identified with a pvalue <0.05 and delta beta greater than +0.05 or less than -0.05.
CG ID	Beta Value SF-C Postprandial	Beta Value SF-C Fasting	deltaBeta	P-Value	adjusted P-value	Chromosome	Pair base	Strand	Type of Illumina probe	Gene Symbol	Feature	CGI	UCSC Islands Name	SNP ID	SNP Distance
cg01108633	0.746318	0.813263	-0.0669451	4.76901e-06	0.679053	7	96899839	R	II		IGR	opensea		rs111713420	43
cg14820240	0.660847	0.721079	-0.060232	7.03094e-06	0.679053	10	31286580	R	II	ZNF438	Body	opensea		rs559468041;rs141873193	48;43
cg11834221	0.512915	0.593658	-0.0807432	1.17235e-05	0.813538	1	225784042	F	II	ENAH	Body	opensea		rs146463512	1
cg07592944	0.783466	0.84491	-0.0614433	1.26902e-05	0.813538	13	114258275	R	II	TFDP1	Body	shore	chr13:114260191-114260565	rs183548764;rs150482286;rs4150716	35;24;1
cg27417244	0.719988	0.777035	-0.0570463	1.42601e-05	0.813538	7	20323695	F	II		IGR	opensea		rs2529019	10
cg16803837	0.764978	0.823534	-0.0585557	2.12662e-05	0.874958	7	18448597	R	II		IGR	opensea
cg10997248	0.777099	0.828296	-0.051197	3.65949e-05	0.874958	11	117699019	R	II	FXYD2	TSS1500	opensea
cg15349655	0.863437	0.916234	-0.052797	3.69458e-05	0.874958	5	111750511	F	II	EPB41L4A	Body	shelf	chr5:111754477-111756222
cg20720118	0.795008	0.856581	-0.0615738	4.19486e-05	0.874958	6	29523976	F	II	UBD	Body	shelf	chr6:29521110-29521833	rs138658904;rs142170215;rs2076484	0;23;27
cg23248885	0.835235	0.898502	-0.0632663	4.2865e-05	0.874958	14	77282398	R	II		IGR	shelf	chr14:77278573-77279409	rs554138018;rs372167275;rs187401569	44;31;1
cg15037133	0.828655	0.87876	-0.0501051	4.48099e-05	0.874958	18	6725960	R	II		IGR	shelf	chr18:6729693-6730037	rs536896113;rs553658238;rs536222525	15;12;7
cg00408260	0.723753	0.779466	-0.055713	4.87599e-05	0.874958	9	107330770	R	II	OR13C8	TSS1500	opensea		rs186764617;rs144253815	3;1
cg06626733	0.672185	0.722414	-0.0502285	9.25792e-05	0.906386	17	2796878	R	II	RAP1GAP2	Body	opensea		rs188969775;rs144607839	19;1
cg11683889	0.660031	0.727474	-0.067443	0.000107741	0.90853	12	80215655	F	II	PPP1R12A	Body	opensea		rs541439313	0
cg14383331	0.674367	0.731617	-0.0572503	0.0001192	0.91012	18	23936159	R	II	TAF4B	Body	opensea		rs576995196	6
cg14429906	0.556672	0.628064	-0.0713928	0.000120428	0.91012	11	11862429	R	II	USP47	TSS1500	shore	chr11:11863272-11864018
cg10017641	0.81754	0.873995	-0.0564545	0.000126398	0.91012	1	203606297	R	II	ATP2B4	5'UTR	opensea
cg07355411	0.496747	0.562121	-0.0653735	0.000136143	0.91012	5	86092754	F	II		IGR	opensea		rs535570897;rs192573615;rs575714373	0;15;35
cg17230471	0.620619	0.674947	-0.0543284	0.000140514	0.91012	7	72781549	F	II		IGR	opensea		rs150551046	40
cg20999755	0.527477	0.585681	-0.058204	0.000142644	0.91012	1	7184726	R	II	CAMTA1	Body	opensea		rs560529423	49
cg10943110	0.696014	0.750465	-0.0544513	0.000155205	0.91012	3	57234393	R	II	HESX1	TSS200	opensea		rs535485544;rs555415331	51;11
cg00985550	0.676591	0.727799	-0.0512077	0.000171913	0.91012	5	2153105	F	II		IGR	opensea		rs573481307;rs77775525;rs57371841;rs10069270;rs543901946	1;19;30;33;40
cg10003974	0.683392	0.744241	-0.0608488	0.00017595	0.91012	7	47552912	F	II	TNS3	5'UTR	opensea		rs564788592;rs541256667	3;46
cg07335179	0.736907	0.792597	-0.0556901	0.000219651	0.945756	11	46517474	F	II	AMBRA1	Body	opensea
cg24617647	0.79823	0.849577	-0.0513475	0.000290437	0.945756	20	58983939	R	II		IGR	opensea		rs553446848;rs111753928	36;2
cg09393551	0.780877	0.838002	-0.0571245	0.000293177	0.945756	14	31764703	F	II	HEATR5A	Body	opensea		rs571462635	1
cg00562011	0.712101	0.798421	-0.0863202	0.000302451	0.945756	11	252351	R	II	PSMD13	Body	opensea		rs558895864;rs77708000;rs6598055;rs567592293;rs554263502	49;40;35;28;12
cg18211080	0.680828	0.732989	-0.052161	0.000304047	0.945756	1	190593150	F	II	LOC440704	TSS1500	opensea		rs570987049;rs534868105;rs140094415	0;1;26
cg13463909	0.418922	0.535297	-0.116375	0.000321784	0.945756	5	147603878	R	II		IGR	opensea		rs551898944;rs77789611;rs537634904;rs555812986	46;16;2;1
cg21800989	0.777697	0.831971	-0.0542743	0.000325479	0.945756	11	65713893	R	I	TSGA10IP	Body	opensea		rs148463569;rs534693695	5;4
cg04355432	0.531405	0.607652	-0.076247	0.000325715	0.945756	8	118126774	R	II	SLC30A8	5'UTR	opensea		rs569120410	3
cg20429242	0.729087	0.781717	-0.0526302	0.000344675	0.945756	12	18414480	F	II	PIK3C2G	1stExon	opensea		rs187267744	42
cg10070915	0.58254	0.636221	-0.0536808	0.000346773	0.945756	1	245596505	R	II	KIF26B	Body	opensea
cg09779731	0.742171	0.802978	-0.0608072	0.000363957	0.945756	20	46181925	R	II	NCOA3	5'UTR	opensea		rs575365951;rs72662704;rs181132689	51;31;5
cg02265721	0.405895	0.479521	-0.0736254	0.00038897	0.945756	12	64916007	R	II		IGR	opensea		rs538749653;rs558586281	2;1
cg25038332	0.579457	0.629718	-0.050261	0.000398429	0.945756	13	41692258	F	II		IGR	opensea		rs186256586	1
cg27279244	0.569943	0.620116	-0.0501729	0.000410236	0.945756	8	125483419	R	II		IGR	shelf	chr8:125486521-125487622	rs550486129;rs570642688	13;2
cg12918130	0.667296	0.730966	-0.0636696	0.000417819	0.945756	7	123504669	R	II	HYAL4	5'UTR	opensea		rs143673408;rs528450431	49;1
cg24068761	0.745622	0.827745	-0.0821234	0.000424245	0.945756	1	6146988	F	II	KCNAB2	Body	opensea		rs367609495;rs183954707	1;45
cg15254860	0.195186	0.138798	0.0563877	0.000430158	0.945756	3	167813494	F	II	GOLIM4	TSS200	island	chr3:167812829-167814102	rs538875649;rs557794612	1;45
cg16621856	0.845649	0.89766	-0.0520118	0.000433245	0.945756	12	114032679	F	II		IGR	shelf	chr12:114029318-114029752	rs557137422;rs573230190;rs73201056	0;6;21
cg22923415	0.582918	0.632927	-0.0500087	0.000436698	0.945756	10	30570487	F	II		IGR	opensea		rs546485324;rs78941548	0;40
cg18740216	0.677824	0.75031	-0.072486	0.000442318	0.945756	12	91185075	F	II		IGR	opensea		rs553876084;rs569880139;rs542816480	12;32;51
cg00841845	0.671045	0.724876	-0.0538311	0.000450094	0.945756	3	190971168	R	II		IGR	opensea		rs185168191	41
cg24293689	0.797429	0.850959	-0.0535294	0.00045476	0.945756	1	10732356	F	II	CASZ1	Body	opensea		rs539608539;rs4845840	5;22
cg17672021	0.737502	0.793248	-0.0557463	0.000458426	0.945756	4	21697613	F	II	KCNIP4	Body	opensea		rs188174117;rs114638295	26;47
cg11095247	0.550837	0.61824	-0.0674027	0.000480999	0.945756	6	108514092	R	II		IGR	opensea		rs551422201;rs571642020	46;18
cg07303840	0.739028	0.797299	-0.0582707	0.000482799	0.945756	6	32040435	F	II	TNXB	Body	opensea		rs559228680;rs114703942	21;49
cg25805521	0.604404	0.654955	-0.0505506	0.000488788	0.945756	6	124123116	R	II		IGR	shore	chr6:124124177-124125309	rs113901465	29
cg14127414	0.675424	0.731719	-0.0562948	0.000545756	0.948706	1	220998978	R	II		IGR	opensea		rs144554698	1
cg08904194	0.640955	0.710605	-0.0696501	0.000588837	0.948706	6	159295138	R	II		IGR	shelf	chr6:159290673-159291195	rs547007085;rs147617134;rs556964624	31;14;2
cg02433460	0.716421	0.780515	-0.0640942	0.000639236	0.948706	17	39198137	R	II	KRTAP1-1	TSS1500	opensea		rs564242487	15
cg06536874	0.841797	0.891802	-0.0500046	0.000644019	0.948706	1	163041039	F	II	RGS4	Body	opensea		rs567908824	0
cg17162166	0.611824	0.663731	-0.0519073	0.000652193	0.948706	14	93674922	F	II	C14orf142	TSS1500	shore	chr14:93673128-93673917	rs569477085;rs112511497;rs558347224	12;45;46
cg16616540	0.489195	0.539989	-0.0507939	0.000723616	0.953258	4	153481027	F	II		IGR	opensea
cg19511335	0.620455	0.676329	-0.0558738	0.00073502	0.953258	12	91726372	F	II		IGR	opensea		rs113233031	0
cg22609511	0.566643	0.624434	-0.0577912	0.000751032	0.953258	7	28891164	R	II		IGR	shelf	chr7:28893453-28894058	rs763811;rs763810;rs77490891;rs114786362;rs544215500	44;33;19;17;2
cg13757024	0.68905	0.749737	-0.0606873	0.000763922	0.953258	12	95645659	R	II	VEZT	Body	opensea		rs530401273;rs549292701;rs560813384;rs528291796	28;24;19;1
cg19249042	0.717216	0.774169	-0.0569531	0.000790113	0.953258	7	108223218	F	II		IGR	opensea		rs541220397;rs560853757;rs117165201;rs199920155	1;23;28;45
cg16255988	0.624911	0.733002	-0.108092	0.000809747	0.953258	5	23297927	F	II		IGR	opensea		rs554256746;rs3028418	0;35
cg26154888	0.856599	0.918906	-0.0623067	0.000820962	0.953258	6	45380512	R	II	RUNX2	Body	opensea		rs552190483;rs191287394	44;1
cg07696519	0.630518	0.681489	-0.050971	0.000829701	0.953258	6	35619165	R	II	FKBP5	5'UTR	opensea		rs77784979;rs116569801	33;1
cg01974330	0.877342	0.960399	-0.0830567	0.000833678	0.953258	1	196177626	F	II		IGR	opensea		rs73063959;rs185808143;rs145627575;rs73063962	1;4;14;51
cg07875082	0.790531	0.843443	-0.0529114	0.000904434	0.957868	16	2795390	F	II	LOC100128788	Body	opensea		rs187687893;rs114053837;rs192706640	0;14;37
cg00098040	0.786613	0.841065	-0.0544513	0.000907897	0.957868	4	16176303	R	II	TAPT1	ExonBnd	opensea
cg22127912	0.799826	0.859966	-0.0601398	0.000915733	0.959595	4	160656980	R	II		IGR	opensea
cg19632764	0.389503	0.441245	-0.0517418	0.000934883	0.96058	17	69992013	F	II		IGR	opensea		rs143075381;rs147489609	25;30
cg12900790	0.459409	0.518383	-0.0589732	0.000935958	0.96058	1	114375675	R	II	PTPN22	3'UTR	opensea
cg02395917	0.653875	0.707105	-0.0532298	0.000952728	0.96058	8	139613712	R	I	COL22A1	Body	opensea		rs141266992;rs537007896	16;6
cg25812123	0.699016	0.76592	-0.0669033	0.000975993	0.966341	21	30437845	F	II	CCT8	Body	opensea		rs557225181	29
cg17214676	0.83475	0.894976	-0.0602266	0.00100572	0.969178	8	92260467	F	II	SLC26A7	TSS1500	opensea		rs537177961;rs558624671;rs576869665	5;13;33
cg26478401	0.188279	0.244545	-0.0562668	0.00102401	0.974569	10	90749920	R	II	FAS	TSS1500	shore	chr10:90750293-90751108	rs150130637	35
cg26126696	0.571838	0.62675	-0.0549121	0.00102549	0.974569	18	67509185	R	II	DOK6	3'UTR	opensea
cg03485798	0.661544	0.711662	-0.0501183	0.00104257	0.977556	1	62943252	F	II	DOCK7	Body	opensea		rs1168008	12
cg25672097	0.794238	0.858747	-0.0645091	0.00106589	0.98053	15	50412855	R	II	ATP8B4	TSS1500	opensea		rs537320572;rs56307748;rs188778970	13;7;1
cg14495916	0.540878	0.620556	-0.0796776	0.00108137	0.982275	3	171800301	F	II	FNDC3B	5'UTR	opensea		rs185251157;rs564825721;rs11422046;rs397794939;rs532220852	0;5;34;35;38
cg12041100	0.67591	0.738849	-0.0629396	0.00113672	0.982275	17	38337188	R	II	RAPGEFL1	5'UTR	shelf	chr17:38333605-38334795	rs541515744	2
cg05658543	0.604135	0.656601	-0.0524664	0.00123602	0.982275	3	125159014	F	II		IGR	opensea		rs182130431	26
cg19504043	0.553356	0.607131	-0.053775	0.00128178	0.982275	2	47003720	F	II		IGR	opensea		rs544617141	1
cg11469308	0.579062	0.633299	-0.0542362	0.00130349	0.984793	2	217471906	F	II		IGR	opensea		rs570648365	14
cg09856045	0.735702	0.786112	-0.0504097	0.00135078	0.986344	6	75076408	F	II	LOC101928516	Body	opensea		rs183210675;rs533456450;rs114175379	0;1;33
cg24195971	0.795538	0.852612	-0.0570735	0.001367	0.986344	8	74319054	F	II		IGR	opensea		rs140089624	0
cg02385848	0.556441	0.608329	-0.0518877	0.00137977	0.986344	6	166440066	F	II		IGR	opensea		rs536036422;rs554275978;rs575707829	1;37;51
cg11634705	0.3773	0.579156	-0.201856	0.00141043	0.990435	7	873449	F	II	UNC84A	5'UTR	opensea
cg07270872	0.475867	0.5329	-0.0570332	0.00141754	0.993029	10	3678924	F	II		IGR	opensea		rs185216211	3
cg14853282	0.629319	0.791782	-0.162463	0.00148154	0.995473	4	2626239	R	II	FAM193A	TSS1500	opensea		rs555571741;rs201512524;rs61790229	18;8;2
cg08839020	0.707928	0.771675	-0.0637472	0.00150034	0.995473	6	38679582	R	II		IGR	shelf	chr6:38682949-38683265	rs76718300;rs12524113;rs181662441;rs186142923;rs561470669;rs532020564	39;36;34;29;3;2
cg01253753	0.49179	0.549585	-0.057795	0.00150059	0.995473	12	8666295	F	II	CLEC4D	1stExon	opensea		rs201476517;rs73250517;rs73250518	0;1;39
cg14523817	0.819671	0.880512	-0.0608407	0.00152923	0.995473	1	212455336	R	II		IGR	shelf	chr1:212457967-212459694
cg23924438	0.639537	0.718064	-0.0785272	0.001564	0.995473	7	103014771	F	II	SLC26A5	Body	opensea		rs571330507	16
cg00788130	0.601543	0.653099	-0.0515563	0.00163912	0.995473	5	110144858	R	II		IGR	opensea		rs144548640;rs538379776;rs6876660	40;32;1
cg22588331	0.60557	0.665517	-0.0599476	0.00168572	0.995473	11	43349752	R	II	API5	Body	opensea		rs545845782;rs190508298;rs182977385	45;2;1
cg01196996	0.777503	0.828388	-0.0508855	0.00168879	0.995473	4	39481740	F	II	LOC401127	TSS200	shore	chr4:39481980-39482195
cg09571603	0.723058	0.779914	-0.0568562	0.00170488	0.995473	7	56126814	R	II	SNORA15	TSS1500	opensea		rs141835911	45
cg19137726	0.672321	0.734851	-0.0625298	0.00170914	0.995473	6	4082055	R	II	C6orf201	5'UTR	shelf	chr6:4079052-4079443	rs530925139;rs183736016;rs560972716	32;26;24
cg18160841	0.763812	0.819432	-0.0556202	0.00173444	0.995473	1	215447751	F	II		IGR	opensea		rs192821075;rs185334956;rs575847195	1;25;41
cg03194786	0.598455	0.659701	-0.0612451	0.0017494	0.995473	6	48971322	F	II		IGR	opensea		rs114034279	0
cg13427189	0.73342	0.792878	-0.059458	0.00175452	0.995473	11	10750074	R	II		IGR	opensea		rs564706516;rs577636510;rs552781910	37;23;2
cg18277815	0.409257	0.473677	-0.0644199	0.00178225	0.995473	4	6643729	R	II	MRFAP1	3'UTR	shore	chr4:6642194-6643322	rs550904475;rs538440494	46;16
cg08687047	0.827346	0.879335	-0.0519891	0.00178972	0.995473	12	15472063	F	II		IGR	shelf	chr12:15475318-15475901
cg10055912	0.753801	0.807913	-0.0541127	0.00179485	0.995473	17	55074372	F	II	SCPEP1	Body	opensea		rs148083534	1
cg00890070	0.855774	0.907922	-0.0521481	0.00181743	0.995473	3	177451285	F	II		IGR	opensea		rs568972317	0
cg17083429	0.458809	0.515645	-0.0568362	0.00184573	0.995473	10	89627854	F	II	PTEN	Body	shelf	chr10:89621772-89624128	rs144600729	0
cg14634918	0.797386	0.869023	-0.0716371	0.00189948	0.995473	7	127449997	R	II	SND1	Body	opensea		rs150419416;rs567498291;rs538197709;rs550053888	47;16;15;2
cg26482199	0.659448	0.726371	-0.0669228	0.00190375	0.995473	10	101990787	R	II	CHUK	TSS1500	shore	chr10:101989127-101989533
cg00280345	0.667823	0.723817	-0.055994	0.00192965	0.995473	8	145728388	F	II	GPT	TSS1500	shore	chr8:145725460-145726707	rs561704160;rs181450148	18;46
cg13480937	0.444561	0.496162	-0.0516006	0.00194275	0.995473	1	177112230	F	II	ASTN1	Body	opensea		rs189130338;rs530068897	0;1
cg23949936	0.758207	0.810081	-0.0518743	0.00200863	0.995473	4	100212502	R	II	ADH1A	TSS1500	opensea
cg17213048	0.832633	0.887092	-0.0544591	0.00201634	0.995473	8	124332861	R	II	ATAD2	3'UTR	opensea
cg02843359	0.771525	0.822834	-0.0513089	0.00202555	0.995473	9	14850322	F	II	FREM1	Body	opensea		rs540226116;rs561555887;rs528965542	0;6;22
cg24996154	0.520289	0.571274	-0.0509852	0.00202878	0.995473	15	26360877	R	II		IGR	opensea		rs149612492;rs369937146;rs561809586;rs115138457	26;23;2;1
cg09439915	0.520093	0.591736	-0.0716429	0.00206334	0.995473	12	132192278	F	II		IGR	shelf	chr12:132195034-132196454	rs193201809;rs185134486	1;31
cg21531126	0.525192	0.627338	-0.102146	0.00208509	0.995473	6	40361439	R	II	LRFN2	Body	shore	chr6:40359770-40360438	rs115216312	19
cg17626965	0.731948	0.783482	-0.051533	0.00217524	0.995473	12	15949188	F	II		IGR	opensea		rs145703204;rs374059193	1;13
cg08775382	0.629344	0.679698	-0.0503543	0.002209	0.995473	8	143719313	F	I		IGR	opensea
cg23350350	0.482271	0.420935	0.061336	0.00225165	0.995473	8	16652008	F	II		IGR	opensea		rs577684355;rs116749102	4;11
cg06455461	0.818444	0.872191	-0.0537466	0.00225715	0.995473	4	162119051	F	II		IGR	opensea		rs77700332	1
cg14610566	0.586866	0.637432	-0.0505659	0.0022614	0.995473	2	101086506	F	II	NMS	TSS1500	opensea		rs59335919	47
cg24907183	0.736094	0.820114	-0.0840199	0.00228112	0.995473	1	72707301	R	II	NEGR1	Body	opensea		rs139419419;rs531366139	26;25
cg20829211	0.777397	0.830392	-0.0529947	0.00229773	0.995473	7	93535731	R	II	GNGT1	TSS200	opensea		rs558030488	1
cg04511182	0.724682	0.777019	-0.0523376	0.00230208	0.995473	4	103269584	F	II		IGR	shelf	chr4:103265627-103266785	rs79479463	42
cg26232708	0.0629464	0.129688	-0.0667418	0.00232451	0.995473	9	33816799	R	II	UBE2R2	TSS1500	island	chr9:33816798-33818300	rs540531514;rs560475782	5;2
cg04073204	0.743692	0.803485	-0.0597926	0.00238381	0.995473	5	179158569	R	II	CANX	3'UTR	shore	chr5:179159467-179160534	rs559899363	31
cg06972155	0.619531	0.676611	-0.05708	0.00245656	0.995473	3	53422364	R	II		IGR	opensea		rs548858035;rs369421553;rs537631628	32;19;1
cg02862539	0.747702	0.807547	-0.0598453	0.00247336	0.995473	19	5587809	F	II	SAFB2	Body	island	chr19:5587685-5587939	rs201982406;rs371077932	0;50
cg23437337	0.800553	0.851796	-0.0512425	0.00248472	0.995473	4	54239663	F	II		IGR	shelf	chr4:54243642-54244397	rs183758100;rs559229063;rs575985002	1;8;45
cg25702480	0.557854	0.618636	-0.0607819	0.00248963	0.995473	12	28731535	R	II		IGR	opensea		rs538808641	32
cg14523725	0.746088	0.816455	-0.0703675	0.0025714	0.995473	10	128288681	R	II		IGR	opensea
cg00675940	0.681624	0.745699	-0.0640748	0.0026077	0.995473	5	42923550	F	II		IGR	shore	chr5:42924214-42924670	rs527508078	8
cg19189952	0.594367	0.64655	-0.0521835	0.0026147	0.995473	1	101763381	R	II		IGR	opensea		rs9651147;rs553528518	17;1
cg04767522	0.779193	0.839926	-0.0607337	0.00263296	0.995473	6	17980388	F	II	KIF13A	Body	opensea		rs141776261	8
cg23801710	0.664999	0.715729	-0.0507302	0.00263622	0.995473	18	56675570	R	II		IGR	opensea		rs71357624	2
cg01937505	0.634365	0.692641	-0.0582752	0.00264936	0.995473	4	56407946	F	II	CLOCK	5'UTR	opensea		rs544215699;rs74514149	1;24
cg18457737	0.68276	0.733638	-0.0508781	0.00266358	0.995473	11	133715076	F	II	SPATA19	Body	opensea		rs150527694;rs202081483;rs140134161	11;16;46
cg22062007	0.696926	0.747375	-0.050449	0.00268532	0.995473	5	80493886	R	II	RASGRF2	Body	opensea
cg00685573	0.725736	0.796592	-0.070856	0.00276034	0.995473	14	79742823	R	II	NRXN3	Body	shelf	chr14:79745153-79746059
cg18116418	0.560767	0.613589	-0.0528222	0.0027734	0.995473	1	152553244	F	II	LCE3D	TSS1500	opensea		rs73005823;rs555765793	0;27
cg15978884	0.862139	0.950583	-0.0884439	0.00288024	0.995473	1	20827436	R	II	MUL1	Body	opensea		rs541529027	37
cg01816714	0.850452	0.905777	-0.0553246	0.00293643	0.995473	17	62226877	R	II	TEX2	Body	shelf	chr17:62223224-62224124	rs548136368;rs561860697;rs527751132;rs547550294	40;15;12;1
cg09309979	0.662379	0.716011	-0.0536322	0.00297458	0.995473	10	13818133	F	II	FRMD4A	Body	opensea		rs543566499;rs557052281;rs12248762	0;12;34
cg16764781	0.206386	0.259424	-0.0530384	0.00300118	0.995473	3	189347820	R	II	TP63	TSS1500	opensea		rs2178413;rs535232037;rs555145347;rs117547837	46;38;7;2
cg11347955	0.664789	0.744253	-0.0794638	0.00302596	0.995473	5	141079463	F	II		IGR	shelf	chr5:141082245-141082592	rs534540189	0
cg24935220	0.761485	0.814469	-0.0529841	0.00302909	0.995473	3	167095048	F	II	ZBBX	5'UTR	shelf	chr3:167097927-167098198	rs536139600;rs185809783	1;31
cg24640325	0.711321	0.763511	-0.0521899	0.0031483	0.995473	8	11854471	F	II	DEFB134	5'UTR	opensea		rs191298791;rs546498419	24;46
cg14585513	0.648845	0.7222	-0.0733554	0.00317259	0.995473	6	26254060	R	II		IGR	shore	chr6:26251898-26252233	rs555028146;rs115617697;rs373822063	16;10;1
cg26871180	0.691401	0.751238	-0.0598369	0.00318617	0.995473	3	125105935	R	II		IGR	opensea		rs181430625;rs547705721	34;30
cg12113981	0.636971	0.688786	-0.051815	0.00320786	0.995473	15	32383990	R	II	CHRNA7	Body	opensea		rs527720921;rs139910285;rs76770135;rs530032957;rs550053180;rs149372712	49;34;25;22;18;12
cg14840850	0.811688	0.878478	-0.0667901	0.00329537	0.998722	6	161636502	F	II	AGPAT4	Body	opensea		rs577281258;rs543132140	1;36
cg15925869	0.800543	0.854638	-0.0540953	0.00329747	0.998722	10	5519308	F	II		IGR	opensea		rs541548977	18
cg11062168	0.596744	0.649455	-0.0527103	0.00337861	0.998722	15	35262789	F	II	AQR	TSS1500	shore	chr15:35261686-35262124	rs538341005;rs116244993;rs574876470;rs566845886;rs535870601	1;12;21;27;37
cg24301414	0.794507	0.847214	-0.0527073	0.00346769	0.998955	19	50663474	R	II	C19orf41	Body	shelf	chr19:50666147-50666514	rs559120866;rs370836764	15;2
cg25321406	0.720392	0.77115	-0.0507587	0.00348684	0.998955	14	87716249	R	II		IGR	opensea		rs554994294	8
cg18782774	0.496845	0.548262	-0.0514171	0.0035087	0.998955	5	34483876	R	II		IGR	opensea		rs550194263	8
cg26588131	0.684725	0.73564	-0.0509153	0.00351741	0.998955	4	106608394	F	II	INTS12	Body	opensea		rs139504996;rs375509645	25;30
cg19264163	0.785407	0.841369	-0.0559623	0.00352251	0.998955	3	19316990	F	II	KCNH8	Body	opensea		rs533055156;rs551284335;rs144619024;rs527566446	0;9;45;50
cg01391898	0.197133	0.273464	-0.0763312	0.00355459	0.998955	1	62660435	R	I	L1TD1	TSS200	shore	chr1:62660555-62660946	rs548618944;rs563807843;rs531042643;rs552514349;rs193221611;rs141584001	51;51;37;32;29;16
cg15527872	0.534868	0.586872	-0.0520046	0.00355871	0.998955	14	55492371	F	II	WDHD1	5'UTR	shore	chr14:55493614-55494032
cg04466963	0.708049	0.762706	-0.0546577	0.00356604	0.998955	2	240612342	R	II		IGR	island	chr2:240612329-240612544	rs113612267	35
cg23460551	0.830813	0.903235	-0.0724221	0.00366251	0.999506	7	66325901	R	II		IGR	opensea
cg06458263	0.689453	0.768534	-0.079081	0.00370414	0.999506	17	75164899	R	II	SEC14L1	Body	opensea		rs11871056	15
cg07893689	0.706805	0.763804	-0.0569992	0.00372312	0.999506	2	42181734	R	II		IGR	opensea		rs544360393;rs561161970;rs116177801	32;15;5
cg03784197	0.769406	0.82027	-0.0508642	0.00391818	0.999965	16	88471457	F	II		IGR	opensea		rs536092021;rs548381514;rs56254346	4;40;41
cg03028061	0.551992	0.607936	-0.0559441	0.00401031	0.999965	8	218468	F	II		IGR	shore	chr8:216352-216828	rs188696116;rs2909633	7;50
cg01913141	0.607123	0.663701	-0.0565783	0.00401491	0.999965	14	94381259	R	II	FAM181A-AS1	Body	opensea		rs528941621	1
cg10371041	0.529856	0.580001	-0.0501449	0.00406484	0.999965	2	25944144	R	II		IGR	opensea		rs547512430;rs191677493	38;16
cg15296317	0.570779	0.749236	-0.178457	0.0040753	0.999965	6	157746688	F	II	C6orf35	TSS1500	shore	chr6:157744004-157745217
cg23162518	0.812422	0.870735	-0.0583133	0.00412833	0.999965	6	31711970	R	II	MSH5	Body	shelf	chr6:31707489-31708336	rs147515280	2
cg08830139	0.549289	0.614883	-0.0655937	0.00413301	0.999965	5	140013652	F	II	CD14	TSS1500	shore	chr5:140011482-140012739	rs563489396;rs5744452	8;31
cg09539496	0.583279	0.641152	-0.0578725	0.00418899	0.999965	8	20164433	R	II		IGR	shelf	chr8:20160811-20161685	rs531441689;rs549651703	36;8
cg21746532	0.737921	0.794051	-0.05613	0.00423542	0.999965	15	25198793	R	II	SNRPN	5'UTR	shore	chr15:25200035-25201054	rs188209385	13
cg18190861	0.535931	0.588812	-0.0528816	0.00426813	0.999965	12	52689098	R	II		IGR	shelf	chr12:52684945-52685222
cg24715105	0.790953	0.841971	-0.0510183	0.00427645	0.999965	1	228191579	F	II		IGR	shelf	chr1:228194096-228196512	rs143010497;rs528513416	10;35
cg18849417	0.471267	0.403782	0.0674846	0.00429452	0.999965	6	33145168	F	I	COL11A2	Body	opensea		rs201383281	9
cg06349632	0.830811	0.88093	-0.0501183	0.00437627	0.999965	20	32149337	F	II	CBFA2T2	Body	opensea		rs189627552	43
cg00137855	0.789063	0.840853	-0.0517897	0.00442897	0.999965	5	74163723	F	II	FAM169A	TSS1500	shore	chr5:74161536-74162716
cg13395646	0.789652	0.849236	-0.0595845	0.00443576	0.999965	4	1353034	R	II	KIAA1530	Body	opensea		rs562075742;rs12643944;rs13140040;rs541244083;rs559481909	49;39;27;9;1
cg03607813	0.591328	0.676839	-0.0855108	0.00445366	0.999965	12	105948248	F	II		IGR	opensea		rs571429433	37
cg02918789	0.595471	0.646856	-0.0513852	0.00445406	0.999965	3	183733212	F	II	ABCC5	5'UTR	shore	chr3:183735183-183736103	rs548502225;rs563507603;rs73048485	6;13;43
cg14622879	0.645357	0.712206	-0.0668491	0.0044648	0.999965	6	12234001	F	II		IGR	opensea		rs534204255;rs554018427	0;46
cg20929180	0.472352	0.526887	-0.0545352	0.00452042	0.999965	4	20700668	F	II	PACRGL	TSS1500	shore	chr4:20701817-20702336
cg07432305	0.798483	0.855537	-0.0570539	0.00457785	0.999965	1	47051880	R	II	MKNK1	Body	opensea		rs12080601;rs114159561	8;1
cg24938913	0.517603	0.573795	-0.056192	0.00460047	0.999965	6	146055409	F	II	LOC100507557	TSS1500	shore	chr6:146055896-146056981	rs555371044;rs144159808;rs537962285	0;22;24
cg24305579	0.55891	0.619146	-0.0602367	0.00461118	0.999965	1	5356578	R	II		IGR	opensea		rs557097470;rs368522794;rs187647313;rs78511584;rs115458426	42;26;17;9;8
cg09769647	0.815318	0.872946	-0.0576282	0.00464139	0.999965	2	75059673	R	II	HK2	TSS200	shore	chr2:75060879-75062664	rs140729347	35
cg12610917	0.617439	0.667714	-0.0502744	0.00464398	0.999965	19	46387992	R	II	IRF2BP1	1stExon	island	chr19:46387327-46389578	rs569672329	39
cg06428742	0.667034	0.726175	-0.0591411	0.00467904	0.999965	16	18994943	R	II	TMC7	TSS1500	shore	chr16:18995156-18995577	rs7186386;rs531863075	20;14
cg02874016	0.455348	0.581241	-0.125893	0.00470999	0.999965	12	2017649	R	I	CACNA2D4	Body	island	chr12:2017133-2018161	rs529200163	22
cg09623773	0.625571	0.678629	-0.053058	0.00478375	0.999965	7	154863381	R	II	HTR5A	Body	shore	chr7:154861797-154862074	rs575505343;rs201200511;rs546491947;rs201968051	44;26;17;4
cg05101231	0.662695	0.714852	-0.0521566	0.00480332	0.999965	3	51593459	R	II	RAD54L2	5'UTR	opensea
cg04016252	0.749597	0.813631	-0.0640338	0.00482517	0.999965	16	19757044	R	II	IQCK	Body	opensea		rs924815;rs192329302;rs569020993;rs538406497;rs553542120;rs184487340;rs369370370	45;30;26;24;21;19;1
cg09699693	0.799094	0.850735	-0.0516413	0.00485373	0.999965	3	27948390	R	II		IGR	opensea		rs144633740;rs139797630	2;1
cg23546356	0.718822	0.77769	-0.0588681	0.00486807	0.999965	12	8974786	F	II	A2ML1	TSS1500	opensea		rs11047432	29
cg26112871	0.475901	0.529709	-0.0538081	0.0048968	0.999965	5	171320720	F	II	FBXW11	Body	opensea		rs181528573	21
cg20230762	0.616553	0.67012	-0.0535663	0.00511266	0.999965	2	201084797	F	II		IGR	opensea		rs562576381;rs187357127	1;23
cg11409139	0.820835	0.878894	-0.058059	0.0051186	0.999965	6	30292481	R	II	HCG18	Body	shore	chr6:30294169-30295071	rs2523727;rs200943061	51;28
cg14750231	0.663945	0.719546	-0.0556007	0.00514876	0.999965	1	150673365	F	II	HORMAD1	Body	opensea		rs111312516;rs79093352;rs192050393	1;24;45
cg27304204	0.699573	0.75479	-0.0552177	0.00525999	0.999965	12	71551503	F	II	TSPAN8	5'UTR	opensea		rs563166885;rs111289073;rs201643383	1;31;46
cg19063065	0.673649	0.724366	-0.0507168	0.00530162	0.999965	1	95635395	R	II	TMEM56	Body	opensea
cg22021882	0.558665	0.609336	-0.0506709	0.00542414	0.999965	8	52756855	F	II	PCMTD1	Body	opensea		rs375487886;rs150868350;rs571689830;rs10504129	0;1;23;42
cg14787150	0.772286	0.828412	-0.0561259	0.00556618	0.999965	17	17990205	R	II	DRG2	TSS1500	shore	chr17:17991080-17991581	rs143778812;rs62073584;rs559375293;rs528145629	46;9;8;2
cg05476521	0.518575	0.581064	-0.0624891	0.00564297	0.999965	16	86400581	R	II		IGR	opensea		rs557806595;rs578048407	47;9
cg07236562	0.78596	0.852238	-0.0662774	0.00575703	0.999965	8	125879270	R	II		IGR	opensea		rs186542668	1
cg04516351	0.740402	0.796741	-0.0563387	0.00586838	0.999965	5	52840093	R	II		IGR	opensea		rs141772928	7
cg15856055	0.478608	0.529108	-0.0505	0.00613742	0.999965	10	135121295	F	II	TUBGCP2	5'UTR	shore	chr10:135121991-135122669	rs140968346;rs149772647	0;3
cg27545407	0.201105	0.260381	-0.0592766	0.00617144	0.999965	16	86775296	F	II		IGR	opensea		rs76639709;rs548768229;rs735344	0;32;43
cg18608673	0.679652	0.734332	-0.0546791	0.00621101	0.999965	1	93470556	F	II		IGR	opensea		rs540137134;rs192793438	0;1
cg11682858	0.784033	0.839568	-0.0555357	0.00626027	0.999965	11	15822333	F	II		IGR	opensea		rs529922293	1
cg03784436	0.320264	0.252358	0.0679063	0.00654654	0.999965	7	19145530	F	II		IGR	shore	chr7:19145872-19146256	rs189091304	46
cg26052730	0.385055	0.324774	0.0602812	0.00654686	0.999965	1	248020331	F	I	TRIM58	TSS200	island	chr1:248020330-248021252
cg02394701	0.759734	0.81828	-0.0585461	0.00654962	0.999965	7	49560538	R	II		IGR	opensea
cg20577307	0.557917	0.618573	-0.0606564	0.00657671	0.999965	13	59301673	F	II		IGR	opensea		rs537648451;rs555899731;rs190756088	25;35;45
cg12938020	0.22151	0.348311	-0.126801	0.00662273	0.999965	2	177027075	F	II		IGR	shore	chr2:177027617-177028014
cg09107055	0.594961	0.654832	-0.0598713	0.00665193	0.999965	16	46854830	F	II	C16orf87	Body	opensea		rs539201213;rs557597616	1;4
cg10021941	0.566392	0.617737	-0.0513459	0.00673876	0.999965	12	8841938	F	II		IGR	opensea		rs112643478	14
cg16554881	0.501391	0.551427	-0.0500359	0.00676942	0.999965	8	11412199	R	II	BLK	Body	opensea		rs573137329;rs540704889;rs560738811;rs574084066;rs189253794	50;37;13;12;1
cg19460283	0.858267	0.933982	-0.0757151	0.00685942	0.999965	12	122269075	R	II	SETD1B	3'UTR	shelf	chr12:122265374-122265954	rs571292544	34
cg01969403	0.574163	0.642908	-0.0687443	0.00695901	0.999965	2	12480395	R	II		IGR	opensea		rs6432279;rs570822474	37;16
cg19160433	0.76967	0.916987	-0.147317	0.00711451	0.999965	7	70198123	R	II	AUTS2	Body	opensea		rs183116972;rs549855051;rs570873993	51;2;1
cg21066599	0.703836	0.75662	-0.0527844	0.00712349	0.999965	4	159726245	R	II	FNIP2	Body	opensea		rs75334785;rs531243664	44;22
cg07884867	0.811216	0.863049	-0.0518322	0.00722802	0.999965	12	52108375	R	II	SCN8A	Body	opensea		rs556830229;rs76226116	37;36
cg17477835	0.688111	0.745087	-0.0569765	0.00724034	0.999965	10	73038012	F	II	UNC5B	Body	opensea		rs191586917;rs2394788;rs554771714;rs116266106	3;21;23;46
cg14145151	0.573818	0.640441	-0.0666235	0.0072434	0.999965	3	73607754	R	II	PDZRN3	Body	opensea		rs188959152;rs4274694;rs80005092	14;13;8
cg03117487	0.781579	0.833575	-0.0519957	0.00739573	0.999965	1	181478149	R	II	CACNA1E	Body	opensea		rs55833647;rs574707090	48;31
cg20076516	0.398985	0.450194	-0.0512091	0.00742019	0.999965	22	46481816	R	II	LOC400931	TSS200	island	chr22:46481815-46482024	rs565965891	41
cg01096587	0.619112	0.687048	-0.067936	0.00754525	0.999965	6	151108748	R	II	PLEKHG1	Body	opensea		rs537888698;rs557529404;rs185632724	6;4;1
cg10378538	0.630873	0.68534	-0.0544676	0.00756409	0.999965	6	1578324	F	I		IGR	opensea
cg25127064	0.640923	0.696282	-0.0553589	0.00760428	0.999965	7	1694822	F	I		IGR	opensea		rs562814941;rs531599714;rs139980216;rs564928101;rs181909440	0;3;7;12;35
cg24523650	0.694488	0.747654	-0.0531667	0.00766753	0.999965	2	37381088	R	II	EIF2AK2	5'UTR	shelf	chr2:37383901-37384402	rs180720292;rs113207040	38;10
cg09866598	0.742632	0.818216	-0.075584	0.00786229	0.999965	16	4361610	F	II		IGR	shelf	chr16:4363935-4364151	rs149839020;rs563489879	0;29
cg05619116	0.11213	0.172762	-0.0606323	0.00804116	0.999965	3	27754569	F	I		IGR	island	chr3:27754337-27754739	rs185474278;rs539625529;rs190427429	13;23;27
cg26283269	0.594569	0.691335	-0.096766	0.00805273	0.999965	7	4128526	R	II	SDK1	Body	opensea		rs141617445	2
cg22420249	0.810364	0.884468	-0.0741033	0.00805989	0.999965	8	108298379	R	II	ANGPT1	Body	opensea		rs531255730;rs541518914;rs139503347;rs527477667	16;12;2;1
cg22319618	0.702293	0.752939	-0.0506459	0.00825819	0.999965	22	45562946	F	II	NUP50	5'UTR	shelf	chr22:45559298-45560172	rs574102007	15
cg27439289	0.646076	0.706617	-0.0605402	0.00826211	0.999965	4	35727158	R	II		IGR	opensea		rs551120442;rs143642260;rs7678013;rs193166508;rs568320121	34;31;27;9;1
cg19954363	0.640693	0.693936	-0.0532425	0.00838776	0.999965	21	17962405	R	II	MIR125B2	TSS200	opensea		rs371305633;rs570739222;rs2823897	47;44;25
cg02387380	0.576699	0.637332	-0.060633	0.00840001	0.999965	10	60427946	F	II	BICC1	Body	opensea		rs560194743	39
cg24990490	0.8304	0.891471	-0.0610707	0.00848709	0.999965	6	57447898	F	II	PRIM2	Body	opensea		rs531794786;rs78266434;rs550355076;rs568980491;rs539053300;rs551390681	0;17;22;31;41;42
cg04709035	0.239992	0.296564	-0.0565722	0.00849829	0.999965	2	468737	F	II		IGR	shore	chr2:467849-468659
cg15822108	0.66725	0.71836	-0.0511106	0.00854805	0.999965	4	140306311	R	II	NAA15	Body	opensea		rs115337787	10
cg13688770	0.44114	0.49266	-0.0515203	0.00863292	0.999965	4	2367137	F	II	ZFYVE28	Body	shore	chr4:2366421-2367092	rs543367344;rs561209303	10;51
cg26856083	0.759971	0.838214	-0.0782425	0.00864493	0.999965	16	56815272	F	II	NUP93	TSS1500	opensea		rs567311332;rs538065242	32;33
cg04077417	0.633412	0.685493	-0.0520807	0.00901384	0.999965	7	48676611	F	II	ABCA13	Body	opensea		rs564075555	20
cg06047130	0.759216	0.832682	-0.0734657	0.00919657	0.999965	6	28980609	F	II		IGR	shore	chr6:28979246-28979499	rs145834004;rs184052597;rs547918503	0;3;47
cg14506366	0.748757	0.799257	-0.0505005	0.00932132	0.999965	5	1430421	F	I	SLC6A3	Body	opensea		rs115619455;rs188030508;rs560706596;rs527894597;rs542847879	2;11;12;13;14
cg00586527	0.747634	0.800249	-0.0526149	0.00950612	0.999965	10	129949058	F	I		IGR	island	chr10:129947728-129949099	rs115812327;rs182779778;rs551395834	6;13;17
cg02190928	0.72432	0.777129	-0.0528089	0.00958581	0.999965	8	90427508	F	II		IGR	opensea		rs556777311	0
cg23013977	0.438969	0.491182	-0.0522126	0.0100213	0.999965	19	36523056	F	II	CLIP3	Body	shore	chr19:36523391-36523887	rs535188375	6
cg10736256	0.70368	0.753734	-0.0500535	0.0101168	0.999965	5	156792908	R	II	CYFIP2	Body	opensea		rs567431202;rs149831859;rs145824360	23;21;2
cg19739774	0.74335	0.797029	-0.0536788	0.0102031	0.999965	7	7711168	F	II	RPA3	5'UTR	opensea		rs1544456	40
cg13067055	0.666266	0.775861	-0.109595	0.0102119	0.999965	14	53560138	F	II	DDHD1	Body	opensea		rs542200589;rs562364716	23;32
cg13454941	0.711023	0.765004	-0.0539814	0.0102511	0.999965	19	15832571	F	II		IGR	shore	chr19:15833733-15833983
cg02375313	0.628066	0.680633	-0.0525672	0.0102709	0.999965	6	658301	R	II	EXOC2	5'UTR	shore	chr6:656409-657155	rs556127217;rs576247237;rs182952816	36;31;2
cg07147285	0.473772	0.572559	-0.098787	0.0103311	0.999965	16	58282922	R	II	CCDC113	TSS1500	shore	chr16:58283703-58284084
cg00974095	0.508816	0.560964	-0.0521476	0.0105834	0.999965	1	40154614	F	II	HPCAL4	5'UTR	shelf	chr1:40156930-40158514	rs41536844	20
cg22551546	0.711001	0.761574	-0.0505735	0.0106201	0.999965	5	76916591	R	II		IGR	opensea		rs56820959;rs573837246;rs542882036	41;3;1
cg06707406	0.643204	0.706587	-0.0633834	0.0106253	0.999965	2	50570407	F	II	NRXN1	Body	shelf	chr2:50574045-50574817
cg00815869	0.670279	0.722687	-0.052408	0.0106853	0.999965	3	179332830	F	II	NDUFB5	ExonBnd	opensea		rs564457330	15
cg09994822	0.518616	0.576974	-0.0583585	0.0107142	0.999965	17	38875338	F	II		IGR	opensea		rs546427049;rs149850950	0;37
cg24493367	0.826269	0.879648	-0.0533789	0.0107261	0.999965	4	106635507	F	II	GSTCD	5'UTR	opensea		rs184619758	50
cg25137436	0.455708	0.50771	-0.052002	0.0107722	0.999965	13	113299913	R	I	C13orf35	TSS1500	shelf	chr13:113303306-113303540	rs1315073;rs557261940	47;13
cg10194352	0.509875	0.562967	-0.0530917	0.0108125	0.999965	16	55422784	R	II		IGR	opensea		rs138276710;rs528337881;rs546815540	35;34;1
cg25529370	0.640236	0.746691	-0.106455	0.0109342	0.999965	14	76669487	R	II	GPATCH2L	Body	opensea		rs182425728;rs113567968;rs142625792;rs150976799;rs529555716	37;30;20;15;13
cg10312158	0.488756	0.538762	-0.0500061	0.01095	0.999965	1	159044349	R	II	AIM2	5'UTR	opensea		rs74122255;rs137961341	15;1
cg04839196	0.671606	0.730744	-0.0591383	0.0109548	0.999965	13	77563825	F	II		IGR	shelf	chr13:77566089-77566599	rs9600802	9
cg05274353	0.723287	0.774886	-0.0515992	0.0109772	0.999965	14	67076599	R	II	GPHN	Body	opensea
cg13311549	0.798037	0.85454	-0.0565021	0.0111605	0.999965	7	24988669	F	II	OSBPL3	5'UTR	opensea		rs572053742;rs191277060	0;14
cg17019184	0.710874	0.78203	-0.0711558	0.011359	0.999965	10	133508039	R	II		IGR	shore	chr10:133508354-133508591	rs373947874	42
cg22630754	0.809159	0.860217	-0.0510585	0.0114459	0.999965	15	42866523	F	II	STARD9	TSS1500	shore	chr15:42867337-42868254	rs79132647	8
cg27267820	0.843698	0.901259	-0.0575618	0.0114474	0.999965	4	103111264	F	II		IGR	opensea		rs184477924	30
cg15858959	0.827281	0.879959	-0.0526774	0.011594	0.999965	14	71863687	F	II	SNORD56B	TSS1500	opensea
cg06579481	0.552994	0.618114	-0.0651202	0.01196	0.999965	7	104621597	F	II		IGR	shelf	chr7:104624337-104624848
cg01197751	0.622343	0.683446	-0.0611033	0.0119649	0.999965	3	77046631	R	II		IGR	opensea		rs578118657;rs545452056;rs141145231	50;2;1
cg02909936	0.611838	0.676845	-0.0650068	0.0120631	0.999965	7	18939140	R	II	HDAC9	Body	opensea		rs547318178	13
cg08943361	0.621842	0.675451	-0.053609	0.0121118	0.999965	16	56462172	F	II		IGR	shelf	chr16:56458735-56459748	rs185972658	0
cg04027132	0.703771	0.808512	-0.104742	0.0122101	0.999965	2	179265365	R	II	MIR548N	Body	opensea		rs10201175;rs181607251;rs576382129	19;9;1
cg02381521	0.734771	0.798661	-0.0638892	0.0122727	0.999965	21	42775934	F	II	MX2	Body	opensea		rs533774293	2
cg12508693	0.770601	0.827785	-0.0571839	0.0122843	0.999965	11	27657625	R	II	BDNFOS	Body	opensea		rs187403443	2
cg02586423	0.550557	0.601245	-0.0506889	0.0123556	0.999965	5	154392124	R	II	KIF4B	TSS1500	opensea		rs141510519	41
cg04331802	0.780373	0.831497	-0.0511239	0.0125943	0.999965	4	85569679	R	II	CDS1	Body	opensea		rs192409973;rs144066823	4;2
cg25103043	0.273868	0.330207	-0.0563387	0.0126146	0.999965	19	54385333	R	II	PRKCG	TSS200	island	chr19:54385315-54385604	rs552114371	19
cg25104727	0.711784	0.795032	-0.0832475	0.0127379	0.999965	1	177001793	R	II	ASTN1	Body	opensea		rs191901183;rs148328689	34;2
cg24234117	0.796696	0.857665	-0.0609692	0.0128291	0.999965	13	32885661	F	II	ZAR1L	1stExon	island	chr13:32885424-32885662	rs57151175;rs540663477	11;29
cg03590780	0.686871	0.741342	-0.0544716	0.0130076	0.999965	11	55905869	R	II	OR8J3	TSS1500	opensea		rs543446897;rs550108752;rs186985410	38;33;2
cg04585318	0.456857	0.510749	-0.0538917	0.0131616	0.999965	4	124426384	F	II		IGR	shore	chr4:124426780-124427157	rs117475165;rs192019806	11;14
cg20374292	0.458162	0.512332	-0.0541705	0.0132597	0.999965	14	69526817	F	II	DCAF5	Body	opensea		rs148096555;rs546373440	0;13
cg05659310	0.56127	0.510081	0.0511887	0.0132964	0.999965	1	9145407	F	II		IGR	opensea		rs571711946;rs75313294;rs530171552;rs548437307;rs546123607	0;6;17;32;40
cg06330673	0.69018	0.639692	0.0504878	0.0132973	0.999965	14	31381586	F	II	STRN3	Body	opensea
cg18055166	0.657433	0.712247	-0.0548139	0.0133463	0.999965	5	150083586	R	II		IGR	shelf	chr5:150080131-150080703	rs531017676;rs549433167	26;24
cg15392549	0.767926	0.821226	-0.0532992	0.0133982	0.999965	6	104216442	F	II		IGR	opensea
cg25462903	0.415623	0.545337	-0.129714	0.0135214	0.999965	11	47206835	R	II	PACSIN3	5'UTR	shore	chr11:47207188-47209176	rs370196989	28
cg01820954	0.825898	0.881736	-0.0558378	0.0135446	0.999965	6	37094888	R	II		IGR	opensea		rs138691040;rs180798662;rs534362727	28;8;1
cg05679760	0.637958	0.72023	-0.0822726	0.0135755	0.999965	11	72711174	R	II	FCHSD2	Body	opensea
cg13057506	0.666915	0.722702	-0.0557874	0.0136172	0.999965	15	42064259	R	II		IGR	shelf	chr15:42066488-42067230	rs529803766;rs546795306	43;27
cg26207127	0.735809	0.787364	-0.0515541	0.0137174	0.999965	5	106312235	F	II		IGR	opensea		rs533122022;rs549712592;rs143632049;rs186618976	0;22;24;30
cg26459249	0.626227	0.676707	-0.0504802	0.0137186	0.999965	3	98731036	R	II		IGR	opensea		rs147540517;rs72923043	2;1
cg21746001	0.754361	0.818865	-0.0645039	0.0137224	0.999965	12	53610772	R	II	RARG	Body	shelf	chr12:53613716-53615103
cg16079414	0.660151	0.716977	-0.0568258	0.0140952	0.999965	2	168244895	R	II		IGR	opensea		rs73021735;rs570621827	28;1
cg03629497	0.561208	0.732897	-0.171688	0.014121	0.999965	8	114440908	R	II	CSMD3	Body	shelf	chr8:114444826-114445085	rs16884657;rs562705788;rs531398587	38;34;1
cg05721376	0.629027	0.681636	-0.052609	0.0143633	0.999965	21	40823279	R	II	SH3BGR	5'UTR	opensea		rs566237857;rs556440963	6;2
cg05136724	0.785925	0.841235	-0.0553092	0.0144736	0.999965	2	65793962	R	II		IGR	opensea		rs560623139;rs182414888	23;2
cg21575923	0.569064	0.62193	-0.0528653	0.0149567	0.999965	6	41139345	F	II		IGR	opensea		rs557699767;rs77020492	39;44
cg00533749	0.663864	0.714254	-0.0503895	0.0150111	0.999965	1	9992130	R	II	LZIC	Body	opensea		rs559867595;rs145376083	10;4
cg02095456	0.725215	0.894315	-0.1691	0.0150723	0.999965	2	153189667	R	II		IGR	shore	chr2:153191492-153192974	rs532199871	2
cg13318964	0.552695	0.603171	-0.0504762	0.0152218	0.999965	6	32337970	F	II	C6orf10	Body	opensea		rs147214077	1
cg17510121	0.38509	0.530197	-0.145107	0.0152407	0.999965	6	35182910	R	II	SCUBE3	Body	shore	chr6:35181095-35182547
cg10310616	0.534142	0.585636	-0.0514936	0.0152621	0.999965	2	121621408	R	II	GLI2	Body	shelf	chr2:121624827-121625209	rs546657032;rs571662720;rs538955062;rs557646663;rs141956131;rs79822242	42;36;33;8;7;1
cg21373150	0.588854	0.649337	-0.0604835	0.0152709	0.999965	17	3302679	F	II	OR1E1	TSS1500	opensea		rs566684130	17
cg21005510	0.649305	0.707	-0.0576949	0.0152859	0.999965	7	63353570	R	I		IGR	opensea
cg25065440	0.776935	0.847392	-0.0704574	0.0153092	0.999965	2	167322183	F	II	SCN7A	Body	opensea		rs575402829;rs538025167	7;8
cg11741455	0.642127	0.698873	-0.0567462	0.0154052	0.999965	11	58207857	F	II	OR5B12	TSS1500	opensea		rs193192986;rs111706434;rs553030778;rs58320648	1;15;24;43
cg11833293	0.746051	0.817593	-0.0715421	0.0155231	0.999965	11	70557519	F	II	SHANK2	Body	opensea		rs112477207;rs563010783;rs530209294;rs541912061	17;24;47;49
cg17428748	0.845701	0.899532	-0.0538311	0.0156041	0.999965	7	158741438	R	II		IGR	opensea		rs144959398;rs532134791;rs149050307	40;27;2
cg01698567	0.767853	0.818468	-0.0506152	0.0156542	0.999965	14	36942999	R	II	SFTA3	3'UTR	opensea		rs557896478;rs138843237	3;1
cg11411838	0.68052	0.743816	-0.0632961	0.0156672	0.999965	5	173631551	F	II		IGR	opensea		rs561541447;rs528950757	4;41
cg24382823	0.449723	0.515464	-0.0657403	0.015801	0.999965	9	129387040	R	II	LMX1B	Body	island	chr9:129386112-129389231
cg11707219	0.257979	0.318936	-0.0609575	0.0158039	0.999965	8	21905756	F	II	FGF17	Body	island	chr8:21905461-21905757	rs3176304;rs541680404;rs553481660	16;33;43
cg16516919	0.658388	0.728332	-0.0699441	0.0158095	0.999965	1	203297711	F	II		IGR	shore	chr1:203296277-203296929	rs376155840	0
cg06439884	0.667269	0.718938	-0.0516688	0.0158272	0.999965	1	23660264	F	II	HNRNPR	Body	opensea		rs188744168;rs193033417	38;42
cg13875008	0.472012	0.524603	-0.0525918	0.0159211	0.999965	2	166937869	R	II		IGR	opensea		rs574893531	34
cg16652347	0.681861	0.751534	-0.0696727	0.0160794	0.999965	7	132170652	F	II	PLXNA4	Body	opensea		rs145430257	1
cg13639901	0.698783	0.75128	-0.0524966	0.0161918	0.999965	7	155556590	F	II	RBM33	Body	opensea		rs199615009;rs562548927	10;18
cg25233024	0.706592	0.757499	-0.0509076	0.0161956	0.999965	19	41066503	R	II	SPTBN4	3'UTR	opensea		rs575270726;rs545497890	46;2
cg19715359	0.746284	0.829175	-0.082891	0.0164425	0.999965	8	93434320	F	II		IGR	opensea		rs193283471	1
cg16447054	0.649541	0.706195	-0.0566547	0.0166101	0.999965	2	139293772	R	II	SPOPL	5'UTR	opensea		rs559472205;rs147260722	45;42
cg01981108	0.614924	0.707331	-0.0924062	0.0166633	0.999965	8	146020112	F	II		IGR	shore	chr8:146016927-146018664
cg01039573	0.783209	0.837443	-0.054234	0.0167962	0.999965	19	457696	R	II	SHC2	Body	shore	chr19:457800-462256	rs141691462	13
cg00043364	0.589143	0.649447	-0.0603045	0.0168056	0.999965	5	133916105	R	II	PHF15	3'UTR	opensea
cg06968859	0.615609	0.668551	-0.0529421	0.0169363	0.999965	2	80724209	F	II	CTNNA2	Body	opensea
cg03475509	0.337973	0.388	-0.050027	0.0169367	0.999965	4	85402143	R	II		IGR	shore	chr4:85402764-85403175	rs564220032;rs115034411	51;1
cg13205613	0.777033	0.827405	-0.0503727	0.0169736	0.999965	6	32042351	F	II	TNXB	Body	opensea		rs534101114	34
cg11275487	0.697457	0.758478	-0.0610202	0.0170889	0.999965	5	37836119	F	II	GDNF	TSS1500	shore	chr5:37836747-37840726	rs538183779	20
cg08781738	0.73327	0.792657	-0.0593866	0.0172697	0.999965	8	117876328	R	II	RAD21	Body	opensea		rs114032249;rs192197140;rs550378481	51;34;25
cg16491530	0.690192	0.745529	-0.0553362	0.0173415	0.999965	1	26665906	F	II	AIM1L	Body	shelf	chr1:26662538-26663466	rs146376175;rs557317095;rs139117433;rs567897019;rs138263294;rs553624529	0;4;8;10;32;49
cg14018024	0.63576	0.686454	-0.0506945	0.0174232	0.999965	9	133908909	R	I	LAMC3	Body	shelf	chr9:133911564-133911838	rs535049972;rs553178731;rs571731682	37;9;2
cg16599590	0.675819	0.730874	-0.0550548	0.0177757	0.999965	4	151383905	F	II	LRBA	Body	opensea		rs552628245;rs566136313	1;45
cg24163448	0.743126	0.799187	-0.0560611	0.0178035	0.999965	9	79013444	R	II	RPSAP9	TSS200	shelf	chr9:79008637-79009762	rs537553217;rs61334567	22;11
cg03731740	0.49354	0.543947	-0.0504071	0.0179297	0.999965	1	29062689	R	II	YTHDF2	TSS1500	shore	chr1:29063066-29064315
cg18485946	0.415749	0.499292	-0.0835425	0.0181266	0.999965	7	42313500	R	II		IGR	opensea		rs192551722	19
cg10157234	0.766637	0.858201	-0.091564	0.0183078	0.999965	6	91988964	F	II		IGR	opensea		rs181998507;rs572885349	0;35
cg17051178	0.799112	0.850288	-0.0511765	0.0186115	0.999965	15	41963816	F	II	MGA	Body	opensea		rs550293570;rs568864999;rs541887341	2;6;24
cg01928820	0.659742	0.712065	-0.0523226	0.018665	0.999965	6	42883624	R	II	PTCRA	TSS200	opensea		rs560968210;rs368662481	27;1
cg19754283	0.584916	0.644877	-0.0599608	0.0187477	0.999965	5	140804945	F	II	PCDHGA4	Body	shelf	chr5:140807339-140807788	rs186813737	16
cg17436134	0.566914	0.619764	-0.0528503	0.0187544	0.999965	1	119536288	F	II		IGR	shore	chr1:119535666-119535987	rs534964084;rs143522911	15;27
cg27188243	0.833645	0.88806	-0.0544145	0.018948	0.999965	11	12851817	R	II	TEAD1	Body	opensea		rs553133556;rs76096096	2;1
cg11944980	0.697178	0.74802	-0.0508426	0.0190811	0.999965	13	39625057	R	II		IGR	opensea		rs141095609	6
cg26026821	0.849995	0.900066	-0.0500701	0.0190931	0.999965	10	70712079	R	II		IGR	shelf	chr10:70715938-70716494	rs66710351;rs2017305;rs563468236	31;19;1
cg20749955	0.384055	0.438019	-0.0539644	0.0192732	0.999965	8	9009401	F	II	PPP1R3B	TSS1500	shore	chr8:9008058-9009353	rs561621255;rs529695264;rs546168646	2;11;31
cg15732164	0.801021	0.852772	-0.0517502	0.0195907	0.999965	7	92237376	F	II	CDK6	3'UTR	opensea		rs3814100;rs42031;rs42032	0;20;50
cg01860763	0.731033	0.783887	-0.0528538	0.0196077	0.999965	6	21781118	F	II	FLJ22536	Body	opensea		rs3761983;rs181564690;rs560358120	28;48;49
cg15996984	0.672882	0.723056	-0.0501745	0.0198117	0.999965	10	100224178	R	II	HPSE2	Body	shelf	chr10:100227438-100227832	rs189400396;rs113688635	50;21
cg08120951	0.701032	0.818668	-0.117636	0.0201455	0.999965	16	88734359	F	II	MGC23284	Body	shelf	chr16:88729108-88730410	rs186544376	26
cg17451432	0.734248	0.787674	-0.0534263	0.0202866	0.999965	8	47108510	R	II		IGR	opensea		rs576791775;rs539431930	9;1
cg22963317	0.665225	0.720047	-0.0548214	0.0204258	0.999965	12	104518779	F	II	MIR7641-2	TSS1500	opensea		rs529791569;rs376558512;rs146765936	1;21;37
cg10781704	0.736768	0.79672	-0.0599516	0.0205506	0.999965	10	64905996	R	II	NRBF2	Body	opensea
cg08909592	0.431323	0.373388	0.0579356	0.0206877	0.999965	20	60861650	R	II	OSBPL2	Body	shore	chr20:60860732-60860999	rs535217428;rs138841218;rs371147585;rs555232521;rs548362813	46;45;41;40;1
cg21223625	0.586664	0.642421	-0.0557574	0.0207063	0.999965	14	59332349	R	II		IGR	opensea		rs369379120;rs374380803;rs552596662	48;36;18
cg12797017	0.886907	0.944905	-0.0579976	0.0208911	0.999965	14	89059249	F	II	ZC3H14	TSS1500	opensea
cg15201175	0.541416	0.608395	-0.0669791	0.0211737	0.999965	5	115889873	F	II	SEMA6A	5'UTR	opensea		rs116452132	0
cg17298408	0.460818	0.548705	-0.0878874	0.0213848	0.999965	5	179075748	R	II		IGR	opensea		rs538300611;rs552054424;rs371860528	21;9;2
cg02886375	0.44046	0.536717	-0.0962573	0.0215962	0.999965	8	1244286	R	I		IGR	shore	chr8:1245671-1246464	rs201930406;rs543494635;rs563787862;rs182870803;rs552325262	41;19;18;17;2
cg22049368	0.488464	0.438042	0.0504225	0.0217045	0.999965	15	40012715	F	II	FSIP1	Body	opensea		rs570974058	0
cg21697381	0.218484	0.269756	-0.0512713	0.022168	0.999965	17	33759957	R	II	SLFN12	TSS1500	opensea		rs546208776	27
cg19103838	0.83042	0.887303	-0.056883	0.0221875	0.999965	6	29562688	F	II		IGR	opensea		rs115436251	32
cg02352679	0.589656	0.647586	-0.0579294	0.022224	0.999965	5	31744586	F	II		IGR	opensea		rs564587008;rs187574856	16;49
cg26558287	0.316372	0.453859	-0.137487	0.0225173	0.999965	16	67428155	R	II	TPPP3	TSS1500	island	chr16:67427284-67428950
cg05372444	0.34619	0.397344	-0.0511537	0.0226243	0.999965	7	76145672	F	I	UPK3B	3'UTR	island	chr7:76145396-76145781	rs143525498;rs551573093	0;29
cg22838492	0.460037	0.517384	-0.0573475	0.0226531	0.999965	20	6841180	R	II		IGR	opensea		rs553678074	36
cg03251655	0.276563	0.33014	-0.0535766	0.0226968	0.999965	17	33759512	F	II	SLFN12	1stExon	opensea		rs562430205;rs181856412	12;38
cg27377610	0.778483	0.830242	-0.0517589	0.0227849	0.999965	7	143204891	R	II		IGR	shelf	chr7:143207985-143208798
cg18178836	0.613042	0.663744	-0.0507018	0.0228355	0.999965	10	3179821	R	II		IGR	shore	chr10:3180174-3180578	rs181925691;rs544823387;rs529186154;rs374662318;rs565829029;rs142646496;rs146915089	49;45;40;16;4;2;1
cg17283455	0.555454	0.615096	-0.0596425	0.0229228	0.999965	15	60304340	R	II		IGR	opensea		rs574186224;rs183375403;rs111636749	45;12;5
cg15964153	0.716179	0.771869	-0.0556898	0.0232264	0.999965	2	239974232	R	II	HDAC4	3'UTR	shore	chr2:239974439-239974724	rs147777309	2
cg21827153	0.187783	0.133446	0.0543366	0.0232826	0.999965	6	157009102	R	II		IGR	shore	chr6:157008138-157008410
cg16653991	0.802582	0.854532	-0.05195	0.0233723	0.999965	10	123244536	F	II	FGFR2	Body	opensea		rs192642579;rs558233821;rs578157818;rs3135808;rs560368431	0;1;4;14;48
cg26048478	0.741327	0.791601	-0.0502743	0.0233955	0.999965	21	43135949	R	II	C21orf129	TSS200	opensea		rs146916281;rs576871249	43;37
cg19163398	0.796717	0.848072	-0.0513559	0.0233982	0.999965	10	21274961	F	II	NEBL	Body	opensea
cg07379949	0.512726	0.564518	-0.0517916	0.0234596	0.999965	15	96889861	R	II		IGR	shore	chr15:96887793-96888030	rs189457293	46
cg24768821	0.480342	0.548818	-0.068476	0.023767	0.999965	17	4639518	R	II	CXCL16	Body	shelf	chr17:4642038-4643410	rs145942374;rs8073062;rs117224098	51;33;2
cg06847429	0.727396	0.781902	-0.0545067	0.0240574	0.999965	13	112881733	F	II		IGR	opensea		rs2576488;rs559600844;rs533483759	35;36;39
cg27052069	0.739138	0.792969	-0.0538317	0.0241397	0.999965	10	102391675	F	II		IGR	opensea
cg20620756	0.682166	0.790421	-0.108255	0.024252	0.999965	5	37620463	R	II	WDR70	Body	opensea		rs538752750	48
cg23097527	0.735615	0.789822	-0.0542072	0.0243418	0.999965	18	51882362	F	II	STARD6	TSS1500	shore	chr18:51883947-51884994	rs114518288	51
cg01265860	0.636257	0.693488	-0.057231	0.0246779	0.999965	21	36256316	F	II	RUNX1	Body	shelf	chr21:36258952-36259472
cg06096015	0.695513	0.748058	-0.0525451	0.0249754	0.999965	1	231504339	F	II	EGLN1	Body	opensea		rs16854120;rs530400457	20;41
cg03650946	0.751774	0.803474	-0.0517002	0.0250769	0.999965	7	27154562	F	II	HOXA3	5'UTR	shore	chr7:27154999-27155426
cg24727089	0.522483	0.586757	-0.0642743	0.0255902	0.999965	18	54259794	F	II		IGR	opensea
cg16524778	0.55014	0.605568	-0.0554277	0.0257407	0.999965	7	52568754	F	II		IGR	opensea		rs531721591;rs12533603;rs139091698	24;41;44
cg17806882	0.717937	0.7727	-0.054763	0.0257547	0.999965	7	150216872	R	II	GIMAP7	5'UTR	opensea		rs62501523;rs535534822;rs7783326;rs572446269;rs535033467	45;27;14;11;1
cg06649639	0.733815	0.812867	-0.0790514	0.0259928	0.999965	1	154983995	R	II	ZBTB7B	5'UTR	opensea		rs540498127	10
cg17586107	0.503111	0.553334	-0.0502237	0.0264602	0.999965	2	228605602	R	II		IGR	opensea
cg16160493	0.614313	0.763966	-0.149653	0.0264633	0.999965	14	89837519	R	II	FOXN3	Body	opensea		rs571750781;rs534259243;rs76339962;rs567624595;rs536627742	36;26;10;7;1
cg21371003	0.639493	0.698678	-0.0591847	0.0266438	0.999965	17	54893317	R	II	C17orf67	TSS200	opensea		rs74490664;rs201696668;rs535919993;rs554758840;rs17220376;rs117984213	41;31;30;21;17;1
cg09998988	0.669449	0.758267	-0.0888185	0.026726	0.999965	19	8311167	R	II	CERS4	5'UTR	opensea		rs112785141	2
cg17014647	0.521809	0.589044	-0.0672356	0.0267825	0.999965	6	16431306	R	II	ATXN1	5'UTR	opensea		rs113115852;rs5874558;rs554034391	38;36;19
cg03624079	0.513887	0.568418	-0.0545313	0.0269985	0.999965	15	81282858	R	II	MESDC2	TSS1500	shore	chr15:81281878-81282417	rs551713065	47
cg02482718	0.574501	0.625027	-0.0505257	0.0273862	0.999965	1	4726759	R	I	AJAP1	Body	island	chr1:4726576-4726867	rs563044134	2
cg01451808	0.549905	0.60165	-0.0517448	0.0278977	0.999965	8	49676562	F	II		IGR	opensea		rs540649756;rs144242956;rs577330152;rs544659343;rs562873443	0;6;27;32;36
cg06522515	0.626454	0.679768	-0.0533142	0.0282095	0.999965	3	184090630	R	II	THPO	Body	opensea		rs147206404;rs140658452	42;22
cg18425908	0.639388	0.691185	-0.0517976	0.0282726	0.999965	4	119606135	F	II	METTL14	TSS1500	shore	chr4:119606477-119606810	rs28611782;rs548099773	13;49
cg26166145	0.830918	0.897228	-0.0663102	0.0283048	0.999965	6	32340208	F	II	C6orf10	TSS1500	opensea		rs141253008;rs561589226;rs9268399;rs550692660;rs562629197	0;1;28;39;42
cg23641441	0.683084	0.760569	-0.0774857	0.0283218	0.999965	12	48745694	F	II	ZNF641	TSS1500	shore	chr12:48744318-48745099	rs530045759	28
cg13582500	0.665279	0.720437	-0.0551584	0.0283254	0.999965	11	57436966	R	II	ZDHHC5	5'UTR	shore	chr11:57435204-57436146
cg05620710	0.364599	0.445351	-0.0807524	0.0283262	0.999965	5	140010064	F	II		IGR	shore	chr5:140011482-140012739	rs137971674	0
cg21107103	0.322913	0.375091	-0.0521778	0.0284705	0.999965	11	18630052	R	II	SPTY2D1	3'UTR	opensea		rs200073800	1
cg20822052	0.796992	0.849718	-0.0527266	0.0289345	0.999965	1	236643871	F	II	EDARADD	Body	opensea		rs186501601;rs192049769;rs569146080	2;42;50
cg25790831	0.387778	0.444005	-0.0562273	0.0290582	0.999965	17	39431672	R	II	KRTAP9-7	TSS1500	opensea		rs8078980;rs143345735;rs199591466	18;2;1
cg00954878	0.502372	0.620768	-0.118395	0.0291048	0.999965	2	19553950	F	II	OSR1	5'UTR	shore	chr2:19555789-19558403	rs539671561;rs556686999	0;40
cg18265118	0.615771	0.674619	-0.0588477	0.0291467	0.999965	7	2139243	F	II	MAD1L1	Body	opensea		rs73038440;rs73038441;rs545657772	31;43;48
cg10523352	0.685593	0.747674	-0.0620811	0.0293531	0.999965	10	31093542	F	II		IGR	opensea		rs115117899;rs947097;rs947098	7;18;43
cg08431882	0.728353	0.781572	-0.0532185	0.0295578	0.999965	10	103110998	F	II		IGR	shelf	chr10:103113523-103114414	rs552663019;rs570825307	0;4
cg03539970	0.809443	0.870343	-0.0609003	0.0296314	0.999965	1	184544165	F	II	C1orf21	Body	opensea
cg23168566	0.705668	0.771573	-0.0659044	0.0301871	0.999965	10	91588413	R	II	LINC00865	TSS1500	opensea		rs567381503	50
cg06808522	0.577709	0.634793	-0.0570832	0.0302492	0.999965	1	149153931	F	II		IGR	shelf	chr1:149156106-149156671	rs141595162;rs587633123	9;24
cg19976363	0.510414	0.576477	-0.0660631	0.0304258	0.999965	10	1570039	F	II	ADARB2	Body	opensea		rs2676776;rs564724396	47;51
cg08702915	0.69623	0.753199	-0.0569692	0.0306504	0.999965	1	76253688	F	II	RABGGTB	Body	opensea		rs374385565	0
cg14463669	0.875379	0.933247	-0.0578677	0.0310506	0.999965	10	130282830	R	II		IGR	opensea		rs544042259;rs11016269	40;15
cg16120275	0.502755	0.553058	-0.0503023	0.0313476	0.999965	14	92042040	F	II	C14orf184	TSS1500	shore	chr14:92040411-92040876	rs551706418;rs571600624;rs555693008	1;6;14
cg18936304	0.429673	0.486153	-0.0564799	0.0314417	0.999965	10	133949163	R	I	JAKMIP3	Body	shore	chr10:133948325-133948677	rs572962218;rs545093695	8;1
cg06423925	0.82447	0.898661	-0.0741907	0.0315577	0.999965	10	105883847	F	II	C10orf78	Body	shore	chr10:105881449-105881947	rs199745956;rs201920289;rs148978960	0;17;25
cg19504888	0.850719	0.905751	-0.0550323	0.0316392	0.999965	2	228191306	R	II	MFF	TSS1500	shore	chr2:228189836-228190501	rs552097958;rs570646302	35;14
cg17651890	0.559177	0.619583	-0.0604052	0.0320406	0.999965	8	104709583	F	II	RIMS2	Body	opensea		rs146560606;rs1176674	1;11
cg10682560	0.190405	0.278926	-0.0885208	0.0320563	0.999965	11	31845148	R	II		IGR	shore	chr11:31847132-31847958	rs58692541;rs58024901	25;20
cg05959241	0.782443	0.843109	-0.0606658	0.0321839	0.999965	11	9410352	F	II	IPO7	Body	shelf	chr11:9406108-9406702	rs552828747;rs10840229;rs139577533	8;9;43
cg20313807	0.638156	0.690085	-0.0519292	0.0322044	0.999965	19	44762957	F	II	ZNF233	TSS1500	shore	chr19:44763978-44764312
cg21375105	0.576928	0.626968	-0.05004	0.0329412	0.999965	17	39345958	R	II		IGR	opensea		rs562740395	1
cg07493834	0.535187	0.588004	-0.0528168	0.0329538	0.999965	2	22114272	R	II		IGR	opensea		rs563730178;rs72795944;rs543091493	11;8;1
cg00698060	0.582495	0.637195	-0.0547002	0.03314	0.999965	8	81423172	R	II	ZBTB10	Body	opensea		rs193124431;rs73257174;rs529683496	15;13;1
cg17472120	0.47058	0.415246	0.0553338	0.033563	0.999965	6	28058715	F	II	ZSCAN12L1	TSS1500	opensea		rs548800123	26
cg17348722	0.595106	0.64776	-0.0526535	0.0339317	0.999965	17	7588137	F	II	WRAP53	TSS1500	shore	chr17:7589290-7589503
cg15707816	0.658133	0.710242	-0.0521088	0.0345708	0.999965	3	37169149	F	II	LRRFIP2	Body	opensea
cg07817024	0.474051	0.525204	-0.0511524	0.0359295	0.999965	1	119535500	R	II		IGR	shore	chr1:119535666-119535987	rs182387870;rs61806237	40;39
cg18865685	0.689265	0.75695	-0.0676844	0.0360977	0.999965	1	177001903	R	II	ASTN1	Body	opensea		rs112997002;rs554373582;rs144133170;rs2076069	43;31;12;9
cg26448609	0.781333	0.831957	-0.0506241	0.036179	0.999965	7	107577540	R	II	LAMB1	Body	opensea		rs78931465;rs200618726;rs199635613;rs371963986	48;41;26;2
cg13930557	0.781893	0.882716	-0.100823	0.0366382	0.999965	9	139905509	F	II	ABCA2	Body	shore	chr9:139905818-139906459	rs200252232	23
cg20591745	0.645547	0.695553	-0.050006	0.036682	0.999965	6	30079524	R	II	TRIM31	Body	opensea		rs139714122;rs145235892;rs530536083;rs147682149	41;40;32;31
cg08164294	0.761846	0.814929	-0.0530829	0.0367127	0.999965	7	27154387	F	II	HOXA3	5'UTR	shore	chr7:27154999-27155426	rs547470262	9
cg15368544	0.603161	0.654595	-0.0514337	0.0370358	0.999965	17	39110451	R	II		IGR	opensea		rs547280656;rs190425485	51;1
cg07620831	0.759721	0.82479	-0.0650688	0.0373455	0.999965	13	40359712	R	II	COG6	Body	opensea
cg03048432	0.630856	0.68458	-0.0537238	0.0374849	0.999965	14	51290751	R	II	NIN	5'UTR	opensea
cg22954787	0.783013	0.847766	-0.0647525	0.0381375	0.999965	6	31599631	R	I	BAT2	Body	island	chr6:31599519-31599761	rs10947220;rs570163486;rs147316101;rs534432670;rs148352770	39;28;20;15;10
cg23708624	0.751009	0.801831	-0.0508222	0.0383138	0.999965	7	76829845	R	II	CCDC146	Body	opensea		rs529843530;rs549700519;rs187090403	40;27;7
cg03507534	0.410574	0.464493	-0.0539184	0.0383495	0.999965	1	36789937	R	II	FAM176B	TSS200	shore	chr1:36786500-36789402	rs555122469;rs41267287	28;1
cg05253165	0.588919	0.640779	-0.0518596	0.0384481	0.999965	16	84033146	R	II	NECAB2	Body	shelf	chr16:84029456-84029710	rs369847216;rs571483968;rs534437746;rs554159017;rs74338307;rs536546618;rs556556978;rs373449403;rs545497160;rs111925880;rs374914111	51;48;35;31;23;21;17;16;4;2;1
cg15563735	0.460049	0.535619	-0.0755707	0.0385904	0.999965	5	136373548	F	II	SPOCK1	Body	opensea		rs535619856;rs557056341	0;1
cg20469507	0.670487	0.72524	-0.0547528	0.0386129	0.999965	11	74323002	R	II	POLD3	Body	opensea		rs6592574;rs115679196;rs568766953	42;36;24
cg07236076	0.643288	0.70291	-0.0596217	0.0388566	0.999965	6	34662875	F	II	C6orf106	Body	shore	chr6:34664072-34664407	rs544034670;rs116141525	48;49
cg06795523	0.807982	0.861201	-0.0532187	0.0390204	0.999965	2	58358974	R	II	VRK2	Body	opensea		rs565244642;rs186975464;rs144319023;rs201406382;rs140941372;rs145144904	48;31;13;10;8;7
cg12290615	0.546362	0.598973	-0.0526111	0.039092	0.999965	6	71419788	R	II	SMAP1	Body	opensea		rs545153146;rs535787272	44;12
cg05242190	0.683955	0.77277	-0.0888149	0.0391807	0.999965	16	55150707	F	II		IGR	opensea		rs184914647;rs111569142	38;48
cg04895321	0.122499	0.0624256	0.060073	0.0391941	0.999965	10	15210264	R	I	NMT2	Body	island	chr10:15209824-15210714	rs537739257;rs557590075	33;23
cg00492719	0.217006	0.27075	-0.053744	0.0393394	0.999965	17	33760278	F	I	SLFN12	TSS1500	opensea		rs138635394;rs141759425;rs1849740;rs558123162;rs571561152;rs191070101;rs115144537	18;23;24;30;34;43;47
cg03114573	0.849238	0.901377	-0.0521387	0.0393682	0.999965	12	45410052	F	II	DBX2	3'UTR	opensea		rs189065791;rs77385942;rs146059128;rs1224442	1;11;22;23
cg08481873	0.626234	0.684782	-0.0585481	0.0394887	0.999965	2	241653301	F	I	KIF1A	3'UTR	opensea
cg22988851	0.503884	0.589301	-0.0854171	0.0398284	0.999965	3	41752483	F	I	ULK4	Body	opensea		rs566014186;rs531009760;rs140022308	8;18;48
cg27015810	0.850324	0.910474	-0.0601493	0.0401984	0.999965	14	89463499	F	II		IGR	opensea		rs574041803;rs541677285;rs146733642;rs115918129;rs544135656;rs564031140	0;2;7;17;37;41
cg20801892	0.545867	0.610342	-0.0644747	0.0405063	0.999965	20	2678368	R	II	EBF4	Body	shelf	chr20:2672904-2674698	rs529747792;rs113796743;rs563039217	49;26;22
cg10765655	0.776095	0.828726	-0.052631	0.0411358	0.999965	8	58188909	R	II		IGR	shelf	chr8:58192499-58192884	rs532774856;rs112652124	2;1
cg08250825	0.446078	0.514089	-0.0680114	0.0411593	0.999965	6	7540834	R	II	DSP	TSS1500	shore	chr6:7541518-7543472
cg25345520	0.588617	0.640226	-0.0516084	0.0414308	0.999965	7	116210196	R	II		IGR	opensea		rs555418404;rs567242981;rs376302387;rs146379151;rs186241017	51;11;9;7;2
cg20054182	0.731491	0.795191	-0.0637002	0.0415992	0.999965	13	94840865	F	I	GPC6	Body	opensea		rs139092182;rs553929658;rs9589927;rs144952375	1;8;18;19
cg25425140	0.59346	0.652848	-0.0593879	0.0419175	0.999965	3	147098450	F	II		IGR	opensea		rs544298580	6
cg00668638	0.69243	0.753554	-0.0611239	0.0419925	0.999965	6	7540655	F	II	DSP	TSS1500	shore	chr6:7541518-7543472	rs532523145	19
cg04173878	0.564511	0.504133	0.0603777	0.0420019	0.999965	8	29384082	R	II		IGR	opensea		rs552201995;rs115740388;rs531484766;rs186828553;rs567310010	44;24;23;17;2
cg11805692	0.480591	0.534902	-0.0543112	0.0426618	0.999965	3	34586102	R	II		IGR	opensea		rs569585745;rs536576625	13;1
cg18021101	0.565081	0.624188	-0.059107	0.0429144	0.999965	13	114800911	F	II	RASA3	Body	shelf	chr13:114803616-114803852	rs370054020	0
cg08602188	0.679968	0.732482	-0.0525135	0.0430988	0.999965	4	54235601	R	II		IGR	shelf	chr4:54231708-54232320	rs148531709	1
cg00322927	0.544719	0.644326	-0.0996076	0.0442461	0.999965	11	132707687	F	I	OPCML	Body	opensea		rs10894618;rs528009125	5;9
cg23475489	0.537557	0.595505	-0.0579476	0.0442813	0.999965	8	16142199	F	II		IGR	opensea		rs143502689;rs4316153;rs536060471;rs555654342	0;26;31;35
cg04190225	0.287028	0.362271	-0.0752433	0.0446672	0.999965	2	159932826	F	II	TANC1	Body	opensea		rs554373283	36
cg26054764	0.667777	0.722968	-0.0551915	0.0451055	0.999965	1	214152805	F	II		IGR	shore	chr1:214153214-214153668	rs528334372	42
cg25661926	0.645364	0.591217	0.0541468	0.0452129	0.999965	15	62983832	R	II	TLN2	Body	opensea		rs4583190;rs528162754;rs114979893	31;28;2
cg19103950	0.800482	0.851901	-0.051419	0.0452416	0.999965	7	104597924	R	II		IGR	opensea		rs534223807;rs144182135	45;2
cg01843127	0.542335	0.599585	-0.0572501	0.0456102	0.999965	8	135070347	F	II		IGR	opensea		rs539834159	13
cg14187813	0.600417	0.653895	-0.053478	0.0459228	0.999965	2	97651611	F	II	FAM178B	5'UTR	shore	chr2:97651764-97652441	rs149635495	46
cg21219600	0.790437	0.851321	-0.0608846	0.0466659	0.999965	2	36788026	F	II	FEZ2	ExonBnd	opensea		rs192843973;rs543513119	1;26
cg07467482	0.52117	0.572008	-0.0508375	0.0466798	0.999965	7	154006066	F	II	DPP6	Body	shelf	chr7:154001964-154002281	rs549276612;rs567138550;rs183661546;rs189157487	1;6;28;38
cg03474879	0.653704	0.708197	-0.0544925	0.0467332	0.999965	12	76817117	F	II	OSBPL8	Body	opensea		rs532977133	1
cg00027081	0.741951	0.792726	-0.0507751	0.0468801	0.999965	2	3325158	F	I	TSSC1	Body	shelf	chr2:3321063-3321293	rs559699226;rs529994011;rs541957358;rs563436598;rs530646224	1;3;14;22;43
cg21464565	0.664826	0.716661	-0.051835	0.0472771	0.999965	7	27141139	F	II	HOXA2	Body	shelf	chr7:27143181-27143479
cg09249173	0.719311	0.771047	-0.0517366	0.0474343	0.999965	1	15522850	R	II	TMEM51	5'UTR	opensea		rs10927715;rs547350161;rs6690852;rs10927716	43;36;35;14
cg17485838	0.505059	0.565409	-0.0603499	0.047532	0.999965	7	27138712	R	II		IGR	shore	chr7:27135342-27136736
cg08419350	0.455539	0.508008	-0.0524694	0.0477436	0.999965	18	10291897	F	I		IGR	opensea		rs17531595	12
cg09016610	0.495819	0.550297	-0.0544779	0.0481256	0.999965	1	246203591	F	II	SMYD3	Body	opensea
cg16224321	0.596265	0.661241	-0.0649754	0.0484005	0.999965	16	11484923	R	II		IGR	opensea		rs9928918;rs192461278;rs541022579;rs9936640;rs533426437	29;26;19;13;2
cg18547187	0.658251	0.710136	-0.0518845	0.0492873	0.999965	12	80079304	F	II	PAWR	Body	opensea		rs538945342;rs558935000;rs575606090	1;15;22
cg26363759	0.523727	0.584329	-0.0606014	0.0493304	0.999965	1	9377984	R	I	SPSB1	5'UTR	opensea		rs617901;rs572571208;rs543356911	47;9;3
cg20369299	0.735311	0.793789	-0.0584779	0.0495834	0.999965	2	213698158	F	II		IGR	shore	chr2:213696349-213698050	rs532156830;rs547037039	16;24
cg21090182	0.796505	0.852741	-0.0562356	0.0498329	0.999965	13	47146097	F	II	LRCH1	Body	opensea		rs528241796;rs149169372	1;34

## Sheet: Supplementary Table 17
Supplementary Table 17. Differential methylated CpG sites between postprandial and fasting in PD group. Sites were identified with a pvalue <0.05 and delta beta greater than +0.05 or less than -0.05.
CG ID	Beta Value SF-PD Postprandial	Beta Value SF-PD Fasting	deltaBeta	P-Value	adjusted P-value	Chromosome	Pair base	Strand	Type of Illumina probe	Gene Symbol	Feature	CGI	UCSC Islands Name	SNP ID	SNP Distance
cg00493617	0.714748	0.656646	0.0581019	1.91737e-05	0.999987	2	6141445	F	II		IGR	opensea		rs575732043;rs544363586	40;47
cg11873462	0.332688	0.449781	-0.117093	5.97135e-05	0.999987	8	144611940	F	II	ZC3H3	Body	opensea		rs564730537	19
cg07478107	0.739546	0.890908	-0.151362	6.43448e-05	0.999987	2	218712871	R	II	TNS1	Body	opensea		rs149540382	6
cg01971034	0.793371	0.707123	0.0862478	0.00020095	0.999987	1	50796642	R	II		IGR	shelf	chr1:50798667-50799536
cg15563735	0.435796	0.574048	-0.138251	0.000217434	0.999987	5	136373548	F	II	SPOCK1	Body	opensea		rs535619856;rs557056341	0;1
cg03078239	0.734188	0.79681	-0.062622	0.000291902	0.999987	8	9040449	R	II		IGR	opensea		rs561636971;rs139587750;rs547322159	27;7;2
cg00035583	0.594449	0.681137	-0.0866878	0.000298164	0.999987	1	96116447	F	II		IGR	opensea		rs142118624;rs116018466	22;24
cg26168772	0.606575	0.54563	0.0609454	0.000433102	0.999987	14	52739256	F	II	PTGDR	Body	shelf	chr14:52734207-52735486	rs537902217	0
cg18948794	0.713495	0.654825	0.0586694	0.00044007	0.999987	10	134894048	R	II		IGR	shore	chr10:134891010-134893402	rs144784996;rs574857418;rs563889889;rs560121522	46;17;13;1
cg13148151	0.65006	0.582893	0.0671672	0.000516703	0.999987	3	45637978	R	II	LIMD1	Body	shelf	chr3:45635090-45635932	rs554676959	1
cg04920527	0.253142	0.386183	-0.13304	0.00098575	0.999987	1	153505651	R	I		IGR	shelf	chr1:153508424-153508840
cg22289155	0.764827	0.81607	-0.0512436	0.00101631	0.999987	3	179993335	R	II		IGR	opensea		rs185825748;rs188697756	37;2
cg14775423	0.264249	0.329038	-0.0647891	0.00112384	0.999987	4	57372356	R	II	ARL9	5'UTR	shore	chr4:57371582-57372022	rs544505512;rs367828005	36;8
cg18629009	0.139741	0.279049	-0.139308	0.00129656	0.999987	7	1271236	R	II	UNCX	TSS1500	island	chr7:1269165-1282864	rs566404650;rs535297745;rs555155662;rs10708757	51;38;18;4
cg26053480	0.138372	0.200046	-0.061674	0.00140585	0.999987	7	25898758	R	I		IGR	island	chr7:25898237-25898771	rs6961848	37
cg15412476	0.613466	0.562357	0.0511088	0.00147336	0.999987	20	3835208	R	II	MAVS	ExonBnd	opensea
cg06856735	0.442597	0.494087	-0.0514904	0.00147785	0.999987	17	77952247	R	I	TBC1D16	Body	island	chr17:77951845-77952291	rs552862463	28
cg24936205	0.875601	0.815119	0.0604826	0.00149861	0.999987	22	28028589	F	II		IGR	opensea		rs543424066;rs371632964;rs577292487	0;7;28
cg17163404	0.719509	0.834254	-0.114746	0.00165253	0.999987	1	19414438	R	II	UBR4	Body	opensea		rs529663718;rs41273191	37;1
cg19193851	0.0664982	0.16081	-0.0943118	0.00214652	0.999987	8	124171115	F	II		IGR	shore	chr8:124172800-124173541
cg13489922	0.719418	0.785197	-0.0657786	0.00230973	0.999987	3	29480979	F	II	RBMS3	Body	opensea		rs183172524;rs115954950	17;45
cg17089509	0.777645	0.726306	0.0513389	0.00261443	0.999987	2	45551714	F	II		IGR	opensea		rs574946930;rs189564543;rs542348158	1;13;41
cg16661464	0.650797	0.821944	-0.171147	0.00269165	0.999987	18	61037759	R	II		IGR	shelf	chr18:61033978-61035056	rs8084371	23
cg00646216	0.818789	0.765069	0.0537206	0.0030487	0.999987	16	73210822	F	II		IGR	opensea		rs186690266;rs554171372;rs572658109;rs545917285	1;23;32;45
cg21087260	0.609135	0.767156	-0.158021	0.0032791	0.999987	4	155532075	R	II	FGG	Body	opensea		rs548314612	29
cg14694205	0.839174	0.890041	-0.050867	0.00332529	0.999987	3	155594778	R	II	GMPS	Body	opensea		rs577337147;rs541434420;rs559895677	45;26;20
cg10576280	0.602741	0.977573	-0.374832	0.00346795	0.999987	10	124133822	F	II	PLEKHA1	TSS1500	shore	chr10:124134088-124134933	rs532849834	37
cg03008387	0.582456	0.531248	0.0512079	0.00354208	0.999987	20	62089152	F	II	KCNQ2	Body	shelf	chr20:62092326-62092586	rs554392405;rs376170155;rs543145850;rs564805214	6;7;15;29
cg21590741	0.25548	0.348864	-0.0933848	0.00358759	0.999987	17	39650838	R	II		IGR	opensea		rs189605108;rs7226052	41;36
cg23651812	0.326233	0.385179	-0.0589454	0.00392619	0.999987	1	1104366	F	I	MIR429	TSS200	shelf	chr1:1098043-1100584	rs138358853;rs183812340	41;46
cg15604044	0.841997	0.927717	-0.0857201	0.00414946	0.999987	19	54259681	R	II	MIR516A1	TSS1500	opensea		rs575574515;rs539695193;rs561486693;rs187896727	33;25;19;8
cg12682529	0.648716	0.580222	0.0684944	0.00415019	0.999987	4	185928670	F	II		IGR	shelf	chr4:185926380-185926651	rs567436375;rs529874486;rs538098837;rs10012022;rs10033899	0;14;28;32;36
cg16715493	0.455878	0.508964	-0.0530864	0.00416086	0.999987	8	33636059	F	II		IGR	opensea		rs528964653;rs148806116;rs142451725;rs191217406	0;1;22;38
cg08506353	0.449615	0.500912	-0.0512969	0.00440591	0.999987	6	33096312	F	II	HLA-DPB2	Body	opensea		rs185037470;rs28361076;rs542325073;rs188869906	0;1;43;51
cg22505205	0.255648	0.306906	-0.0512581	0.00463325	0.999987	6	7726983	R	II	BMP6	TSS200	island	chr6:7726095-7728161	rs555360860;rs573508222;rs544220428;rs556946869	48;33;26;11
cg06534464	0.752172	0.874033	-0.121861	0.00472863	0.999987	15	93122918	R	II		IGR	opensea		rs113062775;rs540879734;rs560788730	30;26;14
cg14774585	0.725943	0.673481	0.0524615	0.00477095	0.999987	13	36046577	F	II	NBEA	Body	shore	chr13:36044844-36045481	rs186774202;rs140518872	2;36
cg07843390	0.317295	0.375238	-0.0579431	0.00486417	0.999987	19	2541015	R	II	GNG7	5'UTR	island	chr19:2540906-2541138	rs532201540;rs550735271;rs190999175	14;2;1
cg19199204	0.299363	0.368823	-0.0694605	0.00499439	0.999987	6	29944130	R	II	HCG9	Body	shore	chr6:29944402-29945169	rs551288437;rs376507276;rs200774808;rs34969744	35;33;31;21
cg03555477	0.753054	0.699762	0.0532921	0.00544966	0.999987	3	145678138	F	II		IGR	opensea		rs369619542;rs551704127;rs569902120;rs537254975	12;14;32;46
cg17826006	0.46806	0.645794	-0.177734	0.00545982	0.999987	8	1955196	F	II		IGR	shore	chr8:1956926-1957177	rs367703613;rs560289807;rs574792100;rs543736271	0;31;50;51
cg24075935	0.80569	0.75169	0.0540005	0.00566169	0.999987	1	10772782	R	II	CASZ1	5'UTR	opensea		rs564830754;rs578136470;rs528461488	17;8;2
cg19828499	0.76524	0.816751	-0.0515117	0.00581594	0.999987	2	113029888	F	II		IGR	shelf	chr2:113032793-113033496	rs181519911	46
cg08984179	0.762082	0.709208	0.0528741	0.00658381	0.999987	10	119117730	R	II	PDZD8	Body	opensea		rs80006240	29
cg06060522	0.417	0.488225	-0.0712258	0.00664198	0.999987	20	44782039	F	I		IGR	island	chr20:44781880-44782193	rs186900297	35
cg04900872	0.7786	0.717462	0.0611385	0.00731647	0.999987	2	31803536	F	II	SRD5A2	Body	shore	chr2:31805293-31806403	rs28383000;rs2666408	21;43
cg12394337	0.648609	0.710681	-0.062072	0.00743126	0.999987	3	128182593	R	II	DNAJB8	5'UTR	opensea		rs567811275	3
cg26975850	0.481429	0.430677	0.0507519	0.00760704	0.999987	5	74821963	R	II	POLK	5'UTR	opensea		rs561178571;rs186005508	16;1
cg01750170	0.547999	0.493394	0.0546044	0.0076597	0.999987	7	155595288	R	II		IGR	shore	chr7:155595692-155599414	rs9333639	51
cg08533162	0.258762	0.342697	-0.0839348	0.00769158	0.999987	1	44705417	R	II	ERI3	Body	opensea		rs1778904;rs538270898	31;15
cg10357555	0.698689	0.758766	-0.0600776	0.00828773	0.999987	8	85618021	F	II	RALYL	Body	opensea		rs145762845;rs532887062;rs190074645	0;1;8
cg13027369	0.808893	0.750497	0.0583961	0.00839289	0.999987	3	160279320	F	II	KPNA4	Body	shelf	chr3:160282505-160283874	rs532316384;rs147251571;rs565951892	3;23;44
cg11133730	0.602636	0.54644	0.0561962	0.00863909	0.999987	5	95070389	R	II	RHOBTB3	Body	shelf	chr5:95066876-95067812	rs139180049	37
cg20103938	0.0802994	0.16655	-0.0862508	0.00902393	0.999987	4	140005223	R	II	ELF2	Body	island	chr4:140004718-140005806	rs545759201;rs563970784;rs528177908;rs539957749	41;35;29;19
cg19319487	0.395692	0.446794	-0.0511016	0.00917945	0.999987	11	73232747	F	II	FAM168A	5'UTR	opensea		rs553972746	1
cg11763800	0.563038	0.506908	0.0561307	0.00994547	0.999987	14	105955745	F	II	C14orf80	TSS1500	shore	chr14:105956175-105958197	rs587655202;rs587712207	25;36
cg06961429	0.746415	0.68298	0.0634356	0.00995338	0.999987	14	101493361	R	II	MIR329-2	TSS200	opensea		rs149852637;rs527245720;rs79725671	47;46;2
cg16160493	0.796432	0.881959	-0.0855277	0.0101547	0.999987	14	89837519	R	II	FOXN3	Body	opensea		rs571750781;rs534259243;rs76339962;rs567624595;rs536627742	36;26;10;7;1
cg01558660	0.20462	0.267113	-0.0624932	0.0102365	0.999987	9	4679986	F	II	CDC37L1	Body	island	chr9:4679325-4679999	rs533766728;rs2295965;rs570324459	14;28;29
cg17050525	0.755781	0.695878	0.0599034	0.0105694	0.999987	5	169907404	R	II	KCNIP1	Body	opensea		rs111679980	19
cg15275286	0.704187	0.77996	-0.0757733	0.0106431	0.999987	3	35594545	R	II		IGR	opensea		rs80018486	44
cg19498356	0.755702	0.818202	-0.0625	0.0112608	0.999987	18	9141063	F	II	ANKRD12	5'UTR	shelf	chr18:9136088-9137594	rs72935246	0
cg14288249	0.859736	0.807317	0.0524187	0.0115211	0.999987	12	99479060	R	II	ANKS1B	Body	opensea		rs189523184;rs3825267;rs7970121;rs113348889	47;28;15;2
cg13650965	0.521538	0.587768	-0.0662301	0.0120852	0.999987	6	41011991	R	II	TSPO2	3'UTR	opensea		rs56137359;rs544595434;rs564518910	39;18;1
cg07367144	0.44734	0.508441	-0.0611008	0.0121764	0.999987	7	151833529	R	I	MLL3	3'UTR	opensea
cg18898632	0.510849	0.667464	-0.156615	0.0123088	0.999987	2	242989856	F	II		IGR	island	chr2:242988705-242989857	rs182062054	45
cg13709211	0.538118	0.591606	-0.0534877	0.0125442	0.999987	14	101290195	F	I		IGR	shore	chr14:101290523-101290868	rs148750171;rs188807586	39;41
cg11380072	0.798005	0.851725	-0.0537198	0.0129526	0.999987	3	81540527	R	II	GBE1	Body	opensea		rs564857164;rs527274215;rs547453881	51;25;14
cg08952844	0.782497	0.72516	0.0573365	0.0134782	0.999987	2	88313351	F	II		IGR	shelf	chr2:88316233-88316859	rs372767784	18
cg12084908	0.405057	0.467193	-0.062136	0.0137995	0.999987	10	61437386	F	II	SLC16A9	Body	opensea		rs181793306	44
cg14273320	0.600432	0.546785	0.0536472	0.0138145	0.999987	14	23792522	R	II	PABPN1	Body	shore	chr14:23790212-23790659
cg26840333	0.637761	0.716903	-0.0791415	0.0138447	0.999987	1	4711419	R	II		IGR	shelf	chr1:4713989-4716555	rs34352274	1
cg17850538	0.0647023	0.138818	-0.0741154	0.0139407	0.999987	15	35280322	R	II	ZNF770	1stExon	shore	chr15:35280393-35280837	rs545791772	35
cg12870170	0.669858	0.742412	-0.0725542	0.0142572	0.999987	5	61593264	F	II		IGR	opensea		rs4700005;rs571184075;rs533867387	13;36;41
cg03593757	0.0795921	0.16997	-0.090378	0.014456	0.999987	7	94139752	R	II	CASD1	Body	island	chr7:94139031-94139949	rs76297315;rs577665921	37;6
cg09592219	0.719577	0.778424	-0.0588466	0.0144903	0.999987	11	47997690	F	II		IGR	shelf	chr11:48001604-48003170	rs113051150;rs111503210	0;40
cg07966558	0.694627	0.613645	0.0809822	0.0148229	0.999987	17	77358153	R	II	RBFOX3	5'UTR	opensea		rs72849699;rs146608005;rs564183857;rs371733872	24;7;2;1
cg12437277	0.576382	0.647028	-0.0706457	0.015474	0.999987	1	228743235	R	I		IGR	island	chr1:228742996-228743461	rs575448463;rs544623955;rs72765760;rs578156654	43;22;15;7
cg11882601	0.794494	0.854353	-0.0598594	0.0156011	0.999987	8	103524881	R	II		IGR	opensea
cg05202450	0.491129	0.431099	0.0600302	0.0159434	0.999987	14	65519706	F	II	FNTB	Body	opensea		rs532345742	0
cg10087780	0.588154	0.51211	0.0760442	0.0164941	0.999987	10	121837310	R	II		IGR	opensea		rs10886590	27
cg06722407	0.340435	0.416744	-0.0763084	0.0166508	0.999987	13	19918586	R	II	LOC100101938	Body	island	chr13:19918585-19919221	rs7992174	26
cg27110886	0.347377	0.515959	-0.168582	0.0170845	0.999987	10	99734912	F	II	CRTAC1	Body	opensea
cg08417804	0.231793	0.177948	0.053845	0.0171571	0.999987	9	133588801	R	II	ABL1	TSS1500	island	chr9:133587865-133588901	rs35195830;rs183608533;rs538999483	17;10;4
cg16989719	0.732859	0.606473	0.126386	0.0178657	0.999987	2	238392110	F	II		IGR	shelf	chr2:238395061-238396241	rs557507659;rs574185724;rs79112594;rs10660831;rs559443156	1;12;13;34;45
cg01871722	0.672854	0.761792	-0.088938	0.0180937	0.999987	12	32120103	R	II	C12orf35	5'UTR	opensea		rs563074371;rs531914606;rs551711649;rs570530628	33;22;19;11
cg11883009	0.766455	0.816559	-0.0501033	0.0203321	0.999987	19	13198960	F	I	NFIX	Body	island	chr19:13198699-13198999	rs191594241	0
cg17372657	0.412035	0.474044	-0.0620099	0.0208541	0.999987	7	1216933	F	I		IGR	opensea		rs188008090;rs544223494	4;16
cg25538415	0.480687	0.541151	-0.0604642	0.0209336	0.999987	17	43129957	R	I	DCAKD	TSS1500	shore	chr17:43128789-43129038	rs578254780;rs545581073;rs560529609	26;22;20
cg10097906	0.594156	0.541897	0.0522598	0.0221799	0.999987	6	164235612	R	II		IGR	opensea		rs71546937;rs537935235;rs190803632	36;24;12
cg11478197	0.825535	0.764332	0.0612025	0.0225882	0.999987	7	157106684	R	II		IGR	opensea		rs569794184;rs536846790;rs181266873	41;36;2
cg20711828	0.224673	0.286685	-0.0620121	0.0228453	0.999987	6	129204125	F	I	LAMA2	TSS200	opensea		rs184851287	1
cg20670939	0.550104	0.699469	-0.149365	0.0228935	0.999987	19	51513296	F	II	KLK9	TSS1500	opensea		rs549597553;rs113310314;rs148183012;rs547093491	0;34;38;41
cg21854560	0.676278	0.625064	0.0512138	0.0232958	0.999987	4	8082084	F	II	ABLIM2	Body	opensea		rs530330857;rs542163314	0;3
cg26323077	0.50299	0.699628	-0.196639	0.0236631	0.999987	11	95831121	R	II	MAML2	Body	opensea
cg14384214	0.859781	0.753189	0.106593	0.0239352	0.999987	11	2817181	R	II	KCNQ1	Body	shore	chr11:2817987-2818381	rs117897431;rs117304586;rs138154756;rs549946838	41;39;22;2
cg16163168	0.360895	0.42713	-0.066235	0.0247775	0.999987	2	178160898	F	II	LOC100130691	Body	opensea		rs184282787;rs1466208;rs146102562;rs533455771	9;33;39;47
cg25938287	0.891451	0.943545	-0.0520938	0.0250645	0.999987	5	167988974	R	II	MIR103-1	TSS1500	opensea		rs548187319	23
cg20512925	0.762572	0.827157	-0.0645852	0.0255042	0.999987	15	48235115	F	II		IGR	opensea		rs578038658;rs545466623	19;32
cg13930557	0.850068	0.918275	-0.0682073	0.0256222	0.999987	9	139905509	F	II	ABCA2	Body	shore	chr9:139905818-139906459	rs200252232	23
cg10632094	0.0686368	0.122219	-0.0535825	0.0265298	0.999987	3	23244068	F	II	UBE2E2	TSS1500	island	chr3:23244050-23245071	rs567754078	7
cg12789680	0.399687	0.348416	0.0512711	0.027206	0.999987	17	8913175	R	II		IGR	opensea		rs536417123	42
cg00513208	0.450952	0.60176	-0.150808	0.0272224	0.999987	10	12085641	R	II	UPF2	TSS1500	shore	chr10:12084236-12085431	rs77249998	29
cg26623822	0.767641	0.694074	0.0735666	0.0277483	0.999987	7	130830095	F	II	MKLN1	Body	opensea		rs145771237;rs564916245;rs115936609;rs148945499	0;1;26;40
cg24360042	0.635516	0.573774	0.0617418	0.0279542	0.999987	5	122609742	F	II		IGR	opensea		rs147063325;rs537061054	35;42
cg27292667	0.537187	0.668344	-0.131158	0.0281051	0.999987	16	1049628	F	II		IGR	shore	chr16:1047494-1048070	rs546360679;rs2745132	22;49
cg07620831	0.775214	0.842895	-0.067681	0.0282816	0.999987	13	40359712	R	II	COG6	Body	opensea
cg15237829	0.804818	0.751272	0.0535462	0.0285093	0.999987	3	171102373	F	II	TNIK	Body	opensea		rs568436890;rs370771211	25;33
cg02326224	0.548313	0.653734	-0.105421	0.0297322	0.999987	15	81474451	R	II		IGR	opensea		rs537085633	1
cg01081584	0.364898	0.418223	-0.0533247	0.0297561	0.999987	15	40268610	R	II	EIF2AK4	Body	island	chr15:40268581-40269061	rs551253537;rs190988935	51;45
cg22934308	0.664904	0.614673	0.0502309	0.0301891	0.999987	2	177038617	R	II		IGR	shore	chr2:177039551-177039951	rs149736491;rs201841613	14;2
cg11921539	0.631999	0.531834	0.100165	0.0305207	0.999987	11	116328665	F	II		IGR	opensea		rs572162403;rs138897923	27;34
cg23529320	0.61592	0.557823	0.0580966	0.0308871	0.999987	1	35177216	F	II		IGR	opensea		rs586020;rs377242767;rs374233741;rs529401988;rs544178581;rs111917826;rs533165443;rs76049426	10;16;18;19;22;23;30;41
cg02482001	0.434768	0.533091	-0.0983225	0.0308883	0.999987	17	6338476	F	I	AIPL1	1stExon	opensea		rs377376064;rs547254896;rs567066655;rs538991807;rs559188574	0;2;16;43;50
cg26523866	0.599492	0.66195	-0.0624582	0.0312374	0.999987	1	189722103	R	II		IGR	opensea		rs10737561;rs530586721	27;11
cg02136533	0.771036	0.715207	0.0558286	0.0313322	0.999987	2	191116114	F	II	HIBCH	Body	opensea		rs544635556;rs560327244	8;46
cg12536527	0.489491	0.54631	-0.0568193	0.0316807	0.999987	7	81637024	F	II	CACNA2D1	Body	opensea		rs139439725	6
cg18353675	0.427565	0.480715	-0.0531504	0.0317758	0.999987	3	196260501	F	II		IGR	opensea		rs547359516;rs73076835;rs571558018	0;11;19
cg25541928	0.491826	0.436969	0.0548565	0.0325011	0.999987	15	51973199	R	II	SCG3	TSS1500	shore	chr15:51973533-51973838	rs575507702;rs184572197;rs79026409	43;22;15
cg10427868	0.262386	0.392195	-0.129808	0.0326822	0.999987	10	80936798	F	II	ZMIZ1	5'UTR	opensea		rs191083744;rs7910559;rs374592106;rs539003988;rs111696682	4;11;29;36;45
cg01512447	0.0558337	0.21294	-0.157106	0.0332163	0.999987	15	68112019	R	II	SKOR1	TSS200	shore	chr15:68113241-68113520	rs192562091;rs182214356	40;1
cg05636015	0.798134	0.88059	-0.0824556	0.0333572	0.999987	5	1073787	F	II	SLC12A7	Body	island	chr5:1073560-1074023	rs564599238;rs142627688;rs547552720;rs146019944;rs139976027;rs143536772;rs146800575	0;1;15;16;19;24;42
cg20843277	0.528116	0.585687	-0.0575706	0.0334398	0.999987	11	70672365	F	I	SHANK2	Body	shore	chr11:70672834-70673055	rs576730951;rs114233235;rs3019835;rs117458031;rs541801683	0;21;34;47;51
cg04398451	0.66124	0.753927	-0.0926876	0.0338292	0.999987	17	18023971	R	I	MYO15A	Body	island	chr17:18022195-18024868
cg07234508	0.55445	0.614632	-0.0601826	0.0344044	0.999987	8	82395948	R	II	FABP4	TSS1500	opensea		rs190623800	32
cg14310958	0.76713	0.699241	0.0678896	0.034424	0.999987	10	102732605	R	II	SEMA4G	5'UTR	shelf	chr10:102729299-102729710	rs563225955	40
cg04354002	0.498122	0.550522	-0.0523997	0.0353541	0.999987	17	8777762	R	II		IGR	opensea		rs559343094	2
cg22090544	0.687208	0.635031	0.0521773	0.0358066	0.999987	14	31621063	F	II	HECTD1	Body	opensea		rs117146878;rs548234707;rs569911162	0;1;29
cg26783079	0.368874	0.41946	-0.0505861	0.0363083	0.999987	1	2434058	F	I	PLCH2	Body	island	chr1:2433648-2434065	rs530942332;rs550071368	3;7
cg24556252	0.557248	0.611758	-0.05451	0.036553	0.999987	11	31149217	F	II		IGR	opensea
cg02959988	0.756563	0.812311	-0.0557485	0.0365859	0.999987	1	40075124	R	I		IGR	opensea		rs527900515	45
cg03048372	0.547801	0.602689	-0.0548881	0.0373173	0.999987	12	124929991	R	I	NCOR2	Body	island	chr12:124929872-124930161	rs572041862;rs112529322;rs542632239;rs11611457;rs558108165;rs547076427;rs186168033;rs191085763	40;35;30;29;26;24;11;8
cg25033646	0.180578	0.231087	-0.0505092	0.0376099	0.999987	1	21649330	F	II	ECE1	Body	opensea		rs138699135	0
cg07962338	0.205319	0.259038	-0.0537197	0.0376271	0.999987	19	53540902	F	I		IGR	island	chr19:53540735-53541233	rs569610491;rs147296723;rs548975554	5;16;18
cg12925881	0.376919	0.322812	0.054107	0.03768	0.999987	4	26050407	F	II		IGR	opensea		rs541542218;rs561801014;rs10713774;rs527879749	6;23;44;45
cg23493787	0.383994	0.438363	-0.0543687	0.0388929	0.999987	8	134829084	R	I		IGR	opensea		rs573466253;rs542397608	31;4
cg09296044	0.106446	0.215999	-0.109553	0.0398998	0.999987	15	43477606	R	I	CCNDBP1	1stExon	island	chr15:43477588-43477816	rs569022341;rs115879327;rs554504473;rs574591264;rs533720876	49;20;11;6;2
cg07856962	0.344537	0.416293	-0.0717555	0.0399103	0.999987	21	44864361	R	I		IGR	island	chr21:44863910-44864601	rs573073748;rs530471653;rs377116439;rs567409075;rs373733805	20;13;10;8;2
cg16496269	0.325448	0.383817	-0.0583692	0.0400481	0.999987	16	84541118	F	II		IGR	shelf	chr16:84538884-84539115	rs28662179	26
cg25983531	0.565643	0.618756	-0.0531136	0.0403161	0.999987	7	36765142	R	II	AOAH	TSS1500	opensea		rs547527389;rs570613340	42;2
cg01458484	0.131513	0.242494	-0.110982	0.04102	0.999987	6	30689681	F	II	TUBB	Body	shore	chr6:30687941-30688213	rs114770737;rs560931862	16;36
cg23788374	0.844996	0.793059	0.051937	0.0410432	0.999987	10	114498704	F	II	VTI1A	Body	opensea		rs143178864;rs564473153;rs115546151	0;11;37
cg20696730	0.338357	0.420256	-0.0818991	0.0413619	0.999987	11	107590464	F	II		IGR	opensea		rs547016469;rs73559673;rs578100014	9;17;44
cg09255157	0.83751	0.781621	0.0558894	0.0427201	0.999987	4	106553472	F	II	ARHGEF38	Body	opensea		rs538389807;rs555081484	7;48
cg07147285	0.592838	0.504632	0.0882057	0.0430393	0.999987	16	58282922	R	II	CCDC113	TSS1500	shore	chr16:58283703-58284084
cg16189091	0.473763	0.599558	-0.125795	0.0431633	0.999987	10	134896912	F	II		IGR	island	chr10:134896690-134897151	rs190839556	15
cg19360316	0.206645	0.290844	-0.084199	0.0431719	0.999987	17	21029189	F	II	DHRS7B	TSS1500	shore	chr17:21030056-21030814
cg12280242	0.779246	0.850899	-0.0716531	0.0440412	0.999987	4	4112056	F	I		IGR	shelf	chr4:4108734-4109499	rs373537219;rs7437796;rs530126371;rs13152753;rs56215817;rs55768037;rs199536375;rs551697563	1;7;12;17;18;25;45;51
cg27566805	0.565368	0.469472	0.0958963	0.0443644	0.999987	1	216596808	R	II	USH2A	TSS200	opensea		rs576265929	48
cg11745455	0.859728	0.809309	0.0504188	0.04445	0.999987	5	93873436	F	II	KIAA0825	5'UTR	opensea		rs184640543	26
cg02711929	0.162153	0.224237	-0.0620839	0.0447718	0.999987	10	124220396	F	II	HTRA1	TSS1500	island	chr10:124220338-124222240
cg10156055	0.557329	0.610855	-0.053526	0.0450859	0.999987	2	86440464	R	II	MRPL35	3'UTR	opensea		rs3087642;rs144717476;rs73946347	30;2;1
cg15293181	0.710301	0.650098	0.0602028	0.0455347	0.999987	2	1166311	R	II	SNTG2	Body	shelf	chr2:1163016-1163820	rs73171704;rs528579569;rs111727584;rs74636060;rs115061570	19;18;3;2;1
cg24907183	0.794055	0.730418	0.0636366	0.0465859	0.999987	1	72707301	R	II	NEGR1	Body	opensea		rs139419419;rs531366139	26;25
cg01309118	0.329336	0.427025	-0.0976888	0.0470185	0.999987	2	177270317	R	II		IGR	opensea
cg15677797	0.163224	0.274594	-0.111371	0.0472716	0.999987	2	10184277	R	I	KLF11	5'UTR	island	chr2:10182635-10184702
cg01778455	0.540825	0.593133	-0.052308	0.047641	0.999987	9	137704080	R	II	COL5A1	Body	opensea		rs572201975;rs10745387;rs557714620	25;24;21

## Sheet: Supplementary Table 18
Supplementary Table 18. Differential methylated CpG sites between postprandial and fasting in T2D group. Sites were identified with a pvalue <0.05 and delta beta greater than +0.05 or less than -0.05.
CG ID	Beta Value SF-T2D Postprandial	Beta Value SF-T2D Fasting	deltaBeta	P-Value	adjusted P-value	Chromosome	Pair base	Strand	Type of Illumina probe	Gene Symbol	Feature	CGI	UCSC Islands Name	SNP ID	SNP Distance
cg13868520	0.563676	0.508776	0.0548998	9.65073e-06	0.927848	1	12139206	F	II	TNFRSF8	Body	opensea		rs532695262;rs552877251;rs115248175;rs533788001	0;1;44;45
cg10179300	0.572075	0.51786	0.0542148	0.000349084	0.927848	5	14147618	F	II	TRIO	Body	shelf	chr5:14143017-14145350	rs551736472;rs188810117;rs537360487;rs554909007	2;9;26;44
cg21846888	0.878382	0.936731	-0.0583495	0.000363575	0.927848	11	6415963	R	II	SMPD1	3'UTR	opensea		rs138499616;rs12273714;rs142942704	45;37;34
cg10555800	0.311971	0.261653	0.0503178	0.000375238	0.927848	1	168356606	F	II		IGR	opensea		rs542562734;rs561208840	11;51
cg13976356	0.483658	0.427487	0.0561707	0.000399704	0.927848	7	150872035	F	II		IGR	island	chr7:150870831-150872036
cg06397398	0.5565	0.506021	0.0504793	0.000511623	0.927848	19	54023732	R	II	ZNF331	TSS1500	shore	chr19:54023868-54024560	rs117252949;rs146321385	43;30
cg11750580	0.562472	0.504815	0.0576565	0.000539105	0.927848	1	46088336	F	II	CCDC17	Body	island	chr1:46088194-46089142	rs545894657;rs370636981;rs531847804	28;29;34
cg00456557	0.666933	0.616368	0.0505647	0.000548775	0.927848	6	74008688	F	II	C6orf147	Body	shore	chr6:74008820-74009456	rs73462542	51
cg22272668	0.511802	0.457066	0.0547358	0.000594795	0.927848	7	148460449	F	II	CUL1	Body	opensea		rs574575449	42
cg25556579	0.475388	0.419425	0.055963	0.000638356	0.927848	12	114829194	F	II	TBX5	Body	opensea		rs76418271;rs75874163;rs560229898;rs527582937	1;25;36;48
cg08735200	0.741344	0.79252	-0.0511759	0.000649725	0.927848	16	28194832	F	II	XPO6	Body	opensea		rs564852477;rs74014247	1;10
cg02674465	0.861794	0.807593	0.0542011	0.000654702	0.927848	7	4786986	F	II	FOXK1	Body	island	chr7:4786761-4786987	rs553393234;rs80343598;rs111528568;rs563922076;rs537193213;rs543671225	1;13;23;32;41;48
cg18483459	0.476336	0.426171	0.0501649	0.000659079	0.927848	2	203294144	R	II	BMPR2	Body	opensea		rs551251203	45
cg09556286	0.570523	0.514692	0.0558312	0.00072801	0.927848	6	47010177	F	II	GPR110	TSS200	opensea		rs533347398;rs551828971	0;51
cg16149820	0.610908	0.372884	0.238024	0.000850209	0.927848	6	164251509	R	II		IGR	shelf	chr6:164255450-164256062	rs530200976	30
cg05806819	0.238535	0.350839	-0.112304	0.000948781	0.927848	11	132432637	F	II	OPCML	Body	opensea		rs80319607;rs192652400	12;42
cg01734772	0.333172	0.63391	-0.300739	0.000993625	0.927848	7	65723664	F	II	TPST1	Body	opensea		rs184916318;rs531035357;rs144150383;rs147587670	0;27;35;48
cg14088282	0.366979	0.309874	0.0571044	0.00122636	0.927848	1	222003220	R	II		IGR	opensea		rs142649478	13
cg06083506	0.47443	0.42362	0.0508099	0.00124193	0.927848	7	115912039	F	II		IGR	opensea		rs139988467;rs149843918;rs75812285;rs545270706	0;1;6;19
cg21540984	0.755811	0.696798	0.0590134	0.00130697	0.927848	15	70996031	F	II	UACA	Body	opensea		rs531141679	40
cg00409309	0.671807	0.618664	0.0531431	0.00138445	0.927848	6	32783551	F	II	HLA-DOB	Body	opensea
cg26843783	0.449182	0.389355	0.0598273	0.0015129	0.927848	6	27482641	F	II		IGR	shore	chr6:27482888-27483089	rs537690565;rs191887135	26;39
cg06793162	0.873864	0.821619	0.0522451	0.00154274	0.927848	6	32452388	R	II		IGR	opensea		rs2395207;rs572528785;rs538809264;rs71543453;rs71565339	50;48;44;29;12
cg09533074	0.607034	0.660829	-0.0537946	0.00161938	0.927848	4	148182508	F	II		IGR	opensea		rs185865434	49
cg04911366	0.478608	0.418631	0.059977	0.00168542	0.927848	3	129168585	R	I	IFT122	5'UTR	opensea		rs181542062;rs185673123	32;18
cg08319019	0.142834	0.219498	-0.0766643	0.00244317	0.927848	2	214017104	F	II	IKZF2	TSS1500	island	chr2:214016357-214017105	rs10209675	13
cg17387838	0.722645	0.670335	0.05231	0.00249602	0.927848	19	54515811	R	II	CACNG6	3'UTR	shore	chr19:54515094-54515342
cg09829179	0.40872	0.35735	0.0513704	0.00250005	0.927848	2	55812648	F	II	PPP4R3B	Body	opensea		rs549779600	0
cg23250407	0.759094	0.708073	0.0510206	0.0025639	0.927848	14	78223959	R	II	SNW1	Body	shelf	chr14:78227054-78227575	rs187508164;rs193266014;rs184744598	50;40;2
cg06961429	0.634213	0.698221	-0.0640087	0.00271049	0.927848	14	101493361	R	II	MIR329-2	TSS200	opensea		rs149852637;rs527245720;rs79725671	47;46;2
cg00214395	0.516084	0.462442	0.0536413	0.00271216	0.927848	3	149167242	F	II		IGR	opensea		rs571964321;rs540673193;rs564798098	0;48;49
cg05179986	0.770529	0.836275	-0.0657465	0.00303832	0.927848	6	151547145	F	II		IGR	opensea		rs546786181;rs560414510	6;35
cg00954878	0.55688	0.684491	-0.12761	0.00305295	0.927848	2	19553950	F	II	OSR1	5'UTR	shore	chr2:19555789-19558403	rs539671561;rs556686999	0;40
cg19079351	0.473465	0.420493	0.0529721	0.00332901	0.927848	10	61126168	R	II		IGR	shelf	chr10:61122306-61122536	rs185471673;rs190322917	42;2
cg12094129	0.489611	0.644107	-0.154496	0.00352189	0.927848	2	64356545	F	II	PELI1	5'UTR	opensea		rs7558544	29
cg03259742	0.376743	0.325817	0.0509258	0.00354524	0.927848	12	25354328	R	II	LYRM5	5'UTR	opensea
cg19277516	0.448648	0.393505	0.0551427	0.00389573	0.927848	1	94235220	F	II		IGR	opensea
cg09100271	0.458142	0.40606	0.0520817	0.00404307	0.927848	8	48675911	R	II		IGR	shore	chr8:48676838-48677109	rs374998718;rs199820319;rs544524745;rs182240443	27;16;2;1
cg09396832	0.66122	0.712557	-0.0513362	0.00404451	0.927848	11	43734267	R	II	HSD17B12	Body	opensea		rs530919452;rs548756620;rs560795225;rs4755734;rs116655035	41;37;29;8;7
cg24556252	0.614081	0.562173	0.0519076	0.00426831	0.927848	11	31149217	F	II		IGR	opensea
cg12303318	0.479057	0.420018	0.0590387	0.00432704	0.927848	6	130031784	F	II	ARHGAP18	TSS1500	opensea		rs560627244;rs527860213	4;14
cg01059717	0.661088	0.60303	0.0580576	0.00441521	0.927848	2	242518104	F	II		IGR	shore	chr2:242519162-242519635	rs532543471;rs141852819;rs541562097;rs559573426;rs187947819	0;1;1;13;41
cg13589218	0.351532	0.294925	0.0566063	0.00470722	0.927848	7	4783964	F	I	FOXK1	Body	shore	chr7:4784820-4785058	rs188637234	37
cg07200421	0.654247	0.602846	0.0514015	0.00488315	0.927848	8	124693396	F	II	ANXA13	3'UTR	opensea		rs554928218;rs4471017;rs201780457;rs3739283	1;14;47;48
cg21193744	0.561532	0.503875	0.0576562	0.00501099	0.927848	8	6405105	R	II	ANGPT2	Body	opensea		rs546199329;rs183551916;rs538571755;rs558450366;rs115997957;rs188787853;rs192121403	31;30;24;19;10;5;1
cg21047322	0.59085	0.65288	-0.0620295	0.00505229	0.927848	6	151666620	F	II	AKAP12	Body	shelf	chr6:151662605-151663056	rs184079302;rs530385753	24;32
cg18157505	0.571163	0.622316	-0.0511531	0.00529655	0.927848	1	198609502	R	II	PTPRC	Body	opensea		rs149014641;rs115688042	43;19
cg10979364	0.63976	0.587213	0.0525466	0.0054087	0.927848	5	14038630	F	II		IGR	opensea		rs148916627;rs538465364;rs556850944;rs113189288	0;33;36;37
cg13534438	0.648882	0.592301	0.0565804	0.00549043	0.927848	3	197229854	R	II		IGR	shelf	chr3:197225631-197226150	rs183234794;rs549098920	51;1
cg24161520	0.780894	0.831938	-0.0510437	0.00570542	0.927848	15	101600194	F	II	LRRK1	Body	opensea		rs113667379;rs538349306;rs74040272;rs115073765;rs143623976	1;19;22;23;34
cg21595813	0.685019	0.73666	-0.0516408	0.00581512	0.927848	7	23937204	R	II		IGR	opensea		rs10225926	8
cg22858044	0.662806	0.605198	0.0576078	0.00586152	0.927848	9	33934985	R	II	UBAP2	TSS1500	opensea		rs542474436;rs559534758;rs112114544	23;3;1
cg02865675	0.691132	0.639399	0.0517326	0.00586208	0.927848	6	168479649	F	II	FRMD1	1stExon	island	chr6:168479566-168479809	rs146200905;rs139214960;rs150027817;rs200270419;rs201418808	0;1;15;28;49
cg20656503	0.674167	0.744904	-0.0707372	0.00622575	0.927848	10	111233205	R	II		IGR	opensea		rs530203091	2
cg07894586	0.766945	0.715646	0.0512993	0.00643764	0.927848	2	86022699	R	II		IGR	opensea		rs571617134	2
cg03421510	0.626823	0.575845	0.0509777	0.00665107	0.927848	12	92304897	F	II		IGR	opensea		rs117824206	40
cg12900115	0.627918	0.714964	-0.0870458	0.00669222	0.927848	15	38468492	F	II		IGR	opensea		rs151231094	18
cg13148151	0.587482	0.643294	-0.0558121	0.0067023	0.927848	3	45637978	R	II	LIMD1	Body	shelf	chr3:45635090-45635932	rs554676959	1
cg06093355	0.509982	0.457607	0.0523757	0.00693862	0.927848	2	46547693	F	II	EPAS1	Body	opensea		rs371598937	30
cg20447485	0.647164	0.705669	-0.0585044	0.00713265	0.927848	5	132040051	F	II	KIF3A	Body	opensea		rs533371412;rs12186803	0;18
cg27110886	0.392836	0.502008	-0.109173	0.0072296	0.927848	10	99734912	F	II	CRTAC1	Body	opensea
cg11238352	0.732286	0.677966	0.0543196	0.00752523	0.927848	1	59609170	F	II	LOC729467	Body	shelf	chr1:59612407-59612723	rs551894082	49
cg01354851	0.73321	0.678316	0.0548931	0.00757611	0.927848	6	13364554	R	II	GFOD1	3'UTR	shore	chr6:13364999-13365949	rs527378751;rs548036936;rs553948;rs139447302	51;33;7;1
cg14873022	0.479814	0.420368	0.0594462	0.00767042	0.927848	4	146841701	F	II	ZNF827	Body	opensea		rs549629217;rs570195157;rs112481665;rs148280056;rs558752486;rs147462133	0;1;10;21;24;41
cg16240683	0.451505	0.391119	0.0603863	0.00777676	0.927848	1	23697258	R	II	C1orf213	3'UTR	shore	chr1:23694690-23696050	rs565435744;rs532587111	29;8
cg17950169	0.570914	0.677876	-0.106963	0.00778853	0.927848	1	226067900	F	II	TMEM63A	5'UTR	shore	chr1:226069605-226070898	rs147789355	1
cg00320608	0.56671	0.511286	0.0554239	0.00781966	0.927848	2	29116256	F	II	WDR43	TSS1500	shore	chr2:29117366-29118025
cg23514374	0.475049	0.423659	0.0513895	0.00784789	0.927848	11	128372328	F	II	ETS1	Body	opensea
cg16539040	0.763135	0.818064	-0.0549296	0.00819427	0.927848	6	150973480	F	II	PLEKHG1	5'UTR	opensea
cg03670441	0.734249	0.786082	-0.051833	0.0082457	0.927848	12	27094081	F	II	FGFR1OP2	5'UTR	shelf	chr12:27091158-27091857
cg16219124	0.676803	0.822898	-0.146095	0.00844281	0.927848	5	1338438	F	II	CLPTM1L	Body	shore	chr5:1339662-1340082	rs141223298;rs150766461;rs529576042	0;10;50
cg03106852	0.552948	0.501494	0.0514534	0.00862551	0.927848	6	112555546	F	II	LAMA4	Body	opensea		rs148033825;rs556704459;rs569086824;rs539364054;rs117809014	22;25;32;47;51
cg00120932	0.614676	0.668796	-0.0541201	0.00899278	0.927848	6	30079436	R	I	TRIM31	Body	opensea		rs201869087;rs199773605	16;8
cg12493071	0.714507	0.661895	0.0526121	0.00926869	0.927848	5	54254936	R	II		IGR	opensea		rs182325651	2
cg13405775	0.558733	0.492599	0.066134	0.00965281	0.927848	22	32599648	F	II	RFPL2	TSS200	opensea		rs567328592;rs140438342	1;35
cg03783391	0.489112	0.434938	0.0541738	0.00971907	0.927848	10	13908414	F	II	FRMD4A	Body	opensea		rs185047038	51
cg00108282	0.38006	0.329412	0.0506478	0.00980327	0.927848	7	845047	F	II		IGR	opensea		rs73038184	47
cg14470337	0.550999	0.460521	0.0904776	0.0102199	0.927848	8	37851401	F	II		IGR	opensea		rs118010869;rs537040581;rs558872031;rs570860066	22;30;38;51
cg16908208	0.626874	0.681331	-0.0544566	0.0102279	0.927848	12	128782880	R	II	TMEM132C	Body	opensea		rs533251077;rs549906751	40;8
cg17553149	0.354526	0.298198	0.0563274	0.0104632	0.927848	6	27483069	F	I		IGR	island	chr6:27482888-27483089	rs80099637;rs529047143	17;45
cg27002303	0.645209	0.589446	0.0557631	0.0105505	0.927848	10	93335196	R	II	LOC100188947	Body	opensea
cg23475489	0.653774	0.601635	0.0521386	0.0107575	0.927848	8	16142199	F	II		IGR	opensea		rs143502689;rs4316153;rs536060471;rs555654342	0;26;31;35
cg05834354	0.6223	0.566225	0.0560755	0.0108356	0.927848	11	3116865	F	II	OSBPL5	Body	shore	chr11:3114760-3115028	rs565417345;rs532400590;rs150518827	5;44;47
cg16222850	0.561178	0.682074	-0.120896	0.0111988	0.927848	15	64989523	R	II	OAZ2	Body	opensea		rs370713401;rs541931948	35;2
cg15108060	0.833199	0.890139	-0.0569397	0.0112582	0.927848	13	48974707	F	II	RB1	Body	opensea		rs9562819	35
cg18459152	0.567349	0.516274	0.0510748	0.0114154	0.927848	5	75986921	R	II	IQGAP2	Body	opensea
cg05756754	0.47677	0.426206	0.0505636	0.0115308	0.927848	13	98885809	F	II	FARP1	Body	opensea		rs577157320;rs9556915	9;32
cg17686260	0.47811	0.576553	-0.0984425	0.0115899	0.927848	10	131412764	R	II	MGMT	Body	opensea		rs61746262;rs141959529;rs11817612;rs538903548;rs61482214	28;18;17;2;1
cg18327147	0.809022	0.859601	-0.0505789	0.012026	0.927848	10	133087111	F	I	TCERG1L	Body	opensea		rs71478079;rs77657820	12;35
cg03954144	0.463133	0.405372	0.0577608	0.0121153	0.927848	13	20751679	F	I		IGR	island	chr13:20751256-20751946	rs12871728	28
cg12547847	0.543547	0.49323	0.0503166	0.0126252	0.927848	16	87232483	R	II		IGR	opensea		rs150025040;rs536056755;rs554372316	48;11;10
cg05946920	0.337531	0.399696	-0.0621647	0.01275	0.927848	22	38005270	F	II	GGA1	Body	island	chr22:38004443-38005271	rs144753507;rs552739568	0;26
cg04285177	0.60917	0.553389	0.0557812	0.0131393	0.927848	9	139331410	R	II	INPP5E	Body	shore	chr9:139332839-139334501
cg21575235	0.649057	0.702406	-0.0533492	0.0132669	0.927848	1	212505404	R	II	PPP2R5A	Body	opensea		rs546565605;rs191856660;rs538902011	8;2;1
cg20843277	0.526734	0.469286	0.0574476	0.0133438	0.927848	11	70672365	F	I	SHANK2	Body	shore	chr11:70672834-70673055	rs576730951;rs114233235;rs3019835;rs117458031;rs541801683	0;21;34;47;51
cg07104639	0.616029	0.673217	-0.0571883	0.0135828	0.927848	20	15125595	F	II	MACROD2	Body	opensea		rs181243923;rs577571168	0;1
cg17647823	0.562604	0.502693	0.0599112	0.0139215	0.927848	2	47290974	R	II	TTC7A	Body	opensea		rs142399285;rs539922313;rs115407135;rs573746555;rs544542029	39;28;7;2;1
cg10943921	0.464932	0.413889	0.0510431	0.0139368	0.927848	3	129279429	F	II	PLXND1	Body	opensea		rs1872115;rs528782088;rs201381251;rs547266326	0;1;30;34
cg24076537	0.632838	0.582732	0.0501062	0.0142197	0.927848	4	139858980	F	II		IGR	opensea		rs574801171;rs542473756;rs567706507;rs4863613	0;1;4;9
cg00066750	0.508846	0.586231	-0.0773846	0.0147952	0.927848	6	126080132	F	II	HEY2	Body	shore	chr6:126080334-126080831	rs143945370;rs3734640;rs3734639;rs554785398	18;37;38;41
cg23496906	0.573161	0.523067	0.050094	0.0154123	0.927848	3	23916688	F	II	UBE2E1	Body	opensea		rs550870378	0
cg24933127	0.100744	0.183387	-0.0826435	0.0156704	0.927848	1	217263507	R	II	ESRRG	TSS1500	shore	chr1:217262998-217263214	rs550323810;rs570059836;rs529309070;rs11572388	51;41;9;1
cg10024138	0.647361	0.753329	-0.105968	0.0164053	0.927848	10	135158947	F	II		IGR	opensea		rs572948537;rs189784661;rs558551337;rs77290480;rs7475471	1;25;26;27;34
cg18641463	0.563788	0.511522	0.0522663	0.0166733	0.927848	7	2144579	F	I	MAD1L1	Body	opensea		rs573596714	41
cg13489205	0.520748	0.470516	0.0502316	0.0168143	0.927848	7	120724877	F	II	CPED1	Body	opensea		rs146798313;rs561130639;rs530080043	1;45;46
cg00693915	0.519149	0.569177	-0.0500279	0.0169482	0.927848	1	24290099	R	II		IGR	shelf	chr1:24285785-24286701	rs61772970;rs34796864	24;13
cg04278168	0.570221	0.519497	0.0507238	0.0171225	0.927848	10	124578263	R	II		IGR	island	chr10:124578126-124578443	rs182460746;rs12414034	44;26
cg11118198	0.514429	0.461762	0.0526672	0.0186194	0.927848	8	128403369	F	II		IGR	opensea		rs142585918;rs376779440;rs541351734	1;37;40
cg13389211	0.483273	0.430892	0.0523813	0.019011	0.927848	17	78027740	R	II	CCDC40	Body	opensea		rs534884536	2
cg00575153	0.316755	0.367354	-0.0505985	0.0191854	0.927848	8	145047469	R	I	PLEC1	Body	island	chr8:145047293-145052305	rs559151753	23
cg04251911	0.830829	0.882265	-0.0514367	0.0193267	0.927848	10	134119061	F	II	STK32C	Body	shore	chr10:134120447-134122422	rs532205831	50
cg04573872	0.717922	0.768073	-0.0501507	0.0202939	0.927848	1	26516623	F	II	CATSPER4	TSS1500	opensea		rs138323349;rs528197126	1;15
cg08419350	0.441954	0.5031	-0.0611452	0.0205113	0.927848	18	10291897	F	I		IGR	opensea		rs17531595	12
cg04824469	0.632475	0.740028	-0.107552	0.0213573	0.927848	14	41469306	R	II		IGR	opensea		rs529366317	32
cg06180152	0.20989	0.277157	-0.0672668	0.0218872	0.927848	6	30043492	R	II	RNF39	1stExon	island	chr6:30042918-30043500	rs11758516	8
cg03004329	0.472819	0.525299	-0.0524799	0.0222934	0.927848	15	86683313	R	II		IGR	opensea		rs184518503;rs62012442;rs74698164;rs568626783	32;31;24;14
cg01588464	0.250077	0.374834	-0.124757	0.0225452	0.927848	1	182360063	R	II	GLUL	5'UTR	island	chr1:182359697-182361563	rs575294631	49
cg11041239	0.826364	0.889873	-0.0635094	0.0227825	0.927848	8	66548737	R	II		IGR	shelf	chr8:66546058-66546400	rs112806046	25
cg21718086	0.664834	0.753853	-0.0890189	0.0231433	0.927848	7	154684051	R	II	DPP6	Body	shore	chr7:154684402-154684630	rs549716735;rs186233086	34;3
cg14519323	0.361502	0.462021	-0.100519	0.0238862	0.927848	9	37432946	R	II	GRHPR	Body	opensea		rs561243268;rs117341584	2;1
cg01124132	0.541971	0.467171	0.0748007	0.025054	0.927848	22	32599511	F	II	RFPL2	TSS200	opensea		rs574605321;rs542369262;rs117148492	0;22;29
cg09998988	0.70947	0.77771	-0.0682407	0.0251807	0.927848	19	8311167	R	II	CERS4	5'UTR	opensea		rs112785141	2
cg18066690	0.79509	0.744369	0.0507213	0.0253022	0.927848	8	48344060	R	II	KIAA0146	Body	opensea		rs142157159	43
cg14008998	0.65956	0.608365	0.0511944	0.0254984	0.927848	14	64542631	R	II	SYNE2	Body	opensea		rs189261139	2
cg25431399	0.473676	0.417621	0.0560549	0.0255347	0.927848	3	160117091	F	I	IFT80	1stExon	island	chr3:160117012-160118878	rs148511727;rs541664796;rs559709322;rs111824059	6;11;39;45
cg07912251	0.459117	0.517466	-0.0583489	0.0258669	0.927848	12	107712194	R	I	BTBD11	TSS200	island	chr12:107711603-107714107
cg01130040	0.741744	0.807873	-0.0661289	0.026013	0.927848	1	26225987	R	II	STMN1	Body	opensea		rs139587528	14
cg26323077	0.709447	0.586333	0.123114	0.0261063	0.927848	11	95831121	R	II	MAML2	Body	opensea
cg07752120	0.692875	0.637955	0.0549202	0.0265803	0.927848	5	70746259	R	I		IGR	opensea
cg09169779	0.445719	0.393841	0.051878	0.0292399	0.927848	13	20751710	F	II		IGR	island	chr13:20751256-20751946	rs370048948	35
cg26461477	0.79668	0.847958	-0.0512781	0.0292888	0.927848	4	69924245	F	II		IGR	opensea		rs532081778;rs142582692	1;3
cg04111992	0.474958	0.424089	0.0508693	0.0295064	0.927848	7	158790115	F	II		IGR	shore	chr7:158789486-158790019	rs60992313;rs139493474	12;41
cg05845689	0.284431	0.387224	-0.102793	0.0301256	0.927848	11	67499849	F	II		IGR	opensea		rs191858713;rs542933303	1;30
cg01672987	0.674464	0.754224	-0.0797594	0.0307045	0.927848	6	123391338	R	II	CLVS2	3'UTR	opensea		rs555719810;rs112717671	42;29
cg17120578	0.858528	0.944909	-0.0863816	0.0313253	0.927848	8	38329836	F	II		IGR	shelf	chr8:38325091-38326374	rs113386162;rs34873882	11;19
cg18310072	0.666258	0.606605	0.0596532	0.0314208	0.927848	5	1951059	R	II		IGR	shore	chr5:1948994-1949227	rs568764857;rs536141657;rs143639118;rs557628336;rs569471949	46;45;36;30;8
cg03823686	0.0482495	0.106748	-0.0584988	0.0315427	0.927848	7	14942543	R	II		IGR	opensea		rs537072738	29
cg21189480	0.711022	0.764252	-0.0532301	0.0317362	0.927848	9	34622187	R	II	ARID3C	Body	shore	chr9:34623512-34624081	rs551228728;rs10972172;rs551805981;rs565559616	31;23;17;1
cg16515546	0.836187	0.752929	0.0832572	0.0321878	0.927848	16	1022411	R	II	LMF1	TSS1500	shore	chr16:1020219-1021303	rs561341821;rs182463906;rs543767618;rs4984624	33;18;2;1
cg15851958	0.68746	0.749222	-0.0617622	0.0323545	0.927848	14	23487079	F	II		IGR	opensea		rs548802285;rs8021195;rs190691864	3;7;20
cg09091185	0.680626	0.735538	-0.0549114	0.032434	0.927848	16	936993	R	I	LMF1	Body	opensea		rs377639084	5
cg13455998	0.776688	0.832071	-0.0553832	0.0325843	0.927848	9	131944313	R	II		IGR	shelf	chr9:131936269-131941021	rs565873723	2
cg24747122	0.547248	0.494971	0.0522768	0.0326172	0.927848	17	63053929	R	II	GNA13	TSS1500	shore	chr17:63051893-63053355	rs10674889	38
cg26284114	0.64125	0.591036	0.0502141	0.0330421	0.927848	7	113749508	F	II	FOXP2	Body	opensea		rs138969536	0
cg07365439	0.557264	0.506156	0.0511081	0.0335259	0.927848	13	19581746	F	II	LINC00442	TSS1500	opensea		rs544850102;rs191987195;rs4770566	1;11;29
cg05679760	0.563697	0.628725	-0.0650276	0.0336681	0.927848	11	72711174	R	II	FCHSD2	Body	opensea
cg26651933	0.64961	0.588856	0.0607539	0.034329	0.927848	16	87232480	F	II		IGR	opensea		rs180866134	45
cg20901711	0.754451	0.807976	-0.0535245	0.0346579	0.927848	2	238033686	F	II		IGR	opensea		rs368237232;rs557489056;rs56204973	0;1;13
cg23970458	0.680455	0.775992	-0.0955371	0.0349063	0.927848	1	168453196	F	II		IGR	opensea		rs10918903;rs71587016;rs10918904;rs10918905;rs143309987	8;8;9;46;50
cg07234508	0.603423	0.55079	0.0526323	0.0349092	0.927848	8	82395948	R	II	FABP4	TSS1500	opensea		rs190623800	32
cg00497046	0.727695	0.806053	-0.078358	0.0352621	0.927848	7	676094	F	II	PRKAR1B	Body	island	chr7:675569-676095	rs183810310;rs368268945	10;31
cg00534022	0.772647	0.825772	-0.0531252	0.0353713	0.927848	2	8686087	R	II		IGR	opensea		rs191691893;rs531017519;rs140255155	37;23;1
cg05365033	0.595117	0.543636	0.0514807	0.0358784	0.927848	19	18889003	R	I	CRTC1	3'UTR	shore	chr19:18888032-18888969	rs566028118;rs534871352	30;2
cg17972105	0.41431	0.495494	-0.0811845	0.0360584	0.927848	7	22485718	R	II	MGC87042	Body	opensea		rs187581536;rs551971400;rs192652451;rs183406436	36;15;6;1
cg18906028	0.649095	0.597918	0.0511773	0.0369733	0.927848	5	140238079	R	II	PCDHA6	Body	shore	chr5:140236862-140237891	rs73793505	26
cg24114899	0.650037	0.702299	-0.0522621	0.0374355	0.927848	1	47901721	R	II	MGC12982	TSS1500	shore	chr1:47902793-47905518	rs146529604;rs141097619;rs529465934	36;2;1
cg20258698	0.544261	0.594996	-0.0507354	0.037514	0.927848	7	47556811	F	II	TNS3	5'UTR	opensea		rs183809124;rs558157987	25;43
cg21297282	0.659738	0.713311	-0.0535726	0.0376521	0.927848	1	77525228	R	II	ST6GALNAC5	Body	opensea		rs59425853;rs199719;rs144587444;rs561341315;rs573340109	28;19;5;2;1
cg27625491	0.402793	0.350486	0.0523078	0.0392749	0.927848	7	80266930	F	II	CD36	TSS1500	opensea		rs141397180;rs185045392;rs568103056;rs111507476;rs189155168;rs556780189	15;25;29;34;34;41
cg03622411	0.646253	0.698082	-0.0518292	0.0401627	0.927848	8	68644689	F	II	CPA6	Body	opensea		rs570647244;rs189009598	5;31
cg05987705	0.536422	0.663178	-0.126756	0.041455	0.927848	6	138204169	R	II	TNFAIP3	3'UTR	opensea
cg15852125	0.794457	0.853442	-0.0589849	0.0418182	0.927848	12	52967677	R	II	KRT74	TSS200	opensea
cg18626478	0.819592	0.891054	-0.0714618	0.0429112	0.927848	2	205591269	R	II	PARD3B	Body	opensea		rs569291637;rs536745720;rs554498180;rs112611751;rs141225028	51;47;16;4;2
cg09775238	0.803584	0.752815	0.0507688	0.0442573	0.927848	16	86580410	R	II	MTHFSD	Body	opensea		rs575208588;rs188008464;rs557697933;rs149786522;rs371939456	38;29;27;17;16
cg01095518	0.689293	0.786256	-0.0969627	0.0454984	0.927848	6	655849	R	II	EXOC2	5'UTR	shore	chr6:656409-657155	rs561025285;rs530046963;rs548985210;rs373280049;rs34180036	17;16;8;2;0
cg15935770	0.301008	0.250543	0.0504646	0.0464081	0.927848	14	70160160	F	II	KIAA0247	Body	opensea		rs537398432;rs548896204;rs180684579	0;41;42
cg01704474	0.254998	0.202991	0.0520074	0.0479726	0.927848	11	504918	F	I	RNH1	5'UTR	shore	chr11:506353-508009	rs555054375;rs574707771	16;24
cg14478768	0.559521	0.658836	-0.0993148	0.0482347	0.927848	19	1083429	F	II	HMHA1	Body	island	chr19:1082576-1083430	rs111252362;rs113686091	1;20
cg00137234	0.580324	0.528802	0.0515218	0.0487028	0.927848	4	155703138	R	II	RBM46	5'UTR	island	chr4:155702340-155703328	rs541244410;rs553637602	40;21
cg03288922	0.732607	0.677894	0.0547124	0.0491309	0.927848	2	118616237	R	II		IGR	shore	chr2:118616575-118618163	rs75193414;rs546406503	40;5
