# Supplementary material for: Fasting and Postprandial DNA Methylation Signatures in Adipose Tissue from Asymptomatic Individuals with Metabolic Alterations
Source: Int J Mol Sci. 2025 Nov 22;26(23):11306. doi: 10.3390/ijms262311306 (PMC12692098; doi:10.3390/ijms262311306)
Supplement: Supplementary file 1 [file ijms-26-11306-s001.zip › SupplementaryTables_19_to_21.xlsx]

## Sheet: Supplementary Table 19
Supplementary Table 19. KEGG pathway enrichment analysis in postprandial vs fasting in Control group
Gene Set	Description	Size	Overlap	Enrichment Ratio	P-value	FDR	Overlap Genes
hsa04014	Ras signaling pathway	232	10	3.15627	0.00119994	0.357656	CHUK;GNGT1;RASGRF2;ANGPT1;EXOC2;PRKCG;FGF17;SHC2;FGFR2;RASA3
hsa04010	MAPK signaling pathway	295	11	2.73044	0.00219421	0.357656	FAS;CHUK;RASGRF2;CD14;MKNK1;CACNA2D4;CACNA1E;ANGPT1;PRKCG;FGF17;FGFR2
hsa05200	Pathways in cancer	526	15	2.08818	0.00491371	0.463853	NCOA3;FAS;PTEN;CHUK;GNGT1;PRKCG;GLI2;FGF17;CTNNA2;LAMC3;CDK6;FGFR2;RUNX1;EGLN1;LAMB1
hsa04510	Focal adhesion	199	8	2.94374	0.00569145	0.463853	PPP1R12A;TNXB;PTEN;PRKCG;SHC2;LAMC3;LAMB1;TLN2
hsa05222	Small cell lung cancer	93	5	3.93685	0.00866441	0.56492	PTEN;CHUK;LAMC3;CDK6;LAMB1
hsa04066	HIF-1 signaling pathway	100	5	3.66127	0.0116498	0.565824	MKNK1;HK2;ANGPT1;PRKCG;EGLN1
hsa03030	DNA replication	36	3	6.10212	0.0127381	0.565824	PRIM2;RPA3;POLD3
hsa05214	Glioma	71	4	4.12538	0.0158417	0.565824	PTEN;PRKCG;SHC2;CDK6
hsa05165	Human papillomavirus infection	339	10	2.16004	0.01699	0.565824	TNXB;FAS;PTEN;CHUK;EIF2AK2;HDAC9;LAMC3;CDK6;HDAC4;LAMB1
hsa05220	Chronic myeloid leukemia	76	4	3.85397	0.0198694	0.565824	CHUK;SHC2;CDK6;RUNX1
hsa02010	ABC transporters	44	3	4.99265	0.0218503	0.565824	ABCC5;ABCA13;ABCA2
hsa04151	PI3K-Akt signaling pathway	354	10	2.06852	0.0222639	0.565824	TNXB;PTEN;CHUK;GNGT1;ANGPT1;FGF17;LAMC3;CDK6;FGFR2;LAMB1
hsa01521	EGFR tyrosine kinase inhibitor resistance	79	4	3.70762	0.0225635	0.565824	PTEN;PRKCG;SHC2;FGFR2
hsa04340	Hedgehog signaling pathway	47	3	4.67397	0.0259814	0.590088	FBXW11;GLI2;SPOPL
hsa00531	Glycosaminoglycan degradation	19	2	7.70795	0.0271513	0.590088	HYAL4;HPSE2
hsa03430	Mismatch repair	23	2	6.36743	0.0387828	0.759419	RPA3;POLD3
hsa05168	Herpes simplex infection	185	6	2.37488	0.0405528	0.759419	TAF4B;FAS;CHUK;UBE2R2;CLOCK;EIF2AK2
hsa05146	Amoebiasis	96	4	3.05106	0.0419311	0.759419	CD14;PRKCG;LAMC3;LAMB1
hsa04070	Phosphatidylinositol signaling system	99	4	2.95861	0.0460873	0.762102	PIK3C2G;PTEN;CDS1;PRKCG
hsa05161	Hepatitis B	144	5	2.54255	0.0467548	0.762102	FAS;PTEN;CHUK;PRKCG;CDK6
hsa05224	Breast cancer	147	5	2.49066	0.0503	0.780847	NCOA3;PTEN;FGF17;SHC2;CDK6
hsa05203	Viral carcinogenesis	201	6	2.18584	0.0565698	0.802557	SND1;EIF2AK2;HDAC9;CDK6;HDAC4;MAD1L1
hsa05230	Central carbon metabolism in cancer	65	3	3.37964	0.0588049	0.802557	PTEN;HK2;FGFR2
hsa05221	Acute myeloid leukemia	66	3	3.32843	0.061016	0.802557	CHUK;CD14;RUNX1
hsa00524	Neomycin, kanamycin and gentamicin biosynthesis	5	1	14.6451	0.0664599	0.802557	HK2
hsa01523	Antifolate resistance	31	2	4.72423	0.0664694	0.802557	CHUK;ABCC5
hsa04710	Circadian rhythm	31	2	4.72423	0.0664694	0.802557	CLOCK;FBXW11
hsa04115	p53 signaling pathway	72	3	3.05106	0.0750789	0.815858	FAS;PTEN;CDK6
hsa05218	Melanoma	72	3	3.05106	0.0750789	0.815858	PTEN;FGF17;CDK6
hsa05412	Arrhythmogenic right ventricular cardiomyopathy (ARVC)	72	3	3.05106	0.0750789	0.815858	CACNA2D4;CTNNA2;DSP
hsa04918	Thyroid hormone synthesis	74	3	2.9686	0.0800598	0.836914	FXYD2;CANX;PRKCG
hsa05143	African trypanosomiasis	35	2	4.18431	0.0821511	0.836914	FAS;PRKCG
hsa04110	Cell cycle	124	4	2.36211	0.0892193	0.843987	TFDP1;RAD21;CDK6;MAD1L1
hsa04960	Aldosterone-regulated sodium reabsorption	37	2	3.95813	0.0903775	0.843987	FXYD2;PRKCG
hsa05034	Alcoholism	180	5	2.03404	0.0994447	0.843987	GNGT1;SLC6A3;HDAC9;SHC2;HDAC4
hsa04512	ECM-receptor interaction	82	3	2.67898	0.101352	0.843987	TNXB;LAMC3;LAMB1
hsa04728	Dopaminergic synapse	131	4	2.23589	0.103881	0.843987	GNGT1;CLOCK;SLC6A3;PRKCG
hsa04020	Calcium signaling pathway	183	5	2.0007	0.104809	0.843987	ATP2B4;CHRNA7;HTR5A;CACNA1E;PRKCG
hsa05162	Measles	132	4	2.21895	0.106062	0.843987	FAS;CHUK;EIF2AK2;CDK6
hsa03440	Homologous recombination	41	2	3.57198	0.107506	0.843987	RPA3;POLD3
hsa04911	Insulin secretion	85	3	2.58443	0.109866	0.843987	FXYD2;PRKCG;RIMS2
hsa05167	Kaposi sarcoma-associated herpesvirus infection	186	5	1.96843	0.110315	0.843987	FAS;CHUK;GNGT1;EIF2AK2;CDK6
hsa05206	MicroRNAs in cancer	299	7	1.71431	0.1138	0.843987	TNXB;PTEN;TP63;MIR125B2;PRKCG;CDK6;HDAC4
hsa04910	Insulin signaling pathway	137	4	2.13797	0.117273	0.843987	MKNK1;HK2;SHC2;PPP1R3B
hsa04727	GABAergic synapse	88	3	2.49632	0.118647	0.843987	GNGT1;GPHN;PRKCG
hsa04973	Carbohydrate digestion and absorption	44	2	3.32843	0.120873	0.843987	FXYD2;HK2
hsa04970	Salivary secretion	90	3	2.44085	0.124643	0.843987	FXYD2;ATP2B4;PRKCG
hsa04974	Protein digestion and absorption	90	3	2.44085	0.124643	0.843987	FXYD2;COL22A1;COL11A2
hsa04930	Type II diabetes mellitus	46	2	3.18372	0.130001	0.843987	HK2;CACNA1E
hsa04261	Adrenergic signaling in cardiomyocytes	144	4	2.03404	0.1338	0.843987	FXYD2;ATP2B4;CACNA2D4;SCN7A
hsa03420	Nucleotide excision repair	47	2	3.11598	0.134624	0.843987	RPA3;POLD3
hsa04961	Endocrine and other factor-regulated calcium reabsorption	47	2	3.11598	0.134624	0.843987	FXYD2;PRKCG
hsa05169	Epstein-Barr virus infection	201	5	1.82153	0.139882	0.850006	PSMD13;FAS;CHUK;EIF2AK2;CDK6
hsa04972	Pancreatic secretion	96	3	2.2883	0.143266	0.850006	FXYD2;ATP2B4;PRKCG
hsa05226	Gastric cancer	149	4	1.96578	0.146161	0.850006	FGF17;SHC2;CTNNA2;FGFR2
hsa05215	Prostate cancer	97	3	2.26471	0.146456	0.850006	PTEN;CHUK;FGFR2
hsa04015	Rap1 signaling pathway	206	5	1.77732	0.15045	0.850006	ANGPT1;PRKCG;FGF17;FGFR2;TLN2
hsa04150	mTOR signaling pathway	151	4	1.93975	0.151228	0.850006	PTEN;CHUK;FNIP2;PRKCG
hsa04390	Hippo signaling pathway	154	4	1.90196	0.158954	0.878288	FBXW11;GLI2;CTNNA2;TEAD1
hsa05170	Human immunodeficiency virus 1 infection	212	5	1.72702	0.163566	0.886061	FAS;CHUK;GNGT1;FBXW11;PRKCG
hsa04810	Regulation of actin cytoskeleton	213	5	1.71891	0.165797	0.886061	ENAH;PPP1R12A;CYFIP2;FGF17;FGFR2
hsa05213	Endometrial cancer	58	2	2.52502	0.187526	0.966895	PTEN;CTNNA2
hsa04370	VEGF signaling pathway	59	2	2.48222	0.192478	0.966895	PRKCG;SHC2
hsa05163	Human cytomegalovirus infection	225	5	1.62723	0.19348	0.966895	FAS;CHUK;GNGT1;PRKCG;CDK6
hsa05225	Hepatocellular carcinoma	168	4	1.74346	0.196814	0.966895	PTEN;PRKCG;SHC2;CDK6
hsa04725	Cholinergic synapse	112	3	1.9614	0.196832	0.966895	GNGT1;CHRNA7;PRKCG
hsa05145	Toxoplasmosis	113	3	1.94404	0.200335	0.966895	CHUK;LAMC3;LAMB1
hsa04724	Glutamatergic synapse	114	3	1.92699	0.203852	0.966895	GNGT1;PRKCG;SHANK2
hsa04726	Serotonergic synapse	115	3	1.91023	0.207385	0.966895	GNGT1;HTR5A;PRKCG
hsa04919	Thyroid hormone signaling pathway	116	3	1.89376	0.210931	0.966895	FXYD2;NCOA3;PRKCG
hsa04623	Cytosolic DNA-sensing pathway	63	2	2.32462	0.21245	0.966895	CHUK;AIM2
hsa04360	Axon guidance	175	4	1.67373	0.216715	0.966895	ENAH;UNC5B;PLXNA4;SEMA6A
hsa04071	Sphingolipid signaling pathway	118	3	1.86167	0.218064	0.966895	PTEN;PRKCG;CERS4
hsa01210	2-Oxocarboxylic acid metabolism	18	1	4.06808	0.219479	0.966895	GPT
hsa05131	Shigellosis	65	2	2.25309	0.222514	0.967193	CHUK;FBXW11
hsa05223	Non-small cell lung cancer	66	2	2.21895	0.227561	0.976115	PRKCG;CDK6
hsa00010	Glycolysis / Gluconeogenesis	68	2	2.15369	0.237678	0.993373	ADH1A;HK2
hsa05031	Amphetamine addiction	68	2	2.15369	0.237678	0.993373	SLC6A3;PRKCG

## Sheet: Supplementary Table 20
Supplementary Table 20. KEGG pathway enrichment analysis in postprandial vs fasting in PD
Gene Set	Description	Size	Overlap	Enrichment Ratio	P-value	FDR	Overlap Genes
hsa04725	Cholinergic synapse	112	3	5.40709	0.0176171	1	KCNQ2;GNG7;KCNQ1
hsa04330	Notch signaling pathway	48	2	8.41104	0.0233475	1	MAML2;NCOR2
hsa05130	Pathogenic Escherichia coli infection	55	2	7.34054	0.0300805	1	ABL1;TUBB
hsa05416	Viral myocarditis	59	2	6.84288	0.0342343	1	ABL1;LAMA2
hsa05412	Arrhythmogenic right ventricular cardiomyopathy (ARVC)	72	2	5.60736	0.0491407	1	LAMA2;CACNA2D1
hsa05164	Influenza A	171	3	3.54149	0.0519248	1	MAVS;PABPN1;EIF2AK4
hsa05220	Chronic myeloid leukemia	76	2	5.31223	0.0541262	1	POLK;ABL1
hsa04360	Axon guidance	175	3	3.46054	0.0549388	1	ABL1;ABLIM2;SEMA4G
hsa05410	Hypertrophic cardiomyopathy (HCM)	83	2	4.86421	0.0632608	1	LAMA2;CACNA2D1
hsa04974	Protein digestion and absorption	90	2	4.48589	0.0728799	1	KCNQ1;COL5A1
hsa05414	Dilated cardiomyopathy (DCM)	90	2	4.48589	0.0728799	1	LAMA2;CACNA2D1
hsa03015	mRNA surveillance pathway	91	2	4.43659	0.0742912	1	PABPN1;UPF2
hsa05169	Epstein-Barr virus infection	201	3	3.01291	0.076515	1	MAVS;POLK;NCOR2
hsa05222	Small cell lung cancer	93	2	4.34118	0.0771402	1	POLK;LAMA2
hsa00900	Terpenoid backbone biosynthesis	22	1	9.17568	0.103636	1	FNTB
hsa04724	Glutamatergic synapse	114	2	3.54149	0.108981	1	GNG7;SHANK2
hsa04966	Collecting duct acid secretion	27	1	7.47648	0.12569	1	SLC12A7
hsa04392	Hippo signaling pathway	29	1	6.96086	0.134362	1	LIMD1
hsa05160	Hepatitis C	131	2	3.08191	0.136884	1	MAVS;EIF2AK4
hsa05162	Measles	132	2	3.05856	0.138573	1	MAVS;EIF2AK4
hsa00410	beta-Alanine metabolism	31	1	6.51177	0.142951	1	HIBCH
hsa00640	Propanoate metabolism	32	1	6.30828	0.147215	1	HIBCH
hsa04130	SNARE interactions in vesicular transport	34	1	5.9372	0.15568	1	VTI1A
hsa04261	Adrenergic signaling in cardiomyocytes	144	2	2.80368	0.159194	1	KCNQ1;CACNA2D1
hsa00500	Starch and sucrose metabolism	36	1	5.60736	0.164063	1	GBE1
hsa05216	Thyroid cancer	37	1	5.45581	0.168224	1	POLK
hsa04390	Hippo signaling pathway	154	2	2.62162	0.176803	1	LIMD1;BMP6
hsa02010	ABC transporters	44	1	4.58784	0.196793	1	ABCA2
hsa00280	Valine, leucine and isoleucine degradation	48	1	4.20552	0.212687	1	HIBCH
hsa04913	Ovarian steroidogenesis	49	1	4.11969	0.216612	1	BMP6
hsa05110	Vibrio cholerae infection	50	1	4.0373	0.220518	1	KCNQ1
hsa05168	Herpes simplex infection	185	2	2.18232	0.233036	1	MAVS;EIF2AK4
hsa05165	Human papillomavirus infection	339	3	1.78641	0.235052	1	UBR4;LAMA2;MAML2
hsa03460	Fanconi anemia pathway	54	1	3.73824	0.235955	1	POLK
hsa04923	Regulation of lipolysis in adipocytes	54	1	3.73824	0.235955	1	FABP4
hsa05150	Staphylococcus aureus infection	56	1	3.60473	0.243562	1	FGG
hsa05213	Endometrial cancer	58	1	3.48043	0.251094	1	POLK
hsa00140	Steroid hormone biosynthesis	60	1	3.36441	0.258554	1	SRD5A2
hsa05200	Pathways in cancer	526	4	1.53509	0.261676	1	GNG7;POLK;ABL1;LAMA2
hsa04623	Cytosolic DNA-sensing pathway	63	1	3.2042	0.269609	1	MAVS
hsa05217	Basal cell carcinoma	63	1	3.2042	0.269609	1	POLK
hsa05131	Shigellosis	65	1	3.10561	0.276889	1	ABL1
hsa05223	Non-small cell lung cancer	66	1	3.05856	0.280502	1	POLK
hsa04622	RIG-I-like receptor signaling pathway	70	1	2.88378	0.294782	1	MAVS
hsa05214	Glioma	71	1	2.84317	0.298308	1	POLK
hsa05218	Melanoma	72	1	2.80368	0.301818	1	POLK
hsa00562	Inositol phosphate metabolism	74	1	2.7279	0.308786	1	PLCH2
hsa03320	PPAR signaling pathway	74	1	2.7279	0.308786	1	FABP4
hsa04971	Gastric acid secretion	75	1	2.69153	0.312244	1	KCNQ1
hsa05212	Pancreatic cancer	75	1	2.69153	0.312244	1	POLK

## Sheet: Supplementary Table 21
Supplementary Table 21. KEGG pathway enrichment analysis in postprandial vs fasting in T2D
Gene Set	Description	Size	Overlap	Enrichment Ratio	P-value	FDR	Overlap Genes
hsa04071	Sphingolipid signaling pathway	118	4	6.17528	0.0038194	0.994505	SMPD1;PPP2R5A;CERS4;GNA13
hsa04392	Hippo signaling pathway	29	2	12.5635	0.0108689	0.994505	FRMD1;LIMD1
hsa00630	Glyoxylate and dicarboxylate metabolism	30	2	12.1447	0.011605	0.994505	GLUL;GRHPR
hsa05200	Pathways in cancer	526	7	2.42433	0.022863	0.994505	CUL1;EPAS1;ETS1;LAMA4;RB1;HEY2;GNA13
hsa05169	Epstein-Barr virus infection	201	4	3.62529	0.0237085	0.994505	HLA-DOB;SNW1;RB1;TNFAIP3
hsa00600	Sphingolipid metabolism	47	2	7.75195	0.0271989	0.994505	SMPD1;CERS4
hsa04340	Hedgehog signaling pathway	47	2	7.75195	0.0271989	0.994505	CUL1;KIF3A
hsa04330	Notch signaling pathway	48	2	7.59045	0.0282841	0.994505	SNW1;MAML2
hsa04110	Cell cycle	124	3	4.40736	0.0301165	0.994505	CUL1;RB1;MAD1L1
hsa04979	Cholesterol metabolism	50	2	7.28683	0.0305063	0.994505	OSBPL5;CD36
hsa05165	Human papillomavirus infection	339	5	2.68688	0.0366961	1	LAMA4;RB1;PPP2R5A;HEY2;MAML2
hsa05166	Human T-cell leukemia virus 1 infection	255	4	2.85758	0.0500669	1	HLA-DOB;ETS1;RB1;CRTC1
hsa04390	Hippo signaling pathway	154	3	3.54878	0.0518207	1	BMPR2;FRMD1;LIMD1
hsa05211	Renal cell carcinoma	69	2	5.28031	0.0547488	1	EPAS1;ETS1
hsa04217	Necroptosis	162	3	3.37353	0.0586111	1	SMPD1;GLUL;TNFAIP3
hsa03320	PPAR signaling pathway	74	2	4.92353	0.0619701	1	FABP4;CD36
hsa04512	ECM-receptor interaction	82	2	4.44319	0.0741537	1	LAMA4;CD36
hsa04350	TGF-beta signaling pathway	84	2	4.3374	0.0773123	1	CUL1;BMPR2
hsa00604	Glycosphingolipid biosynthesis	15	1	12.1447	0.0793219	1	ST6GALNAC5
hsa00910	Nitrogen metabolism	17	1	10.7159	0.089423	1	GLUL
hsa04658	Th1 and Th2 cell differentiation	92	2	3.96023	0.0903592	1	HLA-DOB;MAML2
hsa05222	Small cell lung cancer	93	2	3.91765	0.0920339	1	LAMA4;RB1
hsa05203	Viral carcinogenesis	201	3	2.71897	0.0972494	1	SNW1;RB1;MAD1L1
hsa04640	Hematopoietic cell lineage	97	2	3.7561	0.098824	1	HLA-DOB;CD36
hsa00220	Arginine biosynthesis	21	1	8.6748	0.109302	1	GLUL
hsa05145	Toxoplasmosis	113	2	3.22426	0.127285	1	HLA-DOB;LAMA4
hsa04724	Glutamatergic synapse	114	2	3.19598	0.129125	1	SHANK2;GLUL
hsa04014	Ras signaling pathway	232	3	2.35566	0.133715	1	ANGPT2;ETS1;EXOC2
hsa01040	Biosynthesis of unsaturated fatty acids	27	1	6.74706	0.138328	1	HSD17B12
hsa04152	AMPK signaling pathway	120	2	3.03618	0.140296	1	PPP2R5A;CD36
hsa04142	Lysosome	123	2	2.96213	0.145961	1	SMPD1;GGA1
hsa04114	Oocyte meiosis	124	2	2.93824	0.14786	1	CUL1;PPP2R5A
hsa00062	Fatty acid elongation	30	1	6.07236	0.152493	1	HSD17B12
hsa04710	Circadian rhythm	31	1	5.87648	0.157164	1	CUL1
hsa05310	Asthma	31	1	5.87648	0.157164	1	HLA-DOB
hsa04120	Ubiquitin mediated proteolysis	137	2	2.65943	0.172988	1	CUL1;UBE2E1
hsa00250	Alanine, aspartate and glutamate metabolism	35	1	5.20488	0.175599	1	GLUL
hsa05143	African trypanosomiasis	35	1	5.20488	0.175599	1	LAMA4
hsa05340	Primary immunodeficiency	37	1	4.92353	0.184668	1	PTPRC
hsa04261	Adrenergic signaling in cardiomyocytes	144	2	2.53015	0.186807	1	CACNG6;PPP2R5A
hsa04514	Cell adhesion molecules (CAMs)	144	2	2.53015	0.186807	1	HLA-DOB;PTPRC
hsa05330	Allograft rejection	38	1	4.79397	0.189166	1	HLA-DOB
hsa05224	Breast cancer	147	2	2.47851	0.19278	1	RB1;HEY2
hsa00620	Pyruvate metabolism	39	1	4.67104	0.193639	1	GRHPR
hsa00260	Glycine, serine and threonine metabolism	40	1	4.55427	0.198089	1	GRHPR
hsa04975	Fat digestion and absorption	41	1	4.44319	0.202515	1	CD36
hsa05219	Bladder cancer	41	1	4.44319	0.202515	1	RB1
hsa05332	Graft-versus-host disease	41	1	4.44319	0.202515	1	HLA-DOB
hsa04145	Phagosome	152	2	2.39698	0.202793	1	HLA-DOB;CD36
hsa04940	Type I diabetes mellitus	43	1	4.23653	0.211295	1	HLA-DOB
