# Supplementary material for: Fasting and Postprandial DNA Methylation Signatures in Adipose Tissue from Asymptomatic Individuals with Metabolic Alterations
Source: Int J Mol Sci. 2025 Nov 22;26(23):11306. doi: 10.3390/ijms262311306 (PMC12692098; doi:10.3390/ijms262311306)
Supplement: Supplementary file 1 [file ijms-26-11306-s001.zip › SupplementaryTables_7_to_10.xlsx]

## Sheet: Table S7 KEGG PD FASTING
Supplementary Table 7. KEGG pathway enrichment analysis in PD vs C contrasts in fasting.
Gene Set	Description	Size	Overlap	Enrichment Ratio	P-value	FDR	Overlap Genes
hsa04940	Type I diabetes mellitus	43	10	9.19035	7.87704e-08	2.56792e-05	HLA-DPB1;HLA-DPA1;ICA1;PTPRN2;HLA-DMA;CD86;HLA-DRA;HLA-C;HLA-DRB5;HLA-DRB1
hsa05330	Allograft rejection	38	8	8.31969	3.69844e-06	0.000551836	HLA-DPB1;HLA-DPA1;HLA-DMA;CD86;HLA-DRA;HLA-C;HLA-DRB5;HLA-DRB1
hsa05320	Autoimmune thyroid disease	53	9	6.71069	5.95622e-06	0.000551836	HLA-DPB1;HLA-DPA1;HLA-DMA;CD86;HLA-DRA;HLA-C;HLA-DRB5;HLA-DRB1;TPO
hsa05332	Graft-versus-host disease	41	8	7.71093	6.771e-06	0.000551836	HLA-DPB1;HLA-DPA1;HLA-DMA;CD86;HLA-DRA;HLA-C;HLA-DRB5;HLA-DRB1
hsa05416	Viral myocarditis	59	9	6.02825	1.48155e-05	0.000817397	HLA-DPB1;HLA-DPA1;HLA-DMA;CD86;ITGB2;HLA-DRA;HLA-C;HLA-DRB5;HLA-DRB1
hsa04514	Cell adhesion molecules (CAMs)	144	14	3.84208	1.50441e-05	0.000817397	HLA-DPB1;HLA-DPA1;CD58;HLA-DMA;CD86;ITGB2;CD6;SDC2;SPN;HLA-DRA;HLA-C;HLA-DRB5;HLA-DRB1;NRXN1
hsa05150	Staphylococcus aureus infection	56	8	5.6455	7.27581e-05	0.00338845	HLA-DPB1;C3AR1;HLA-DPA1;HLA-DMA;ITGB2;HLA-DRA;HLA-DRB5;HLA-DRB1
hsa05323	Rheumatoid arthritis	90	10	4.39095	8.37583e-05	0.00341315	HLA-DPB1;HLA-DPA1;ATP6V1E2;HLA-DMA;CD86;ITGB2;ATP6V1G1;HLA-DRA;HLA-DRB5;HLA-DRB1
hsa05310	Asthma	31	6	7.64875	0.000105352	0.00381607	HLA-DPB1;HLA-DPA1;HLA-DMA;HLA-DRA;HLA-DRB5;HLA-DRB1
hsa04672	Intestinal immune network for IgA production	49	7	5.6455	0.000207648	0.00676933	HLA-DPB1;HLA-DPA1;HLA-DMA;CD86;HLA-DRA;HLA-DRB5;HLA-DRB1
hsa04145	Phagosome	152	12	3.11988	0.000448439	0.0132901	HLA-DPB1;HLA-DPA1;MSR1;ATP6V1E2;HLA-DMA;THBS4;ITGB2;ATP6V1G1;HLA-DRA;HLA-C;HLA-DRB5;HLA-DRB1
hsa04658	Th1 and Th2 cell differentiation	92	9	3.86594	0.000499563	0.0135715	HLA-DPB1;HLA-DPA1;HLA-DMA;HLA-DRA;HLA-DRB5;MAML3;HLA-DRB1;DLL1;JAK3
hsa04612	Antigen processing and presentation	77	8	4.10582	0.000685377	0.0171871	HLA-DPB1;HLA-DPA1;LGMN;HLA-DMA;HLA-DRA;HLA-C;HLA-DRB5;HLA-DRB1
hsa05321	Inflammatory bowel disease (IBD)	65	7	4.25584	0.00119717	0.0278771	HLA-DPB1;HLA-DPA1;HLA-DMA;HLA-DRA;HLA-DRB5;HLA-DRB1;IL18RAP
hsa00532	Glycosaminoglycan biosynthesis	20	4	7.9037	0.00140027	0.0303539	UST;CSGALNACT2;CHST11;CSGALNACT1
hsa04659	Th17 cell differentiation	107	9	3.32399	0.00148976	0.0303539	HLA-DPB1;HLA-DPA1;RUNX1;RARA;HLA-DMA;HLA-DRA;HLA-DRB5;HLA-DRB1;JAK3
hsa05140	Leishmaniasis	74	7	3.73824	0.00255708	0.0490358	HLA-DPB1;HLA-DPA1;HLA-DMA;ITGB2;HLA-DRA;HLA-DRB5;HLA-DRB1
hsa05169	Epstein-Barr virus infection	201	12	2.35931	0.00488431	0.0884604	HLA-DPB1;HLA-DPA1;PIK3R1;CD58;HLA-DMA;NCOR2;NEDD4;HLA-DRA;HLA-C;HLA-DRB5;HLA-DRB1;JAK3
hsa04330	Notch signaling pathway	48	5	4.11651	0.00697727	0.119715	DTX4;NCOR2;MAML3;DLL1;PSEN1
hsa05145	Toxoplasmosis	113	8	2.79777	0.00771458	0.121026	HLA-DPB1;HLA-DPA1;GNAI1;HLA-DMA;LAMA4;HLA-DRA;HLA-DRB5;HLA-DRB1
hsa04910	Insulin signaling pathway	137	9	2.59611	0.00779618	0.121026	PIK3R1;SORBS1;RPTOR;PRKAR2B;PPARGC1A;PRKAG2;PRKAR1B;EIF4E;MKNK1
hsa04918	Thyroid hormone synthesis	74	6	3.2042	0.0108077	0.148272	TTF2;CREB3L2;TTR;TPO;GNAS;ALB
hsa05100	Bacterial invasion of epithelial cells	74	6	3.2042	0.0108077	0.148272	PIK3R1;PTK2;CTNNA1;CD2AP;ELMO1;CTNNA3
hsa04152	AMPK signaling pathway	120	8	2.63457	0.0109157	0.148272	PIK3R1;RPTOR;CREB3L2;PPARGC1A;EEF2K;PRKAG2;PPP2R2B;SCD
hsa01522	Endocrine resistance	98	7	2.82275	0.011855	0.154589	PIK3R1;ESR1;MED1;PTK2;ABCB11;DLL1;GNAS
hsa04926	Relaxin signaling pathway	130	8	2.43191	0.017068	0.208076	PIK3R1;ARRB2;ACTA2;GNAI1;CREB3L2;GNG7;GNAS;COL4A3
hsa04151	PI3K-Akt signaling pathway	354	16	1.78615	0.0172332	0.208076	PIK3R1;RPTOR;PTK2;MYB;CREB3L2;TNXB;THBS4;SGK1;GNG7;YWHAG;PPP2R2B;LAMA4;ANGPT2;EIF4E;JAK3;COL4A3
hsa05322	Systemic lupus erythematosus	133	8	2.37705	0.0193231	0.218372	HLA-DPB1;HLA-DPA1;HLA-DMA;CD86;HLA-DRA;HLA-DRB5;HLA-DRB1;HIST1H3B
hsa05202	Transcriptional misregulation in cancer	186	10	2.12465	0.0194257	0.218372	PER2;RUNX1;PTK2;RUNX2;RARA;HMGA2;CD86;ZEB1;AFF1;HIST1H3B
hsa05165	Human papillomavirus infection	339	15	1.74861	0.0246349	0.261847	PIK3R1;PTK2;CREB3L2;TNXB;ATP6V1E2;THBS4;PPP2R2B;ATP6V1G1;LAMA4;HLA-C;MAML3;GNAS;CSNK1A1L;COL4A3;PSEN1
hsa04211	Longevity regulating pathway	89	6	2.66417	0.0248996	0.261847	PIK3R1;RPTOR;CREB3L2;PPARGC1A;PRKAG2;EIF4E
hsa05032	Morphine addiction	91	6	2.60562	0.027415	0.277697	ARRB2;GNAI1;GABRB3;PDE11A;GNG7;GNAS
hsa05166	Human T-cell leukemia virus 1 infection	255	12	1.85969	0.0281104	0.277697	HLA-DPB1;HLA-DPA1;PIK3R1;ETS2;MYB;HLA-DMA;ITGB2;HLA-DRA;HLA-C;HLA-DRB5;HLA-DRB1;JAK3
hsa04966	Collecting duct acid secretion	27	3	4.39095	0.029863	0.284638	ATP6V1E2;SLC12A7;ATP6V1G1
hsa04714	Thermogenesis	229	11	1.89827	0.0305593	0.284638	MAP3K5;RPS6KA2;RPTOR;SMARCA2;CREB3L2;PPARGC1A;PRKAG2;ZNF516;NDUFAF1;PRDM16;GNAS
hsa05146	Amoebiasis	96	6	2.46991	0.0344239	0.306129	PIK3R1;PTK2;ITGB2;LAMA4;GNAS;COL4A3
hsa05144	Malaria	49	4	3.226	0.0347447	0.306129	GYPC;THBS4;ITGB2;SDC2
hsa04640	Hematopoietic cell lineage	97	6	2.44444	0.0359524	0.308434	HLA-DPB1;HLA-DPA1;HLA-DMA;HLA-DRA;HLA-DRB5;HLA-DRB1
hsa04928	Parathyroid hormone synthesis, secretion and action	106	6	2.2369	0.0516798	0.43199	ARRB2;GNAI1;RUNX2;CREB3L2;AKAP13;GNAS
hsa04371	Apelin signaling pathway	137	7	2.01919	0.0585695	0.477342	ACTA2;GNAI1;PPARGC1A;MYLK;PRKAG2;SPHK2;GNG7
hsa04370	VEGF signaling pathway	59	4	2.67922	0.0616032	0.48363	PIK3R1;PTK2;MAPKAPK2;SPHK2
hsa05418	Fluid shear stress and atherosclerosis	139	7	1.99014	0.0623493	0.48363	MAP3K5;PIK3R1;PTK2;SDC2;BMPR1B;GSTM5;GSTM1
hsa04670	Leukocyte transendothelial migration	112	6	2.11706	0.0641833	0.48363	PIK3R1;GNAI1;PTK2;CTNNA1;ITGB2;CTNNA3
hsa04510	Focal adhesion	199	9	1.78727	0.0652752	0.48363	PIK3R1;CAPN2;PTK2;MYLK;TNXB;THBS4;LAMA4;COL4A3;RASGRF1
hsa05164	Influenza A	171	8	1.84882	0.068198	0.494057	HLA-DPB1;HLA-DPA1;PIK3R1;HLA-DMA;HLA-DRA;HLA-DRB5;FURIN;HLA-DRB1
hsa04726	Serotonergic synapse	115	6	2.06184	0.0710483	0.503516	HTR7;GNAI1;GABRB3;TRPC1;GNG7;GNAS
hsa05200	Pathways in cancer	526	19	1.42748	0.072726	0.50444	PIK3R1;ESR1;GLI3;RUNX1;GNAI1;PTK2;CTNNA1;RARA;GNG7;LAMA4;ALK;EPAS1;DLL1;GNAS;JAK3;CTNNA3;COL4A3;GSTM5;GSTM1
hsa04071	Sphingolipid signaling pathway	118	6	2.00942	0.0783214	0.531933	MAP3K5;PIK3R1;GNAI1;SPTLC2;SPHK2;PPP2R2B
hsa05152	Tuberculosis	179	8	1.76619	0.0838775	0.549726	HLA-DPB1;HLA-DPA1;HLA-DMA;SPHK2;ITGB2;HLA-DRA;HLA-DRB5;HLA-DRB1
hsa05221	Acute myeloid leukemia	66	4	2.39506	0.0853899	0.549726	PIK3R1;PER2;RUNX1;RARA
hsa04270	Vascular smooth muscle contraction	121	6	1.9596	0.0860002	0.549726	ACTA2;KCNMA1;MYLK;RAMP1;ADORA2A;GNAS
hsa04150	mTOR signaling pathway	151	7	1.83198	0.0881055	0.552354	PIK3R1;RPS6KA2;RPTOR;ATP6V1E2;SGK1;ATP6V1G1;EIF4E
hsa04390	Hippo signaling pathway	154	7	1.7963	0.095366	0.57451	CTNNA1;ITGB2;YWHAG;PPP2R2B;BMPR1B;CTNNA3;STK3
hsa04713	Circadian entrainment	96	5	2.05826	0.095672	0.57451	PER2;GNAI1;GNG7;RASD1;GNAS
hsa05168	Herpes simplex infection	185	8	1.70891	0.0969266	0.57451	HLA-DPB1;HLA-DPA1;PER2;HLA-DMA;HLA-DRA;HLA-C;HLA-DRB5;HLA-DRB1
hsa04062	Chemokine signaling pathway	189	8	1.67274	0.106234	0.618437	PIK3R1;ARRB2;GNAI1;PTK2;GNG7;ELMO1;CXCR6;JAK3
hsa04520	Adherens junction	72	4	2.19547	0.108827	0.622417	SORBS1;CTNNA1;PTPRJ;CTNNA3
hsa01524	Platinum drug resistance	73	4	2.1654	0.11299	0.626844	MAP3K5;PIK3R1;GSTM5;GSTM1
hsa04728	Dopaminergic synapse	131	6	1.81001	0.114458	0.626844	ARRB2;GNAI1;CREB3L2;GNG7;PPP2R2B;GNAS
hsa04340	Hedgehog signaling pathway	47	3	2.52246	0.11537	0.626844	ARRB2;GLI3;CSNK1A1L
hsa04971	Gastric acid secretion	75	4	2.10765	0.121522	0.649447	GNAI1;MYLK;GNAS;KCNJ15
hsa05030	Cocaine addiction	49	3	2.4195	0.126511	0.660334	GNAI1;CREB3L2;GNAS
hsa04010	MAPK signaling pathway	295	11	1.47357	0.12761	0.660334	MAP3K5;RPS6KA2;MAP4K1;ARRB2;PTPN7;DUSP10;MAPKAPK2;ANGPT2;RASGRF1;MKNK1;STK3
hsa05110	Vibrio cholerae infection	50	3	2.37111	0.132222	0.663388	ATP6V1E2;ATP6V1G1;GNAS
hsa04915	Estrogen signaling pathway	137	6	1.73074	0.133558	0.663388	PIK3R1;ESR1;GNAI1;CREB3L2;RARA;GNAS
hsa04931	Insulin resistance	107	5	1.84666	0.134306	0.663388	PIK3R1;RPS6KA2;CREB3L2;PPARGC1A;PRKAG2
hsa05203	Viral carcinogenesis	201	8	1.57288	0.137	0.666596	PIK3R1;HPN;CREB3L2;MAPKAPK2;YWHAG;HLA-C;MAD1L1;JAK3
hsa04512	ECM-receptor interaction	82	4	1.92773	0.153425	0.726131	TNXB;THBS4;LAMA4;COL4A3
hsa04360	Axon guidance	175	7	1.58074	0.154956	0.726131	PIK3R1;GNAI1;PTK2;TRPC1;EPHB1;BMPR1B;ABLIM1
hsa04923	Regulation of lipolysis in adipocytes	54	3	2.19547	0.155918	0.726131	PIK3R1;GNAI1;GNAS
hsa04724	Glutamatergic synapse	114	5	1.73327	0.162002	0.743838	GNAI1;TRPC1;SHANK2;GNG7;GNAS
hsa04392	Hippo signaling pathway	29	2	2.72542	0.166209	0.752558	DCHS1;STK3
hsa05213	Endometrial cancer	58	3	2.04406	0.180815	0.801632	PIK3R1;CTNNA1;CTNNA3
hsa04722	Neurotrophin signaling pathway	119	5	1.66044	0.183082	0.801632	MAP3K5;PIK3R1;RPS6KA2;MAPKAPK2;PSEN1
hsa04710	Circadian rhythm	31	2	2.54958	0.184424	0.801632	PER2;PRKAG2
hsa00310	Lysine degradation	59	3	2.00942	0.187201	0.802993	PLOD2;AASS;PRDM9
hsa04136	Autophagy	32	2	2.46991	0.193638	0.819817	RPTOR;ATG4B
hsa04666	Fc gamma R-mediated phagocytosis	91	4	1.73708	0.19845	0.827787	PIK3R1;INPP5D;SPHK2;AMPH
hsa00051	Fructose and mannose metabolism	33	2	2.39506	0.202909	0.827787	ENOSF1;GMDS
hsa04213	Longevity regulating pathway	62	3	1.91219	0.206696	0.827787	PIK3R1;RPTOR;PRKAG2
hsa05222	Small cell lung cancer	93	4	1.69972	0.208964	0.827787	PIK3R1;PTK2;LAMA4;COL4A3
hsa05163	Human cytomegalovirus infection	225	8	1.4051	0.210141	0.827787	PIK3R1;GNAI1;PTK2;CREB3L2;GNG7;HLA-C;AKAP13;GNAS
hsa04130	SNARE interactions in vesicular transport	34	2	2.32462	0.21223	0.827787	STX2;VTI1A
hsa04721	Synaptic vesicle cycle	63	3	1.88183	0.213295	0.827787	STX2;ATP6V1E2;ATP6V1G1
hsa04924	Renin secretion	65	3	1.82393	0.226626	0.869177	GNAI1;KCNMA1;GNAS
hsa05223	Non-small cell lung cancer	66	3	1.7963	0.233352	0.884565	PIK3R1;ALK;JAK3
hsa04960	Aldosterone-regulated sodium reabsorption	37	2	2.13614	0.240406	0.894246	PIK3R1;SGK1
hsa04914	Progesterone-mediated oocyte maturation	99	4	1.59671	0.241392	0.894246	PIK3R1;RPS6KA2;GNAI1;MAD1L1
hsa04066	HIF-1 signaling pathway	100	4	1.58074	0.246909	0.904407	PIK3R1;ANGPT2;EIF4E;MKNK1
hsa05142	Chagas disease (American trypanosomiasis)	102	4	1.54975	0.258025	0.923296	PIK3R1;GNAI1;PPP2R2B;GNAS
hsa04210	Apoptosis	136	5	1.45289	0.26116	0.923296	MAP3K5;PIK3R1;CAPN2;ERN1;PARP1
hsa04922	Glucagon signaling pathway	103	4	1.5347	0.26362	0.923296	CREB3L2;PPARGC1A;PRKAG2;GNAS
hsa04120	Ubiquitin mediated proteolysis	137	5	1.44228	0.265993	0.923296	UBE2D3;PIAS1;NEDD4;FBXW7;UBE2E2
hsa04015	Rap1 signaling pathway	206	7	1.34286	0.266227	0.923296	PIK3R1;GNAI1;ITGB2;PFN2;ANGPT2;ADORA2A;GNAS
hsa03450	Non-homologous end-joining	13	1	3.03989	0.283563	0.973068	LIG4

## Sheet: Table S8 KEGG T2D FASTING
Supplementary Table 8. KEGG pathway enrichment analysis in T2D vs C contrasts in fasting.
Gene Set	Description	Size	Overlap	Enrichment Ratio	P-value	FDR	Overlap Genes
hsa05416	Viral myocarditis	59	7	5.12227	0.000391588	0.127658	CD28;HLA-DPB1;ITGB2;FYN;CASP8;HLA-C;HLA-DPA1
hsa00532	Glycosaminoglycan biosynthesis	20	4	8.63468	0.00100753	0.164227	CHST11;UST;DSE;CSGALNACT2
hsa05165	Human papillomavirus infection	339	17	2.16504	0.0021312	0.23159	ITGA1;LAMA4;TNXB;PRKACB;ATP6V1E2;THBS4;CASP8;PIK3R1;PPP2R2B;CREB3L2;ATP6V1G1;HLA-C;CSNK1A1L;HEY2;RBPJ;MAML3;PARD6G
hsa04211	Longevity regulating pathway	89	7	3.39566	0.0044276	0.265496	PRKAG2;PRKACB;EIF4E;RPTOR;PIK3R1;IRS1;CREB3L2
hsa04658	Th1 and Th2 cell differentiation	92	7	3.28493	0.00531369	0.265496	HLA-DPB1;STAT5A;DLL1;JAK3;RBPJ;MAML3;HLA-DPA1
hsa04923	Regulation of lipolysis in adipocytes	54	5	3.99754	0.00795903	0.265496	PRKG2;PRKACB;PIK3R1;IRS1;PRKG1
hsa04140	Autophagy	128	8	2.69834	0.00954615	0.265496	PRKACB;TRAF6;RPTOR;PIK3R1;IRS1;ATG10;EIF2AK4;ATG4B
hsa05330	Allograft rejection	38	4	4.54457	0.0111098	0.265496	CD28;HLA-DPB1;HLA-C;HLA-DPA1
hsa04022	cGMP-PKG signaling pathway	163	9	2.38381	0.0132403	0.265496	PRKG2;MYLK;KCNMA1;CACNA1C;NFATC4;IRS1;CREB3L2;PLCB3;PRKG1
hsa04213	Longevity regulating pathway	62	5	3.48173	0.0140523	0.265496	PRKAG2;PRKACB;RPTOR;PIK3R1;IRS1
hsa05332	Graft-versus-host disease	41	4	4.21204	0.0144488	0.265496	CD28;HLA-DPB1;HLA-C;HLA-DPA1
hsa04725	Cholinergic synapse	112	7	2.69834	0.0149778	0.265496	PRKACB;FYN;CACNA1C;PIK3R1;CREB3L2;PLCB3;CACNA1B
hsa04927	Cortisol synthesis and secretion	64	5	3.37292	0.0159596	0.265496	PRKACB;CACNA1C;CREB3L2;PLCB3;PBX1
hsa04924	Renin secretion	65	5	3.32103	0.0169749	0.265496	PRKG2;PRKACB;KCNMA1;CACNA1C;PLCB3
hsa04940	Type I diabetes mellitus	43	4	4.01613	0.0169926	0.265496	CD28;HLA-DPB1;HLA-C;HLA-DPA1
hsa04714	Thermogenesis	229	11	2.07383	0.0171391	0.265496	PRKAG2;MAP3K5;PRKG2;PRKACB;RPTOR;ARID1B;CREB3L2;RPS6KA2;PRKG1;ZNF516;NDUFAF1
hsa05323	Rheumatoid arthritis	90	6	2.87823	0.0177547	0.265496	CD28;HLA-DPB1;ATP6V1E2;ITGB2;ATP6V1G1;HLA-DPA1
hsa05203	Viral carcinogenesis	201	10	2.14793	0.0181347	0.265496	PRKACB;STAT5A;MAD1L1;CASP8;PIK3R1;CREB3L2;JAK3;HLA-C;RBPJ;YWHAG
hsa04514	Cell adhesion molecules (CAMs)	144	8	2.39852	0.0184341	0.265496	CD28;HLA-DPB1;PTPRC;ITGB2;SPN;CD58;HLA-C;HLA-DPA1
hsa04071	Sphingolipid signaling pathway	118	7	2.56113	0.01944	0.265496	MAP3K5;SPHK2;FYN;CERS3;PIK3R1;PPP2R2B;PLCB3
hsa04152	AMPK signaling pathway	120	7	2.51845	0.0211147	0.265496	PRKAG2;RPTOR;PIK3R1;IRS1;PPP2R2B;CREB3L2;EEF2K
hsa04930	Type II diabetes mellitus	46	4	3.75421	0.0213046	0.265496	CACNA1C;PIK3R1;IRS1;CACNA1B
hsa04270	Vascular smooth muscle contraction	121	7	2.49764	0.0219886	0.265496	MYLK;PRKACB;KCNMA1;CACNA1C;PLCB3;PRKG1;ADORA2A
hsa04340	Hedgehog signaling pathway	47	4	3.67433	0.0228777	0.265496	CSNK1G1;PRKACB;ARRB2;CSNK1A1L
hsa04961	Endocrine and other factor-regulated calcium reabsorption	47	4	3.67433	0.0228777	0.265496	ESR1;CLTC;PRKACB;PLCB3
hsa04966	Collecting duct acid secretion	27	3	4.79705	0.0237582	0.265496	CA2;ATP6V1E2;ATP6V1G1
hsa04150	mTOR signaling pathway	151	8	2.28733	0.0237685	0.265496	TBC1D7;ATP6V1E2;EIF4E;RPTOR;PIK3R1;IRS1;ATP6V1G1;RPS6KA2
hsa04611	Platelet activation	123	7	2.45702	0.0238113	0.265496	PRKG2;MYLK;PRKACB;FYN;PIK3R1;PLCB3;PRKG1
hsa04145	Phagosome	152	8	2.27228	0.0246107	0.265496	MSR1;HLA-DPB1;ATP6V1E2;ITGB2;THBS4;ATP6V1G1;HLA-C;HLA-DPA1
hsa04921	Oxytocin signaling pathway	152	8	2.27228	0.0246107	0.265496	PRKAG2;MYLK;PRKACB;CACNA1C;NFATC4;PLCB3;CACNA2D4;EEF2K
hsa04144	Endocytosis	244	11	1.94634	0.026016	0.265496	CLTC;CYTH4;ARRB2;TRAF6;WIPF1;CAPZB;IGF2R;HLA-C;VPS37C;CHMP7;PARD6G
hsa04020	Calcium signaling pathway	183	9	2.12328	0.0260609	0.265496	MYLK;PRKACB;SPHK2;P2RX5;HTR7;CACNA1C;PLCB3;ADORA2A;CACNA1B
hsa04971	Gastric acid secretion	75	5	2.87823	0.0295375	0.291475	SLC9A4;MYLK;CA2;PRKACB;PLCB3
hsa04728	Dopaminergic synapse	131	7	2.30698	0.0321419	0.291475	PRKACB;ARRB2;CACNA1C;PPP2R2B;CREB3L2;PLCB3;CACNA1B
hsa05162	Measles	132	7	2.2895	0.0333047	0.291475	CD28;TRAF6;FYN;STAT5A;PIK3R1;JAK3;EIF2AK4
hsa05320	Autoimmune thyroid disease	53	4	3.25837	0.0337828	0.291475	CD28;HLA-DPB1;HLA-C;HLA-DPA1
hsa00410	beta-Alanine metabolism	31	3	4.17807	0.034147	0.291475	CNDP2;DPYD;ALDH3B1
hsa05166	Human T-cell leukemia virus 1 infection	255	11	1.86238	0.0343774	0.291475	HLA-DPB1;PRKACB;ITGB2;STAT5A;PIK3R1;PDGFA;NFATC4;JAK3;HLA-C;CRTC3;HLA-DPA1
hsa04151	PI3K-Akt signaling pathway	354	14	1.70742	0.0348697	0.291475	ITGA1;LAMA4;TNXB;THBS4;EIF4E;RPTOR;PIK3R1;PDGFA;IRS1;PPP2R2B;CREB3L2;JAK3;PKN2;YWHAG
hsa04136	Autophagy	32	3	4.04751	0.0370561	0.302008	RPTOR;ATG10;ATG4B
hsa04910	Insulin signaling pathway	137	7	2.20594	0.03954	0.306061	PRKAG2;PRKACB;EIF4E;RPTOR;PIK3R1;IRS1;PRKAR1B
hsa05150	Staphylococcus aureus infection	56	4	3.08382	0.0401956	0.306061	C3AR1;HLA-DPB1;ITGB2;HLA-DPA1
hsa04010	MAPK signaling pathway	295	12	1.75621	0.0408475	0.306061	MAP3K5;PRKACB;ARRB2;TRAF6;NF1;TAOK3;CACNA1C;DUSP10;PDGFA;RPS6KA2;CACNA2D4;CACNA1B
hsa04510	Focal adhesion	199	9	1.95257	0.0413088	0.306061	ITGA1;MYLK;LAMA4;TNXB;THBS4;FYN;DOCK1;PIK3R1;PDGFA
hsa04530	Tight junction	170	8	2.03169	0.0435228	0.30875	PRKAG2;MAP3K5;RUNX1;MYH10;PRKACB;PPP2R2B;ACTR3;PARD6G
hsa05169	Epstein-Barr virus infection	201	9	1.93314	0.0435659	0.30875	HLA-DPB1;TRAF6;CASP8;PIK3R1;CD58;JAK3;HLA-C;RBPJ;HLA-DPA1
hsa05143	African trypanosomiasis	35	3	3.70058	0.0465168	0.317867	APOL1;LAMA4;PLCB3
hsa04911	Insulin secretion	85	5	2.53961	0.0468025	0.317867	PRKACB;KCNMA1;CACNA1C;CREB3L2;PLCB3
hsa04261	Adrenergic signaling in cardiomyocytes	144	7	2.09871	0.0494851	0.319616	PRKACB;CACNA1C;PPP2R2B;CREB3L2;PLCB3;KCNE1;CACNA2D4
hsa04360	Axon guidance	175	8	1.97364	0.0501228	0.319616	TRPC1;FYN;PIK3R1;NFATC4;BMPR2;EPHA8;ABLIM1;PARD6G
hsa04726	Serotonergic synapse	115	6	2.25253	0.0503382	0.319616	PRKACB;TRPC1;HTR7;CACNA1C;PLCB3;CACNA1B
hsa04919	Thyroid hormone signaling pathway	116	6	2.23311	0.0521097	0.319616	ESR1;PRKACB;MED1;PIK3R1;PLCB3;MED13L
hsa04072	Phospholipase D signaling pathway	146	7	2.06996	0.0525939	0.319616	CYTH4;SPHK2;GRM2;FYN;PIK3R1;PDGFA;PLCB3
hsa04540	Gap junction	88	5	2.45303	0.0529425	0.319616	PRKG2;PRKACB;PDGFA;PLCB3;PRKG1
hsa04970	Salivary secretion	90	5	2.39852	0.0572849	0.33571	PRKG2;PRKACB;KCNMA1;PLCB3;PRKG1
hsa04721	Synaptic vesicle cycle	63	4	2.74117	0.057668	0.33571	CLTC;ATP6V1E2;ATP6V1G1;CACNA1B
hsa04390	Hippo signaling pathway	154	7	1.96243	0.0662421	0.378858	ITGB2;PPP2R2B;BMPR2;CRB2;YWHAG;BMPR1A;PARD6G
hsa04720	Long-term potentiation	67	4	2.57752	0.0692094	0.388511	PRKACB;CACNA1C;RPS6KA2;PLCB3
hsa04713	Circadian entrainment	96	5	2.24862	0.0715051	0.388511	PRKG2;PRKACB;CACNA1C;PLCB3;PRKG1
hsa05146	Amoebiasis	96	5	2.24862	0.0715051	0.388511	LAMA4;PRKACB;ITGB2;PIK3R1;PLCB3
hsa01522	Endocrine resistance	98	5	2.20273	0.0766399	0.409583	ESR1;PRKACB;MED1;DLL1;PIK3R1
hsa04962	Vasopressin-regulated water reabsorption	44	3	2.94364	0.0811299	0.418555	PRKACB;DYNLL1;CREB3L2
hsa04217	Necroptosis	162	7	1.86552	0.0818511	0.418555	NLRP3;ZBP1;STAT5A;PARP1;CASP8;JAK3;CHMP7
hsa05142	Chagas disease (American trypanosomiasis)	102	5	2.11634	0.0874916	0.418555	TRAF6;CASP8;PIK3R1;PPP2R2B;PLCB3
hsa01524	Platinum drug resistance	73	4	2.36567	0.0885677	0.418555	REV3L;MAP3K5;CASP8;PIK3R1
hsa04918	Thyroid hormone synthesis	74	4	2.3337	0.0920244	0.418555	PRKACB;TTF2;CREB3L2;PLCB3
hsa05100	Bacterial invasion of epithelial cells	74	4	2.3337	0.0920244	0.418555	CLTC;DOCK1;CD2AP;PIK3R1
hsa05140	Leishmaniasis	74	4	2.3337	0.0920244	0.418555	HLA-DPB1;TRAF6;ITGB2;HLA-DPA1
hsa04621	NOD-like receptor signaling pathway	168	7	1.79889	0.0948432	0.418555	NLRP3;GBP3;TRPV2;GBP4;TRAF6;CASP8;PLCB3
hsa04210	Apoptosis	136	6	1.90471	0.0954937	0.418555	MAP3K5;PARP1;CASP8;PIK3R1;CTSZ;CASP7
hsa04915	Estrogen signaling pathway	137	6	1.89081	0.0980565	0.418555	ESR1;PRKACB;KRT40;PIK3R1;CREB3L2;PLCB3
hsa00340	Histidine metabolism	23	2	3.75421	0.0983045	0.418555	CNDP2;ALDH3B1
hsa04928	Parathyroid hormone synthesis, secretion and action	106	5	2.03648	0.0991041	0.418555	PRKACB;ARRB2;AKAP13;CREB3L2;PLCB3
hsa05133	Pertussis	76	4	2.27228	0.099128	0.418555	NLRP3;TRAF6;ITGB2;CASP7
hsa04330	Notch signaling pathway	48	3	2.69834	0.0992357	0.418555	DLL1;RBPJ;MAML3
hsa04659	Th17 cell differentiation	107	5	2.01745	0.102123	0.418555	RUNX1;HLA-DPB1;STAT5A;JAK3;HLA-DPA1
hsa04931	Insulin resistance	107	5	2.01745	0.102123	0.418555	PRKAG2;PIK3R1;IRS1;CREB3L2;RPS6KA2
hsa04612	Antigen processing and presentation	77	4	2.24277	0.102773	0.418555	HLA-DPB1;NFYA;HLA-C;HLA-DPA1
hsa04672	Intestinal immune network for IgA production	49	3	2.64327	0.103997	0.418555	CD28;HLA-DPB1;HLA-DPA1
hsa05030	Cocaine addiction	49	3	2.64327	0.103997	0.418555	PRKACB;GRM2;CREB3L2
hsa05144	Malaria	49	3	2.64327	0.103997	0.418555	GYPC;ITGB2;THBS4
hsa05110	Vibrio cholerae infection	50	3	2.5904	0.108847	0.432546	PRKACB;ATP6V1E2;ATP6V1G1
hsa01521	EGFR tyrosine kinase inhibitor resistance	79	4	2.186	0.110246	0.432546	NF1;EIF4E;PIK3R1;PDGFA
hsa04668	TNF signaling pathway	110	5	1.96243	0.111454	0.432546	MAP3K5;CASP8;PIK3R1;CREB3L2;CASP7
hsa04810	Regulation of actin cytoskeleton	213	8	1.62154	0.120981	0.451569	ITGA1;MYH10;MYLK;PFN2;ITGB2;DOCK1;PIK3R1;PDGFA
hsa05145	Toxoplasmosis	113	5	1.91033	0.121183	0.451569	HLA-DPB1;LAMA4;TRAF6;CASP8;HLA-DPA1
hsa05152	Tuberculosis	179	7	1.68835	0.12146	0.451569	HLA-DPB1;SPHK2;TRAF6;ITGB2;CASP8;NFYA;HLA-DPA1
hsa04512	ECM-receptor interaction	82	4	2.10602	0.121896	0.451569	ITGA1;LAMA4;TNXB;THBS4
hsa04724	Glutamatergic synapse	114	5	1.89357	0.124512	0.456012	PRKACB;TRPC1;GRM2;CACNA1C;PLCB3
hsa05410	Hypertrophic cardiomyopathy (HCM)	83	4	2.08065	0.125893	0.456012	PRKAG2;ITGA1;CACNA1C;CACNA2D4
hsa04932	Non-alcoholic fatty liver disease (NAFLD)	149	6	1.73853	0.131587	0.471398	PRKAG2;MAP3K5;CASP8;PIK3R1;IRS1;CASP7
hsa05134	Legionellosis	55	3	2.35491	0.13434	0.476031	ITGB2;CASP8;CASP7
hsa04722	Neurotrophin signaling pathway	119	5	1.81401	0.141781	0.496995	MAP3K5;TRAF6;PIK3R1;IRS1;RPS6KA2
hsa04062	Chemokine signaling pathway	189	7	1.59902	0.148654	0.515543	PRKACB;ARRB2;PIK3R1;FGR;PLCB3;JAK3;CXCR6
hsa05163	Human cytomegalovirus infection	225	8	1.53505	0.150845	0.517636	PRKACB;AKAP13;CASP8;PIK3R1;NFATC4;CREB3L2;PLCB3;HLA-C
hsa05414	Dilated cardiomyopathy (DCM)	90	4	1.91882	0.155349	0.527539	ITGA1;PRKACB;CACNA1C;CACNA2D4
hsa05310	Asthma	31	2	2.78538	0.160687	0.537783	HLA-DPB1;HLA-DPA1
hsa04730	Long-term depression	60	3	2.15867	0.161665	0.537783	PRKG2;PLCB3;PRKG1
hsa04630	JAK-STAT signaling pathway	162	6	1.59902	0.173262	0.570539	STAT5A;IL20RB;PIK3R1;PDGFA;PIAS1;JAK3
hsa04215	Apoptosis	33	2	2.61657	0.177241	0.577806	CASP8;CASP7
hsa04925	Aldosterone synthesis and secretion	96	4	1.79889	0.182445	0.579581	PRKACB;CACNA1C;CREB3L2;PLCB3
hsa04972	Pancreatic secretion	96	4	1.79889	0.182445	0.579581	CA2;TRPC1;KCNMA1;PLCB3
hsa04926	Relaxin signaling pathway	130	5	1.66052	0.183119	0.579581	PRKACB;ARRB2;PIK3R1;CREB3L2;PLCB3
hsa05160	Hepatitis C	131	5	1.64784	0.187083	0.58249	TRAF6;PIK3R1;PPP2R2B;PIAS1;EIF2AK4
hsa05020	Prion diseases	35	2	2.46705	0.194046	0.58249	PRKACB;FYN
hsa05221	Acute myeloid leukemia	66	3	1.96243	0.196411	0.58249	RUNX1;STAT5A;PIK3R1
hsa05223	Non-small cell lung cancer	66	3	1.96243	0.196411	0.58249	STAT5A;PIK3R1;JAK3
hsa04750	Inflammatory mediator regulation of TRP channels	99	4	1.74438	0.196546	0.58249	TRPV2;PRKACB;PIK3R1;PLCB3
hsa04914	Progesterone-mediated oocyte maturation	99	4	1.74438	0.196546	0.58249	PRKACB;MAD1L1;PIK3R1;RPS6KA2
hsa05231	Choline metabolism in cancer	99	4	1.74438	0.196546	0.58249	PIK3R1;PDGFA;GPCPD1;SLC44A1
hsa04015	Rap1 signaling pathway	206	7	1.46706	0.20074	0.589295	PFN2;ITGB2;PIK3R1;PDGFA;PLCB3;ADORA2A;PARD6G
hsa04660	T cell receptor signaling pathway	101	4	1.70984	0.206128	0.589295	CD28;PTPRC;FYN;PIK3R1
hsa04664	Fc epsilon RI signaling pathway	68	3	1.90471	0.208379	0.589295	ALOX5AP;FYN;PIK3R1
hsa05031	Amphetamine addiction	68	3	1.90471	0.208379	0.589295	PRKACB;CACNA1C;CREB3L2
hsa04960	Aldosterone-regulated sodium reabsorption	37	2	2.3337	0.211045	0.589295	PIK3R1;IRS1
hsa05340	Primary immunodeficiency	37	2	2.3337	0.211045	0.589295	PTPRC;JAK3
hsa04371	Apelin signaling pathway	137	5	1.57567	0.211495	0.589295	PRKAG2;MYLK;PRKACB;SPHK2;PLCB3
hsa04922	Glucagon signaling pathway	103	4	1.67664	0.215845	0.589875	PRKAG2;PRKACB;CREB3L2;PLCB3
hsa04550	Signaling pathways regulating pluripotency of stem cells	139	5	1.553	0.219855	0.589875	JARID2;PIK3R1;BMPR2;JAK3;BMPR1A
hsa05418	Fluid shear stress and atherosclerosis	139	5	1.553	0.219855	0.589875	MAP3K5;PIK3R1;PDGFA;BMPR2;BMPR1A
hsa04917	Prolactin signaling pathway	70	3	1.85029	0.220506	0.589875	ESR1;STAT5A;PIK3R1
hsa04625	C-type lectin receptor signaling pathway	104	4	1.66052	0.220751	0.589875	NLRP3;CASP8;PIK3R1;NFATC4
hsa05412	Arrhythmogenic right ventricular cardiomyopathy (ARVC)	72	3	1.79889	0.232773	0.616942	ITGA1;CACNA1C;CACNA2D4
hsa05161	Hepatitis B	144	5	1.49908	0.241184	0.634081	STAT5A;CASP8;PIK3R1;NFATC4;CREB3L2
hsa05224	Breast cancer	147	5	1.46848	0.254245	0.661967	ESR1;DLL1;PIK3R1;CSNK1A1L;HEY2
hsa05220	Chronic myeloid leukemia	76	3	1.70421	0.257653	0.661967	RUNX1;STAT5A;PIK3R1
hsa05168	Herpes simplex infection	185	6	1.40022	0.257883	0.661967	HLA-DPB1;TRAF6;CASP8;HLA-C;EIF2AK4;HLA-DPA1
hsa01200	Carbon metabolism	116	4	1.48874	0.281592	0.71718	SHMT2;ADPGK;SUCLG2;TALDO1
hsa04934	Cushing syndrome	154	5	1.40173	0.285357	0.721135	PRKACB;CACNA1C;CREB3L2;PLCB3;PBX1
hsa00600	Sphingolipid metabolism	47	2	1.83717	0.29725	0.745411	SPHK2;CERS3
hsa00730	Thiamine metabolism	16	1	2.69834	0.312944	0.77547	TPK1
hsa04142	Lysosome	123	4	1.40401	0.318235	0.77547	AP3S2;CLTC;CTSZ;IGF2R
hsa05132	Salmonella infection	86	3	1.50605	0.321059	0.77547	MYH10;PFN2;PKN2
hsa05205	Proteoglycans in cancer	201	6	1.28876	0.322256	0.77547	ESR1;PRKACB;COL21A1;MIR21;PIK3R1;ANK2
hsa00330	Arginine and proline metabolism	50	2	1.72694	0.323016	0.77547	CNDP2;LAP3
hsa04114	Oocyte meiosis	124	4	1.39269	0.323509	0.77547	PRKACB;REC8;RPS6KA2;YWHAG
hsa00360	Phenylalanine metabolism	17	1	2.53961	0.328892	0.776948	ALDH3B1
hsa00910	Nitrogen metabolism	17	1	2.53961	0.328892	0.776948	CA2
hsa05200	Pathways in cancer	526	14	1.1491	0.333509	0.77732	ESR1;RUNX1;LAMA4;PRKACB;TRAF6;STAT5A;DLL1;CASP8;PIK3R1;PDGFA;PLCB3;JAK3;HEY2;CASP7
hsa04727	GABAergic synapse	88	3	1.47182	0.333818	0.77732	PRKACB;CACNA1C;CACNA1B
hsa04666	Fc gamma R-mediated phagocytosis	91	3	1.4233	0.352939	0.810268	SPHK2;PTPRC;PIK3R1
hsa05032	Morphine addiction	91	3	1.4233	0.352939	0.810268	PRKACB;ARRB2;CACNA1B
hsa00770	Pantothenate and CoA biosynthesis	19	1	2.27228	0.359692	0.810906	DPYD
hsa04650	Natural killer cell mediated cytotoxicity	131	4	1.31827	0.360544	0.810906	ITGB2;FYN;PIK3R1;HLA-C
hsa05164	Influenza A	171	5	1.26238	0.363248	0.810906	NLRP3;HLA-DPB1;PIK3R1;EIF2AK4;HLA-DPA1
hsa04912	GnRH signaling pathway	93	3	1.39269	0.365654	0.810906	PRKACB;CACNA1C;PLCB3
hsa05222	Small cell lung cancer	93	3	1.39269	0.365654	0.810906	LAMA4;TRAF6;PIK3R1
hsa04060	Cytokine-cytokine receptor interaction	294	8	1.17479	0.371952	0.8193	IL20RB;BMPR2;TNFRSF19;IL34;TNFSF8;CXCR6;TNFRSF6B;BMPR1A
hsa00670	One carbon pool by folate	20	1	2.15867	0.374561	0.81951	SHMT2
hsa04064	NF-kappa B signaling pathway	95	3	1.36337	0.378329	0.822235	TRAF6;CARD14;PARP1
hsa04640	Hematopoietic cell lineage	97	3	1.33526	0.390952	0.83849	ITGA1;HLA-DPB1;HLA-DPA1
hsa05215	Prostate cancer	97	3	1.33526	0.390952	0.83849	PIK3R1;PDGFA;CREB3L2
hsa04370	VEGF signaling pathway	59	2	1.46351	0.398549	0.843238	SPHK2;PIK3R1
hsa00900	Terpenoid backbone biosynthesis	22	1	1.96243	0.403277	0.843238	PDSS1
hsa04070	Phosphatidylinositol signaling system	99	3	1.30829	0.403513	0.843238	PIK3R1;PLCB3;INPP4A
hsa04933	AGE-RAGE signaling pathway in diabetic complications	99	3	1.30829	0.403513	0.843238	STAT5A;PIK3R1;PLCB3
hsa00561	Glycerolipid metabolism	61	2	1.41552	0.414832	0.849921	AGK;LCLAT1
hsa04916	Melanogenesis	101	3	1.28238	0.416	0.849921	PRKACB;CREB3L2;PLCB3
hsa03060	Protein export	23	1	1.8771	0.417139	0.849921	IMMP2L
hsa04964	Proximal tubule bicarbonate reclamation	23	1	1.8771	0.417139	0.849921	CA2
hsa00534	Glycosaminoglycan biosynthesis	24	1	1.79889	0.430681	0.86668	HS2ST1
hsa04977	Vitamin digestion and absorption	24	1	1.79889	0.430681	0.86668	CUBN
hsa04620	Toll-like receptor signaling pathway	104	3	1.24539	0.434572	0.869144	TRAF6;CASP8;PIK3R1
hsa04310	Wnt signaling pathway	146	4	1.18283	0.439399	0.87344	PRKACB;NFATC4;PLCB3;CSNK1A1L
hsa05131	Shigellosis	65	2	1.32841	0.446724	0.875219	PFN2;DOCK1
hsa05321	Inflammatory bowel disease (IBD)	65	2	1.32841	0.446724	0.875219	HLA-DPB1;HLA-DPA1
hsa04723	Retrograde endocannabinoid signaling	148	4	1.16685	0.449743	0.875219	PRKACB;CACNA1C;PLCB3;CACNA1B
hsa04014	Ras signaling pathway	232	6	1.11655	0.451033	0.875219	PRKACB;NF1;HTR7;RASA3;PIK3R1;PDGFA
hsa00970	Aminoacyl-tRNA biosynthesis	66	2	1.30829	0.454546	0.876047	CARS2;FARS2
hsa00790	Folate biosynthesis	26	1	1.66052	0.456834	0.876047	MOCS1
hsa01040	Biosynthesis of unsaturated fatty acids	27	1	1.59902	0.469459	0.885664	ELOVL2
hsa00010	Glycolysis / Gluconeogenesis	68	2	1.26981	0.47	0.885664	ADPGK;ALDH3B1
hsa05120	Epithelial cell signaling in Helicobacter pylori infection	68	2	1.26981	0.47	0.885664	ATP6V1E2;ATP6V1G1
hsa04920	Adipocytokine signaling pathway	69	2	1.2514	0.477629	0.894868	PRKAG2;IRS1
hsa04622	RIG-I-like receptor signaling pathway	70	2	1.23353	0.485191	0.895809	TRAF6;CASP8
hsa04024	cAMP signaling pathway	199	5	1.08476	0.491349	0.895809	PRKACB;CACNA1C;PIK3R1;CREB3L2;ADORA2A
hsa04976	Bile secretion	71	2	1.21615	0.492686	0.895809	CA2;PRKACB
hsa05214	Glioma	71	2	1.21615	0.492686	0.895809	PIK3R1;PDGFA
hsa04392	Hippo signaling pathway	29	1	1.48874	0.49384	0.895809	DCHS1
hsa05218	Melanoma	72	2	1.19926	0.500112	0.895809	PIK3R1;PDGFA
hsa00020	Citrate cycle (TCA cycle)	30	1	1.43911	0.50561	0.895809	SUCLG2
hsa00030	Pentose phosphate pathway	30	1	1.43911	0.50561	0.895809	TALDO1
hsa00062	Fatty acid elongation	30	1	1.43911	0.50561	0.895809	ELOVL2
hsa00630	Glyoxylate and dicarboxylate metabolism	30	1	1.43911	0.50561	0.895809	SHMT2
hsa04218	Cellular senescence	160	4	1.07934	0.510381	0.896686	PIK3R1;NFATC4;HIPK1;HLA-C
hsa00562	Inositol phosphate metabolism	74	2	1.16685	0.514755	0.896686	PLCB3;INPP4A
hsa01523	Antifolate resistance	31	1	1.39269	0.517108	0.896686	SHMT2
hsa04710	Circadian rhythm	31	1	1.39269	0.517108	0.896686	PRKAG2
hsa01230	Biosynthesis of amino acids	75	2	1.15129	0.52197	0.90033	SHMT2;TALDO1
hsa00640	Propanoate metabolism	32	1	1.34917	0.528339	0.901185	SUCLG2
hsa00980	Metabolism of xenobiotics by cytochrome P450	76	2	1.13614	0.529114	0.901185	HSD11B1;ALDH3B1
hsa04141	Protein processing in endoplasmic reticulum	165	4	1.04663	0.534767	0.901185	MAP3K5;UBE4B;AMFR;EIF2AK4
hsa00051	Fructose and mannose metabolism	33	1	1.30829	0.539311	0.901185	GMDS
hsa03410	Base excision repair	33	1	1.30829	0.539311	0.901185	PARP1
hsa04260	Cardiac muscle contraction	78	2	1.10701	0.543184	0.901185	CACNA1C;CACNA2D4
hsa05206	MicroRNAs in cancer	299	7	1.01075	0.543588	0.901185	TNXB;MIR21;ZEB2;RPTOR;PDGFA;IRS1;BMPR2
hsa05170	Human immunodeficiency virus 1 infection	212	5	1.01824	0.547869	0.901185	TRAF6;CASP8;PIK3R1;NFATC4;HLA-C
hsa00983	Drug metabolism	79	2	1.093	0.55011	0.901185	NME7;DPYD
hsa04610	Complement and coagulation cascades	79	2	1.093	0.55011	0.901185	C3AR1;ITGB2
hsa05010	Alzheimer disease	171	4	1.0099	0.563221	0.91805	CACNA1C;CASP8;PLCB3;CASP7
hsa05204	Chemical carcinogenesis	82	2	1.05301	0.570445	0.920679	HSD11B1;ALDH3B1
hsa00350	Tyrosine metabolism	36	1	1.19926	0.570727	0.920679	ALDH3B1
hsa04380	Osteoclast differentiation	128	3	1.01188	0.573306	0.920679	TRAF6;FYN;PIK3R1
hsa04742	Taste transduction	83	2	1.04032	0.577075	0.922188	PRKACB;CACNA1C
hsa04350	TGF-beta signaling pathway	84	2	1.02794	0.58363	0.928114	BMPR2;BMPR1A
hsa04012	ErbB signaling pathway	85	2	1.01584	0.590111	0.933865	STAT5A;PIK3R1
hsa04068	FoxO signaling pathway	132	3	0.981214	0.594329	0.935996	PRKAG2;PIK3R1;IRS1
hsa05322	Systemic lupus erythematosus	133	3	0.973836	0.59948	0.939569	CD28;HLA-DPB1;HLA-DPA1
hsa00260	Glycine, serine and threonine metabolism	40	1	1.07934	0.609325	0.941422	SHMT2
hsa04216	Ferroptosis	40	1	1.07934	0.609325	0.941422	PCBP2
hsa05033	Nicotine addiction	40	1	1.07934	0.609325	0.941422	CACNA1B
hsa04120	Ubiquitin mediated proteolysis	137	3	0.945403	0.619654	0.951053	UBE4B;TRAF6;PIAS1
hsa04974	Protein digestion and absorption	90	2	0.959409	0.621394	0.951053	COL21A1;COL12A1
hsa01100	Metabolic pathways	1305	29	0.959409	0.62971	0.955273	HSD11B1;REV3L;SHMT2;AMPD3;NME7;AGK;DSE;ADPGK;MTAP;TPK1;ELOVL2;SPHK2;CSGALNACT2;LCLAT1;ATP6V1E2;CNDP2;SUCLG2;LAP3;CERS3;ATP6V1G1;DPYD;TALDO1;PLCB3;ALDH3B1;MOCS1;INPP4A;GMDS;PAFAH1B1;ACAD8
hsa05167	Kaposi sarcoma-associated herpesvirus infection	186	4	0.92846	0.630012	0.955273	CASP8;PIK3R1;NFATC4;HLA-C
hsa04657	IL-17 signaling pathway	93	2	0.92846	0.639269	0.963751	TRAF6;CASP8
hsa02010	ABC transporters	44	1	0.981214	0.644471	0.963751	ABCA13
hsa04973	Carbohydrate digestion and absorption	44	1	0.981214	0.644471	0.963751	PIK3R1
hsa05016	Huntington disease	193	4	0.894786	0.658875	0.97802	CLTC;CASP8;CREB3L2;PLCB3
hsa00564	Glycerophospholipid metabolism	97	2	0.890173	0.662069	0.97802	LCLAT1;GPCPD1
hsa00270	Cysteine and methionine metabolism	47	1	0.918583	0.668751	0.97802	MTAP
hsa00565	Ether lipid metabolism	47	1	0.918583	0.668751	0.97802	PAFAH1B1
hsa00280	Valine, leucine and isoleucine degradation	48	1	0.899446	0.676472	0.97802	ACAD8
hsa00520	Amino sugar and nucleotide sugar metabolism	48	1	0.899446	0.676472	0.97802	GMDS
hsa01212	Fatty acid metabolism	48	1	0.899446	0.676472	0.97802	ELOVL2
hsa04066	HIF-1 signaling pathway	100	2	0.863468	0.678404	0.97802	EIF4E;PIK3R1
hsa00240	Pyrimidine metabolism	101	2	0.854919	0.683705	0.97802	NME7;DPYD
hsa04913	Ovarian steroidogenesis	49	1	0.88109	0.684014	0.97802	PRKACB
hsa05014	Amyotrophic lateral sclerosis (ALS)	51	1	0.846537	0.698578	0.994482	MAP3K5

## Sheet: Table S9 KEGG PD PPRAN
Supplementary Table 9. KEGG pathway enrichment analysis in PD vs C contrasts in postprandial.
Gene Set	Description	Size	Overlap	Enrichment Ratio	P-value	FDR	Overlap Genes
hsa04940	Type I diabetes mellitus	43	7	6.57234	7.73524e-05	0.0252169	PTPRN2;ICA1;HLA-DRB1;HLA-DRB5;HLA-C;HLA-DMA;HLA-DPA1
hsa04145	Phagosome	152	12	3.18734	0.00036908	0.0601601	ATP6V1G1;THBS2;CANX;RAB5A;CLEC4M;HLA-DRB1;HLA-DRB5;HLA-C;THBS4;HLA-DMA;ATP6V1E2;HLA-DPA1
hsa05165	Human papillomavirus infection	339	19	2.26279	0.000697077	0.0757491	PPP2R2C;ATP6V1G1;CREB3L2;THBS2;EGF;WNT2;PTK2;CSNK1A1L;MAML3;CDK6;COL9A1;PIK3R1;PSEN1;COL4A3;GNAS;HLA-C;THBS4;ATP6V1E2;LAMA4
hsa05320	Autoimmune thyroid disease	53	6	4.57053	0.00185837	0.130835	HLA-DRB1;TPO;HLA-DRB5;HLA-C;HLA-DMA;HLA-DPA1
hsa05330	Allograft rejection	38	5	5.31223	0.00228306	0.130835	HLA-DRB1;HLA-DRB5;HLA-C;HLA-DMA;HLA-DPA1
hsa04612	Antigen processing and presentation	77	7	3.67027	0.00284588	0.130835	LGMN;CANX;HLA-DRB1;HLA-DRB5;HLA-C;HLA-DMA;HLA-DPA1
hsa04514	Cell adhesion molecules (CAMs)	144	10	2.80368	0.00296712	0.130835	OCLN;HLA-DRB1;SDC3;NCAM1;HLA-DRB5;HLA-C;HLA-DMA;SELP;PTPRM;HLA-DPA1
hsa05332	Graft-versus-host disease	41	5	4.92353	0.00321068	0.130835	HLA-DRB1;HLA-DRB5;HLA-C;HLA-DMA;HLA-DPA1
hsa05321	Inflammatory bowel disease (IBD)	65	6	3.72674	0.00523688	0.170403	IL18RAP;HLA-DRB1;TGFB2;HLA-DRB5;HLA-DMA;HLA-DPA1
hsa04330	Notch signaling pathway	48	5	4.20552	0.00638303	0.170403	CTBP2;DLL1;CTBP1;MAML3;PSEN1
hsa04151	PI3K-Akt signaling pathway	354	17	1.93882	0.00659195	0.170403	RPTOR;PPP2R2C;THEM4;CREB3L2;THBS2;EGF;PTK2;CDK6;COL9A1;PIK3R1;YWHAG;BRCA1;ANGPT2;COL4A3;THBS4;ATF2;LAMA4
hsa05323	Rheumatoid arthritis	90	7	3.14012	0.00676086	0.170403	ATP6V1G1;HLA-DRB1;TGFB2;HLA-DRB5;HLA-DMA;ATP6V1E2;HLA-DPA1
hsa05310	Asthma	31	4	5.20942	0.00679522	0.170403	HLA-DRB1;HLA-DRB5;HLA-DMA;HLA-DPA1
hsa05146	Amoebiasis	96	7	2.94386	0.00953344	0.210837	PTK2;RAB5A;TGFB2;PIK3R1;COL4A3;GNAS;LAMA4
hsa04918	Thyroid hormone synthesis	74	6	3.27348	0.00978724	0.210837	CREB3L2;CANX;GPX5;TPO;GNAS;ATF2
hsa04510	Focal adhesion	199	11	2.23167	0.0103478	0.210837	PPP1R12A;RASGRF1;THBS2;EGF;PTK2;CAPN2;COL9A1;PIK3R1;COL4A3;THBS4;LAMA4
hsa04714	Thermogenesis	229	12	2.11561	0.01128	0.216311	PRKAG2;RPTOR;PPARGC1A;MAP3K5;PRDM16;RPS6KA2;COX6B2;CREB3L2;NDUFAF1;GNAS;ZNF516;ATF2
hsa05150	Staphylococcus aureus infection	56	5	3.60473	0.0121544	0.22013	HLA-DRB1;HLA-DRB5;HLA-DMA;SELP;HLA-DPA1
hsa05416	Viral myocarditis	59	5	3.42144	0.015015	0.257625	HLA-DRB1;HLA-DRB5;HLA-C;HLA-DMA;HLA-DPA1
hsa04931	Insulin resistance	107	7	2.64122	0.0166457	0.266771	PRKAG2;PPARGC1A;PPP1R3A;RPS6KA2;CREB3L2;PIK3R1;PPP1R3C
hsa04910	Insulin signaling pathway	137	8	2.35755	0.0202106	0.266771	PRKAG2;RPTOR;PPARGC1A;PPP1R3A;PIK3R1;SORBS1;PPP1R3C;PRKAR1B
hsa04211	Longevity regulating pathway	89	6	2.72177	0.0226954	0.266771	PRKAG2;RPTOR;PPARGC1A;CREB3L2;PIK3R1;ATF2
hsa05223	Non-small cell lung cancer	66	5	3.05856	0.0233581	0.266771	RXRB;ALK;EGF;CDK6;PIK3R1
hsa05166	Human T-cell leukemia virus 1 infection	255	12	1.8999	0.0242967	0.266771	CANX;WNT2;ETS2;SPI1;HLA-DRB1;TGFB2;PIK3R1;HLA-DRB5;HLA-C;ATF2;HLA-DMA;HLA-DPA1
hsa04666	Fc gamma R-mediated phagocytosis	91	6	2.66195	0.0250095	0.266771	INPP5D;PIK3R1;ASAP2;WASF3;ARPC1B;PLA2G4D
hsa05032	Morphine addiction	91	6	2.66195	0.0250095	0.266771	PDE11A;PDE8A;GABRB3;GNAS;PDE3A;CACNA1B
hsa04024	cAMP signaling pathway	199	10	2.02879	0.0258066	0.266771	PPP1R12A;CREB3L2;RAPGEF4;PLCE1;NPY1R;ADORA2A;PIK3R1;GNAS;HTR1D;PDE3A
hsa04658	Th1 and Th2 cell differentiation	92	6	2.63302	0.0262235	0.266771	DLL1;HLA-DRB1;MAML3;HLA-DRB5;HLA-DMA;HLA-DPA1
hsa04261	Adrenergic signaling in cardiomyocytes	144	8	2.24294	0.026328	0.266771	PPP2R2C;CREB3L2;RAPGEF4;CACNG6;KCNE1;GNAS;ATF2;CACNB2
hsa05222	Small cell lung cancer	93	6	2.60471	0.0274762	0.266771	RXRB;PTK2;CDK6;PIK3R1;COL4A3;LAMA4
hsa04966	Collecting duct acid secretion	27	3	4.48589	0.0282653	0.266771	ATP6V1G1;SLC12A7;ATP6V1E2
hsa04152	AMPK signaling pathway	120	7	2.35509	0.029128	0.266771	PRKAG2;RPTOR;PPARGC1A;PPP2R2C;CREB3L2;PIK3R1;SCD
hsa05224	Breast cancer	147	8	2.19717	0.0293081	0.266771	EGF;WNT2;ESR1;DLL1;CSNK1A1L;CDK6;PIK3R1;BRCA1
hsa04270	Vascular smooth muscle contraction	121	7	2.33563	0.0302942	0.266771	PPP1R12A;CALD1;ACTA2;KCNMA1;ADORA2A;GNAS;PLA2G4D
hsa04010	MAPK signaling pathway	295	13	1.77915	0.0311861	0.266771	RASGRF1;MAP3K5;RPS6KA2;EGF;MAP3K13;CACNG6;TGFB2;MAP4K4;ANGPT2;ATF2;PLA2G4D;CACNB2;CACNA1B
hsa05226	Gastric cancer	149	8	2.16768	0.0314197	0.266771	RXRB;EGF;WNT2;CSNK1A1L;TGFB2;PIK3R1;ABCB1;CTNNA3
hsa04672	Intestinal immune network for IgA production	49	4	3.29575	0.0324818	0.266771	HLA-DRB1;HLA-DRB5;HLA-DMA;HLA-DPA1
hsa05144	Malaria	49	4	3.29575	0.0324818	0.266771	THBS2;TGFB2;THBS4;SELP
hsa04520	Adherens junction	72	5	2.80368	0.0325182	0.266771	LMO7;SORBS1;CTNNA3;WASF3;PTPRM
hsa01522	Endocrine resistance	98	6	2.47181	0.0343334	0.266771	PTK2;ESR1;DLL1;PIK3R1;ABCB11;GNAS
hsa05200	Pathways in cancer	526	20	1.53509	0.0357174	0.266771	RXRB;ALK;EGF;WNT2;PTK2;SPI1;ESR1;GSTM5;CTBP2;DLL1;CTBP1;CDK6;TGFB2;PIK3R1;CTNNA3;COL4A3;GNAS;RUNX1T1;ARNT2;LAMA4
hsa05231	Choline metabolism in cancer	99	6	2.44685	0.0358261	0.266771	GPCPD1;EGF;DGKI;PIK3R1;WASF3;PLA2G4D
hsa05100	Bacterial invasion of epithelial cells	74	5	2.7279	0.0360059	0.266771	PTK2;PIK3R1;CTNNA3;ARPC1B;CD2AP
hsa05140	Leishmaniasis	74	5	2.7279	0.0360059	0.266771	HLA-DRB1;TGFB2;HLA-DRB5;HLA-DMA;HLA-DPA1
hsa05220	Chronic myeloid leukemia	76	5	2.65612	0.0397162	0.287722	CTBP2;CTBP1;CDK6;TGFB2;PIK3R1
hsa04926	Relaxin signaling pathway	130	7	2.17393	0.0422233	0.299235	CREB3L2;ACTA2;RXFP1;PIK3R1;COL4A3;GNAS;ATF2
hsa00480	Glutathione metabolism	56	4	2.88378	0.0493577	0.342353	GSTM5;GPX5;GGT7;OPLAH
hsa04512	ECM-receptor interaction	82	5	2.46177	0.0522025	0.354542	THBS2;COL9A1;COL4A3;THBS4;LAMA4
hsa04911	Insulin secretion	85	5	2.37488	0.0592145	0.386504	CREB3L2;RAPGEF4;KCNMA1;GNAS;ATF2
hsa05145	Toxoplasmosis	113	6	2.1437	0.0611594	0.386504	HLA-DRB1;TGFB2;HLA-DRB5;HLA-DMA;LAMA4;HLA-DPA1
hsa05169	Epstein-Barr virus infection	201	9	1.80775	0.0616465	0.386504	HLA-DRB1;CDK6;PIK3R1;HLA-DRB5;HLA-C;HLA-DMA;NEDD4;RIPK1;HLA-DPA1
hsa04014	Ras signaling pathway	232	10	1.74021	0.0620807	0.386504	RASGRF1;EGF;ETS2;PLCE1;RAB5A;RASA3;RASAL3;PIK3R1;ANGPT2;PLA2G4D
hsa04960	Aldosterone-regulated sodium reabsorption	37	3	3.27348	0.0628366	0.386504	NR3C2;PIK3R1;NEDD4L
hsa04726	Serotonergic synapse	115	6	2.10642	0.0654688	0.395238	TRPC1;GABRB3;GNAS;HTR1D;PLA2G4D;CACNA1B
hsa04974	Protein digestion and absorption	90	5	2.24294	0.0720389	0.426994	COL5A2;COL9A1;SLC15A1;COL4A3;SLC9A3
hsa04927	Cortisol synthesis and secretion	64	4	2.52331	0.0735307	0.428054	CREB3L2;PDE8A;GNAS;ATF2
hsa00532	Glycosaminoglycan biosynthesis	20	2	4.0373	0.0866411	0.483498	CSGALNACT1;CHST11
hsa04110	Cell cycle	124	6	1.95353	0.0870098	0.483498	RAD21;STAG1;CDK6;TGFB2;YWHAG;MAD1L1
hsa04934	Cushing syndrome	154	7	1.83514	0.0875041	0.483498	PDE11A;CREB3L2;WNT2;PDE8A;CDK6;GNAS;ATF2
hsa04962	Vasopressin-regulated water reabsorption	44	3	2.7527	0.0946912	0.514489	CREB3L2;RAB5A;GNAS
hsa04070	Phosphatidylinositol signaling system	99	5	2.03904	0.0986332	0.519284	PLCE1;INPP5D;DGKI;PIK3R1;INPP4A
hsa04976	Bile secretion	71	4	2.27453	0.0987595	0.519284	ABCB1;ABCB11;SLC9A3;GNAS
hsa01524	Platinum drug resistance	73	4	2.21222	0.106623	0.551729	MAP3K5;GSTM5;PIK3R1;BRCA1
hsa04922	Glucagon signaling pathway	103	5	1.95985	0.111845	0.569613	PRKAG2;PPARGC1A;CREB3L2;GNAS;ATF2
hsa05212	Pancreatic cancer	75	4	2.15323	0.114761	0.569613	EGF;CDK6;TGFB2;PIK3R1
hsa00520	Amino sugar and nucleotide sugar metabolism	48	3	2.52331	0.11532	0.569613	CYB5R3;GNE;GMDS
hsa05030	Cocaine addiction	49	3	2.47181	0.120723	0.579532	CREB3L2;GNAS;ATF2
hsa05225	Hepatocellular carcinoma	168	7	1.68221	0.123147	0.579532	ARID2;WNT2;GSTM5;CSNK1A1L;CDK6;TGFB2;PIK3R1
hsa05205	Proteoglycans in cancer	201	8	1.60688	0.125612	0.579532	PPP1R12A;WNT2;PTK2;PLCE1;ESR1;ANK3;TGFB2;PIK3R1
hsa04659	Th17 cell differentiation	107	5	1.88659	0.125866	0.579532	RXRB;HLA-DRB1;HLA-DRB5;HLA-DMA;HLA-DPA1
hsa05110	Vibrio cholerae infection	50	3	2.42238	0.126217	0.579532	ATP6V1G1;GNAS;ATP6V1E2
hsa04668	TNF signaling pathway	110	5	1.83514	0.136888	0.619632	MAP3K5;CREB3L2;PIK3R1;ATF2;RIPK1
hsa04015	Rap1 signaling pathway	206	8	1.56788	0.138752	0.619632	EGF;RAPGEF4;PLCE1;ADORA2A;PIK3R1;PFN2;ANGPT2;GNAS
hsa04670	Leukocyte transendothelial migration	112	5	1.80236	0.144468	0.63644	OCLN;PTK2;RAPGEF4;PIK3R1;CTNNA3
hsa04923	Regulation of lipolysis in adipocytes	54	3	2.24294	0.149047	0.640338	NPY1R;PIK3R1;GNAS
hsa05410	Hypertrophic cardiomyopathy (HCM)	83	4	1.94569	0.149861	0.640338	PRKAG2;CACNG6;TGFB2;CACNB2
hsa04144	Endocytosis	244	9	1.48917	0.151246	0.640338	WIPF1;RAB5A;PSD3;ASAP2;HLA-C;NEDD4;ARPC1B;NEDD4L;EHD3
hsa04072	Phospholipase D signaling pathway	146	6	1.65916	0.153768	0.642231	EGF;RAPGEF4;DGKI;PIK3R1;GNAS;PLA2G4D
hsa05152	Tuberculosis	179	7	1.57883	0.155633	0.642231	RAB5A;CLEC4M;HLA-DRB1;TGFB2;HLA-DRB5;HLA-DMA;HLA-DPA1
hsa04919	Thyroid hormone signaling pathway	116	5	1.74021	0.160155	0.646807	RXRB;PLCE1;SLCO1C1;ESR1;PIK3R1
hsa04392	Hippo signaling pathway	29	2	2.78434	0.16071	0.646807	DCHS1;RASSF4
hsa00062	Fatty acid elongation	30	2	2.69153	0.169533	0.671538	PPT2;THEM4
hsa04150	mTOR signaling pathway	151	6	1.60422	0.171457	0.671538	RPTOR;ATP6V1G1;RPS6KA2;WNT2;PIK3R1;ATP6V1E2
hsa05213	Endometrial cancer	58	3	2.08826	0.173087	0.671538	EGF;PIK3R1;CTNNA3
hsa04921	Oxytocin signaling pathway	152	6	1.59367	0.175094	0.671538	PRKAG2;PPP1R12A;CACNG6;GNAS;PLA2G4D;CACNB2
hsa05202	Transcriptional misregulation in cancer	186	7	1.51941	0.178173	0.671719	RXRB;HMGA2;PTK2;SPI1;RUNX1T1;TLX1;ARNT2
hsa04370	VEGF signaling pathway	59	3	2.05286	0.179262	0.671719	PTK2;PIK3R1;PLA2G4D
hsa04390	Hippo signaling pathway	154	6	1.57297	0.182462	0.67218	SMAD7;PPP2R2C;WNT2;TGFB2;YWHAG;CTNNA3
hsa05414	Dilated cardiomyopathy (DCM)	90	4	1.79435	0.183509	0.67218	CACNG6;TGFB2;GNAS;CACNB2
hsa05163	Human cytomegalovirus infection	225	8	1.43548	0.194515	0.70208	CREB3L2;PTK2;CDK6;PIK3R1;GNAS;HLA-C;ATF2;RIPK1
hsa00051	Fructose and mannose metabolism	33	2	2.44685	0.196445	0.70208	ENOSF1;GMDS
hsa04213	Longevity regulating pathway	62	3	1.95353	0.198133	0.70208	PRKAG2;RPTOR;PIK3R1
hsa04721	Synaptic vesicle cycle	63	3	1.92252	0.204528	0.711937	ATP6V1G1;ATP6V1E2;CACNA1B
hsa04218	Cellular senescence	160	6	1.51399	0.205282	0.711937	CAPN2;TRAF3IP2;CDK6;TGFB2;PIK3R1;HLA-C
hsa04924	Renin secretion	65	3	1.86337	0.217458	0.722618	KCNMA1;GNAS;PDE3A
hsa00564	Glycerophospholipid metabolism	97	4	1.66486	0.219367	0.722618	GPCPD1;DGKI;LCLAT1;PLA2G4D
hsa04640	Hematopoietic cell lineage	97	4	1.66486	0.219367	0.722618	HLA-DRB1;HLA-DRB5;HLA-DMA;HLA-DPA1
hsa05221	Acute myeloid leukemia	66	3	1.83514	0.223986	0.722618	SPI1;PIK3R1;RUNX1T1
hsa04728	Dopaminergic synapse	131	5	1.54095	0.224412	0.722618	PPP2R2C;CREB3L2;GNAS;ATF2;CACNA1B
hsa05160	Hepatitis C	131	5	1.54095	0.224412	0.722618	PPP2R2C;OCLN;EGF;PIK3R1;RIPK1
hsa04750	Inflammatory mediator regulation of TRP channels	99	4	1.63123	0.229946	0.722618	PIK3R1;TRPV3;GNAS;PLA2G4D
hsa04933	AGE-RAGE signaling pathway in diabetic complications	99	4	1.63123	0.229946	0.722618	PLCE1;TGFB2;PIK3R1;COL4A3
hsa05203	Viral carcinogenesis	201	7	1.40602	0.230692	0.722618	CREB3L2;CDK6;PIK3R1;YWHAG;HLA-C;ATF2;MAD1L1
hsa04664	Fc epsilon RI signaling pathway	68	3	1.78116	0.237155	0.722618	INPP5D;PIK3R1;PLA2G4D
hsa05031	Amphetamine addiction	68	3	1.78116	0.237155	0.722618	CREB3L2;GNAS;ATF2
hsa05120	Epithelial cell signaling in Helicobacter pylori infection	68	3	1.78116	0.237155	0.722618	ATP6V1G1;CSK;ATP6V1E2
hsa00430	Taurine and hypotaurine metabolism	11	1	3.67027	0.241246	0.722618	GGT7
hsa04920	Adipocytokine signaling pathway	69	3	1.75535	0.24379	0.722618	PRKAG2;PPARGC1A;RXRB
hsa05211	Renal cell carcinoma	69	3	1.75535	0.24379	0.722618	TGFB2;PIK3R1;ARNT2
hsa04530	Tight junction	170	6	1.42493	0.245411	0.722618	PRKAG2;PPP2R2C;OCLN;MAP3K5;NEDD4;NEDD4L
hsa05142	Chagas disease (American trypanosomiasis)	102	4	1.58325	0.246045	0.722618	PPP2R2C;TGFB2;PIK3R1;GNAS
hsa05164	Influenza A	171	6	1.4166	0.249548	0.726364	HLA-DRB1;PIK3R1;HLA-DRB5;ATF2;HLA-DMA;HLA-DPA1
hsa04915	Estrogen signaling pathway	137	5	1.47347	0.252048	0.727147	CREB3L2;ESR1;PIK3R1;GNAS;ATF2
hsa05214	Glioma	71	3	1.7059	0.257148	0.733857	EGF;CDK6;PIK3R1
hsa05033	Nicotine addiction	40	2	2.01865	0.260745	0.733857	GABRB3;CACNA1B
hsa05218	Melanoma	72	3	1.68221	0.263865	0.733857	EGF;CDK6;PIK3R1
hsa05412	Arrhythmogenic right ventricular cardiomyopathy (ARVC)	72	3	1.68221	0.263865	0.733857	CACNG6;CTNNA3;CACNB2
hsa04360	Axon guidance	175	6	1.38422	0.266292	0.733857	TRPC1;PTK2;NGEF;EPHB1;PIK3R1;ABLIM1
hsa04928	Parathyroid hormone synthesis, secretion and action	106	4	1.52351	0.26788	0.733857	RXRB;CREB3L2;GNAS;ATF2
hsa00562	Inositol phosphate metabolism	74	3	1.63674	0.277362	0.743986	PLCE1;INPP5D;INPP4A
hsa03320	PPAR signaling pathway	74	3	1.63674	0.277362	0.743986	RXRB;SCD;SORBS1
hsa03450	Non-homologous end-joining	13	1	3.10561	0.278424	0.743986	LIG4
hsa05161	Hepatitis B	144	5	1.40184	0.285293	0.756142	CREB3L2;CDK6;TGFB2;PIK3R1;ATF2
hsa04310	Wnt signaling pathway	146	5	1.38264	0.294948	0.770282	WNT2;CTBP2;CSNK1A1L;CTBP1;PSEN1
hsa02010	ABC transporters	44	2	1.83514	0.297716	0.770282	ABCB1;ABCB11
hsa04973	Carbohydrate digestion and absorption	44	2	1.83514	0.297716	0.770282	PIK3R1;MGAM
hsa04725	Cholinergic synapse	112	4	1.44189	0.301236	0.773253	CREB3L2;PIK3R1;KCNQ4;CACNA1B
hsa04260	Cardiac muscle contraction	78	3	1.55281	0.304538	0.775621	COX6B2;CACNG6;CACNB2
hsa05168	Herpes simplex infection	185	6	1.30939	0.309285	0.781604	HLA-DRB1;HLA-DRB5;HLA-C;HLA-DMA;TAF5L;HLA-DPA1
hsa04724	Glutamatergic synapse	114	4	1.4166	0.312471	0.78358	TRPC1;SHANK2;GNAS;PLA2G4D
hsa04930	Type II diabetes mellitus	46	2	1.75535	0.316114	0.786666	PIK3R1;CACNA1B
hsa00565	Ether lipid metabolism	47	2	1.718	0.325274	0.797289	PLA2G4D;PAFAH1B1
hsa04961	Endocrine and other factor-regulated calcium reabsorption	47	2	1.718	0.325274	0.797289	ESR1;GNAS
hsa01212	Fatty acid metabolism	48	2	1.68221	0.334403	0.809075	PPT2;SCD
hsa04071	Sphingolipid signaling pathway	118	4	1.36858	0.335046	0.809075	PPP2R2C;MAP3K5;SPTLC2;PIK3R1
hsa04722	Neurotrophin signaling pathway	119	4	1.35707	0.340705	0.81669	MAP3K5;RPS6KA2;PIK3R1;PSEN1
hsa04913	Ovarian steroidogenesis	49	2	1.64788	0.343495	0.817369	GNAS;PLA2G4D
hsa04012	ErbB signaling pathway	85	3	1.42493	0.352287	0.832215	EGF;PTK2;PIK3R1
hsa05210	Colorectal cancer	86	3	1.40836	0.359094	0.840114	EGF;TGFB2;PIK3R1
hsa05014	Amyotrophic lateral sclerosis (ALS)	51	2	1.58325	0.361559	0.840114	MAP3K5;RAB5A
hsa04611	Platelet activation	123	4	1.31294	0.363362	0.840114	PPP1R12A;PIK3R1;GNAS;PLA2G4D
hsa04022	cGMP-PKG signaling pathway	163	5	1.23843	0.378562	0.869094	PPP1R12A;CREB3L2;KCNMA1;ATF2;PDE3A
hsa03460	Fanconi anemia pathway	54	2	1.4953	0.388298	0.88521	BRCA1;FANCG
hsa00670	One carbon pool by folate	20	1	2.01865	0.394842	0.892797	SHMT2
hsa05130	Pathogenic Escherichia coli infection	55	2	1.46811	0.397103	0.892797	OCLN;ARPC1B
hsa04912	GnRH signaling pathway	93	3	1.30235	0.406365	0.895147	GNRH2;GNAS;PLA2G4D
hsa04068	FoxO signaling pathway	132	4	1.22342	0.414147	0.895147	PRKAG2;EGF;TGFB2;PIK3R1
hsa00190	Oxidative phosphorylation	133	4	1.21422	0.419748	0.895147	LHPP;ATP6V1G1;COX6B2;ATP6V1E2
hsa05322	Systemic lupus erythematosus	133	4	1.21422	0.419748	0.895147	HLA-DRB1;HLA-DRB5;HLA-DMA;HLA-DPA1
hsa00514	Other types of O-glycan biosynthesis	22	1	1.83514	0.42453	0.895147	GXYLT2
hsa00900	Terpenoid backbone biosynthesis	22	1	1.83514	0.42453	0.895147	PDSS1
hsa04925	Aldosterone synthesis and secretion	96	3	1.26166	0.426332	0.895147	CREB3L2;GNAS;ATF2
hsa04972	Pancreatic secretion	96	3	1.26166	0.426332	0.895147	TRPC1;KCNMA1;GNAS
hsa05215	Prostate cancer	97	3	1.24865	0.432937	0.895147	CREB3L2;EGF;PIK3R1
hsa04810	Regulation of actin cytoskeleton	213	6	1.13727	0.433547	0.895147	PPP1R12A;EGF;PTK2;PIK3R1;PFN2;ARPC1B
hsa04210	Apoptosis	136	4	1.18744	0.436474	0.895147	MAP3K5;CAPN2;PIK3R1;RIPK1
hsa00340	Histidine metabolism	23	1	1.75535	0.438826	0.895147	CNDP2
hsa04964	Proximal tubule bicarbonate reclamation	23	1	1.75535	0.438826	0.895147	SLC9A3
hsa04730	Long-term depression	60	2	1.34577	0.440208	0.895147	GNAS;PLA2G4D
hsa04120	Ubiquitin mediated proteolysis	137	4	1.17877	0.44202	0.895147	BRCA1;NEDD4;NEDD4L;UBE2E2
hsa04914	Progesterone-mediated oocyte maturation	99	3	1.22342	0.446064	0.895147	RPS6KA2;PIK3R1;MAD1L1
hsa00561	Glycerolipid metabolism	61	2	1.3237	0.448629	0.895147	DGKI;LCLAT1
hsa04066	HIF-1 signaling pathway	100	3	1.21119	0.452583	0.895147	EGF;PIK3R1;ANGPT2
hsa00534	Glycosaminoglycan biosynthesis	24	1	1.68221	0.452769	0.895147	EXTL3
hsa05418	Fluid shear stress and atherosclerosis	139	4	1.16181	0.453065	0.895147	MAP3K5;PTK2;GSTM5;PIK3R1
hsa04916	Melanogenesis	101	3	1.1992	0.45907	0.899619	CREB3L2;WNT2;GNAS
hsa00590	Arachidonic acid metabolism	63	2	1.28168	0.465256	0.899619	GPX5;PLA2G4D
hsa00563	Glycosylphosphatidylinositol (GPI)-anchor biosynthesis	25	1	1.61492	0.466367	0.899619	DPM2
hsa00592	alpha-Linolenic acid metabolism	25	1	1.61492	0.466367	0.899619	PLA2G4D
hsa05131	Shigellosis	65	2	1.24225	0.481586	0.923511	PFN2;ARPC1B
hsa01040	Biosynthesis of unsaturated fatty acids	27	1	1.4953	0.492563	0.939038	SCD
hsa04932	Non-alcoholic fatty liver disease (NAFLD)	149	4	1.08384	0.507113	0.961156	PRKAG2;MAP3K5;COX6B2;PIK3R1
hsa00591	Linoleic acid metabolism	29	1	1.39217	0.51748	0.964068	PLA2G4D
hsa04917	Prolactin signaling pathway	70	2	1.15351	0.521043	0.964068	ESR1;PIK3R1
hsa04662	B cell receptor signaling pathway	71	2	1.13727	0.528692	0.964068	INPP5D;PIK3R1
hsa00020	Citrate cycle (TCA cycle)	30	1	1.34577	0.529478	0.964068	SUCLA2
hsa00630	Glyoxylate and dicarboxylate metabolism	30	1	1.34577	0.529478	0.964068	SHMT2
hsa04080	Neuroactive ligand-receptor interaction	277	7	1.02026	0.533458	0.964068	RXFP1;NPY1R;GZMA;ADORA2A;GPR35;GABRB3;HTR1D
hsa00052	Galactose metabolism	31	1	1.30235	0.541179	0.964068	MGAM
hsa00410	beta-Alanine metabolism	31	1	1.30235	0.541179	0.964068	CNDP2
hsa00512	Mucin type O-glycan biosynthesis	31	1	1.30235	0.541179	0.964068	GALNT9
hsa01523	Antifolate resistance	31	1	1.30235	0.541179	0.964068	SHMT2
hsa04710	Circadian rhythm	31	1	1.30235	0.541179	0.964068	PRKAG2
hsa00640	Propanoate metabolism	32	1	1.26166	0.552591	0.973755	SUCLA2
hsa04136	Autophagy	32	1	1.26166	0.552591	0.973755	RPTOR
hsa04215	Apoptosis	33	1	1.22342	0.563721	0.988026	BOK
hsa00040	Pentose and glucuronate interconversions	34	1	1.18744	0.574575	0.996337	CRYL1
hsa04130	SNARE interactions in vesicular transport	34	1	1.18744	0.574575	0.996337	STX11
hsa05020	Prion diseases	35	1	1.15351	0.58516	0.996453	NCAM1
hsa05143	African trypanosomiasis	35	1	1.15351	0.58516	0.996453	LAMA4
hsa01521	EGFR tyrosine kinase inhibitor resistance	79	2	1.0221	0.586868	0.996453	EGF;PIK3R1
hsa03018	RNA degradation	79	2	1.0221	0.586868	0.996453	EXOSC10;PABPC3

## Sheet: Table S10 KEGG T2D PPRAN
Supplementary Table 10. KEGG pathway enrichment analysis in SF-T2D vs C contrasts in postprandial.
Gene Set	Description	Size	Overlap	Enrichment Ratio	P-value	FDR	Overlap Genes
hsa04152	AMPK signaling pathway	120	18	2.96389	2.9543e-05	0.00963101	EEF2K;PRKAG2;PPP2R2A;PPP2R3A;RPTOR;IRS1;CREB3L2;CREB5;LIPE;ACACA;FASN;INSR;PIK3R1;SREBF1;PPP2R2B;PIK3CD;IRS2;PFKP
hsa04022	cGMP-PKG signaling pathway	163	21	2.54567	6.74851e-05	0.0110001	ADCY6;GNAI1;CACNA1C;PPP1R12A;PPP1CC;IRS1;CREB3L2;CREB5;SLC8A1;KCNMA1;MEF2A;INSR;ATP1B2;MYLK;PLCB3;PPP3CA;IRS2;GNA12;PRKG1;PPP3R1;NFATC4
hsa04360	Axon guidance	175	21	2.37111	0.000188488	0.0204824	GNAI1;PTK2;EPHB4;TRPC1;EPHA3;NTN4;BMPR2;SEMA6A;ARHGEF12;PARD3;EPHA1;PIK3R1;NGEF;NCK2;PIK3CD;PPP3CA;FYN;ABLIM1;PARD6G;PPP3R1;NFATC4
hsa05200	Pathways in cancer	526	45	1.69043	0.000303686	0.0211868	GSTA4;ADCY6;MSH3;GNAI1;PTK2;SPI1;LAMA4;BCL2;IL12RB2;ESR1;ARHGEF12;RARA;SOS1;DLL1;COL4A3;CUL1;IL6ST;CTNNA1;WNT2;RUNX1T1;RUNX1;PIK3R1;CTBP2;FZD9;ZBTB16;EGF;EML4;GNB4;LRP5;PLCB3;PAX8;TGFB2;HEY2;PIK3CD;IL2RA;FGFR3;CTBP1;FGF17;LAMA2;JAK3;ITGA6;GNA12;EPAS1;CASP7;GSTM5
hsa04261	Adrenergic signaling in cardiomyocytes	144	18	2.46991	0.000324951	0.0211868	ADCY6;GNAI1;PPP2R2A;CACNA1C;BCL2;PPP2R3A;PPP1CC;CACNB2;CREB3L2;CREB5;SLC9A1;TPM1;SLC8A1;ATP1B2;KCNQ1;RAPGEF4;PPP2R2B;PLCB3
hsa04510	Focal adhesion	199	22	2.18444	0.000432263	0.0234863	PTK2;LAMA4;BCL2;PARVB;PPP1R12A;PPP1CC;THBS3;TNXB;SOS1;COL4A3;PIK3R1;ITGA1;EGF;MYLK;CAPN2;THBS1;VAV2;PIK3CD;FYN;LAMA2;COL2A1;ITGA6
hsa04910	Insulin signaling pathway	137	17	2.45188	0.000516196	0.02404	PTPRF;PRKAG2;PRKAR2B;RPTOR;PPP1CC;IRS1;LIPE;ACACA;SOS1;FASN;INSR;PIK3R1;SREBF1;PRKAR1B;PIK3CD;IRS2;PRKAR2A
hsa05165	Human papillomavirus infection	339	31	1.80689	0.000928872	0.0339153	PTK2;PPP2R2A;LAMA4;PPP2R3A;MAML3;CREB3L2;CREB5;THBS3;TNXB;PARD3;SOS1;COL4A3;WNT2;PIK3R1;FZD9;ITGA1;EGF;THBS1;PPP2R2B;HEY2;PIK3CD;ATP6V1E2;CSNK1A1L;ATP6V1G1;RBPJ;HLA-C;HDAC4;LAMA2;COL2A1;ITGA6;PARD6G
hsa04151	PI3K-Akt signaling pathway	354	32	1.78615	0.000936313	0.0339153	CSF1;PTK2;PPP2R2A;LAMA4;BCL2;PPP2R3A;RPTOR;IRS1;CREB3L2;CREB5;THBS3;TNXB;GHR;SOS1;COL4A3;INSR;PIK3R1;ITGA1;EGF;GNB4;THBS1;PPP2R2B;PIK3CD;SGK1;IL2RA;FGFR3;FGF17;LAMA2;COL2A1;JAK3;ITGA6;MAGI2
hsa04923	Regulation of lipolysis in adipocytes	54	9	3.29321	0.00138789	0.0435897	ADCY6;GNAI1;IRS1;LIPE;INSR;PIK3R1;PIK3CD;IRS2;PRKG1
hsa04725	Cholinergic synapse	112	14	2.46991	0.00147082	0.0435897	ADCY6;GNAI1;CACNA1C;BCL2;CREB3L2;CREB5;KCNJ14;PIK3R1;KCNQ1;GNB4;PLCB3;PIK3CD;FYN;CACNA1B
hsa05221	Acute myeloid leukemia	66	10	2.99383	0.00162626	0.04418	SPI1;PER2;RARA;SOS1;RUNX1T1;RUNX1;PIK3R1;ZBTB16;PIK3CD;MPO
hsa04960	Aldosterone-regulated sodium reabsorption	37	7	3.73824	0.00221514	0.0529141	NEDD4L;IRS1;INSR;PIK3R1;ATP1B2;PIK3CD;SGK1
hsa04926	Relaxin signaling pathway	130	15	2.27991	0.00227239	0.0529141	ADCY6;GNAI1;RXFP1;CREB3L2;CREB5;SOS1;COL4A3;PIK3R1;RXFP2;ACTA2;GNB4;PLCB3;PIK3CD;ARRB2;MAP2K4
hsa04931	Insulin resistance	107	13	2.40066	0.00277595	0.0603306	PTPRF;PRKAG2;GFPT1;PPP1CC;IRS1;CREB3L2;CREB5;INSR;PIK3R1;SREBF1;PIK3CD;RPS6KA2;IRS2
hsa04270	Vascular smooth muscle contraction	121	14	2.2862	0.00306814	0.0605442	ADCY6;CACNA1C;PPP1R12A;PPP1CC;KCNMA1;ARHGEF12;CALD1;ACTA2;MYLK;PLCB3;ADORA2A;GNA12;PRKG1;MYH11
hsa04520	Adherens junction	72	10	2.74434	0.00315721	0.0605442	PTPRF;FER;PARD3;CTNNA1;INSR;FYN;SNAI2;FARP2;PTPRM;BAIAP2
hsa04724	Glutamatergic synapse	114	13	2.25325	0.00482796	0.0850679	ADCY6;GNAI1;SLC1A7;CACNA1C;SLC1A3;TRPC1;GRM2;GNB4;PLCB3;PPP3CA;GRIN3B;PPP3R1;DLGAP1
hsa04211	Longevity regulating pathway	89	11	2.44216	0.0050315	0.0850679	ADCY6;PRKAG2;RPTOR;IRS1;CREB3L2;CREB5;INSR;PIK3R1;EHMT2;PIK3CD;IRS2
hsa04940	Type I diabetes mellitus	43	7	3.21662	0.00534268	0.0850679	CD28;HLA-DOB;CD86;HLA-C;HLA-DQA1;PTPRN2;HLA-DRB5
hsa04974	Protein digestion and absorption	90	11	2.41502	0.00547983	0.0850679	COL18A1;SLC8A1;COL4A3;COL21A1;ATP1B2;KCNQ1;COL15A1;SLC9A3;COL5A2;COL2A1;COL5A1
hsa00534	Glycosaminoglycan biosynthesis	24	5	4.11651	0.00618704	0.087895	NDST1;HS2ST1;EXT1;EXT2;EXTL3
hsa04728	Dopaminergic synapse	131	14	2.11168	0.00628226	0.087895	GNAI1;PPP2R2A;CACNA1C;PPP2R3A;PPP1CC;CREB3L2;CREB5;GNB4;PPP2R2B;PLCB3;PPP3CA;ARRB2;SLC18A1;CACNA1B
hsa04658	Th1 and Th2 cell differentiation	92	11	2.36252	0.0064708	0.087895	IL12RB2;MAML3;DLL1;HLA-DOB;PPP3CA;IL2RA;RBPJ;JAK3;PPP3R1;HLA-DQA1;HLA-DRB5
hsa04072	Phospholipase D signaling pathway	146	15	2.03006	0.00684376	0.0892427	ADCY6;DGKD;SPHK2;SOS1;INSR;PIK3R1;EGF;GRM2;RAPGEF4;PLCB3;PIK3CD;FYN;DGKQ;CYTH2;GNA12
hsa04930	Type II diabetes mellitus	46	7	3.00684	0.00779413	0.0937849	CACNA1C;IRS1;INSR;PIK3R1;PIK3CD;IRS2;CACNA1B
hsa04015	Rap1 signaling pathway	206	19	1.82246	0.00805463	0.0937849	ADCY6;CSF1;GNAI1;PFN2;PARD3;INSR;PIK3R1;EGF;RAPGEF4;THBS1;VAV2;PLCB3;PIK3CD;FGFR3;FARP2;FGF17;ADORA2A;MAGI2;PARD6G
hsa04512	ECM-receptor interaction	82	10	2.40967	0.00805515	0.0937849	LAMA4;SV2B;THBS3;TNXB;COL4A3;ITGA1;THBS1;LAMA2;COL2A1;ITGA6
hsa05410	Hypertrophic cardiomyopathy (HCM)	83	10	2.38063	0.00875933	0.0971574	PRKAG2;CACNA1C;CACNB2;TPM1;SLC8A1;ITGA1;LMNA;TGFB2;LAMA2;ITGA6
hsa05416	Viral myocarditis	59	8	2.67922	0.00920811	0.0971574	CD28;HLA-DOB;FYN;CD86;HLA-C;LAMA2;HLA-DQA1;HLA-DRB5
hsa04150	mTOR signaling pathway	151	15	1.96284	0.0092561	0.0971574	CLIP1;RPTOR;IRS1;SOS1;WNT2;INSR;PIK3R1;FZD9;LRP5;GRB10;PIK3CD;ATP6V1E2;SGK1;ATP6V1G1;RPS6KA2
hsa04921	Oxytocin signaling pathway	152	15	1.94993	0.00981092	0.0971574	ADCY6;GNAI1;EEF2K;PRKAG2;CACNA1C;PPP1R12A;PPP1CC;CACNB2;KCNJ14;CAMK1;MYLK;PLCB3;PPP3CA;PPP3R1;NFATC4
hsa04330	Notch signaling pathway	48	7	2.88156	0.00983495	0.0971574	NCOR2;MAML3;DLL1;CTBP2;CTBP1;RBPJ;DTX4
hsa05330	Allograft rejection	38	6	3.11988	0.0112661	0.105475	CD28;HLA-DOB;CD86;HLA-C;HLA-DQA1;HLA-DRB5
hsa04810	Regulation of actin cytoskeleton	213	19	1.76256	0.011324	0.105475	PTK2;PFN2;PPP1R12A;PPP1CC;SLC9A1;ARHGEF12;SOS1;PIK3R1;ITGA1;EGF;MYLK;ARPC1B;VAV2;PIK3CD;FGFR3;FGF17;ITGA6;GNA12;BAIAP2
hsa04144	Endocytosis	244	21	1.70059	0.0117526	0.106426	CHMP2B;NEDD4L;ASAP2;SH3GLB2;AGAP2;ACAP3;PARD3;ASAP1;WIPF1;AGAP1;LDLR;ARPC1B;ACAP1;IL2RA;FGFR3;HLA-C;CYTH2;ARRB2;PARD6G;AP2A2;CHMP7
hsa04213	Longevity regulating pathway	62	8	2.54958	0.0123162	0.108516	ADCY6;PRKAG2;RPTOR;IRS1;INSR;PIK3R1;PIK3CD;IRS2
hsa05205	Proteoglycans in cancer	201	18	1.76949	0.0130033	0.111554	ANK2;PTK2;PPP1R12A;PPP1CC;ESR1;SLC9A1;ARHGEF12;SOS1;WNT2;PIK3R1;COL21A1;FZD9;THBS1;FRS2;VAV2;TGFB2;PIK3CD;ANK3
hsa04514	Cell adhesion molecules (CAMs)	144	14	1.92104	0.013982	0.116875	PTPRF;CNTN2;CNTN1;JAM3;CD28;OCLN;HLA-DOB;CD86;HLA-C;ITGA6;CD58;PTPRM;HLA-DQA1;HLA-DRB5
hsa04927	Cortisol synthesis and secretion	64	8	2.46991	0.0147773	0.119764	ADCY6;CACNA1C;CREB3L2;CREB5;PDE8A;LDLR;PLCB3;KCNK2
hsa05414	Dilated cardiomyopathy (DCM)	90	10	2.19547	0.0150904	0.119764	ADCY6;CACNA1C;CACNB2;TPM1;SLC8A1;ITGA1;LMNA;TGFB2;LAMA2;ITGA6
hsa04071	Sphingolipid signaling pathway	118	12	2.00942	0.0159094	0.119764	GNAI1;PPP2R2A;BCL2;PPP2R3A;SPHK2;MAP3K5;PIK3R1;PPP2R2B;PLCB3;PIK3CD;FYN;GNA12
hsa04924	Renin secretion	65	8	2.43191	0.0161336	0.119764	ADCY6;GNAI1;CACNA1C;KCNMA1;PLCB3;PPP3CA;PDE1C;PPP3R1
hsa05332	Graft-versus-host disease	41	6	2.8916	0.0161645	0.119764	CD28;HLA-DOB;CD86;HLA-C;HLA-DQA1;HLA-DRB5
hsa04659	Th17 cell differentiation	107	11	2.03133	0.0190531	0.136861	RARA;IL6ST;RUNX1;HLA-DOB;PPP3CA;IL2RA;IL1R1;JAK3;PPP3R1;HLA-DQA1;HLA-DRB5
hsa05163	Human cytomegalovirus infection	225	19	1.66856	0.0193117	0.136861	ADCY6;GNAI1;PTK2;CREB3L2;CREB5;ARHGEF12;CX3CL1;SOS1;PIK3R1;GNB4;PLCB3;PIK3CD;PPP3CA;IL1R1;HLA-C;GNA12;PPP3R1;RIPK1;NFATC4
hsa05031	Amphetamine addiction	68	8	2.32462	0.0207401	0.142703	CACNA1C;PPP1CC;CREB3L2;CREB5;PPP3CA;GRIN3B;PPP3R1;SLC18A1
hsa04371	Apelin signaling pathway	137	13	1.87497	0.0210115	0.142703	ADCY6;GNAI1;PRKAG2;SPHK2;SLC9A1;LIPE;SLC8A1;MEF2A;ACTA2;MYLK;GNB4;PLCB3;HDAC4
hsa04024	cAMP signaling pathway	199	17	1.68798	0.0235801	0.154938	ADCY6;GNAI1;CACNA1C;PPP1R12A;PPP1CC;CREB3L2;CREB5;SLC9A1;LIPE;PIK3R1;ATP1B2;RAPGEF4;VAV2;PIK3CD;GRIN3B;ADORA2A;VIPR2
hsa04390	Hippo signaling pathway	154	14	1.7963	0.0237636	0.154938	PPP2R2A;BMPR2;PPP1CC;PARD3;WWTR1;CTNNA1;WNT2;FZD9;PPP2R2B;TGFB2;TEAD1;CRB2;SNAI2;PARD6G
hsa04010	MAPK signaling pathway	295	23	1.54055	0.0252615	0.161475	CSF1;CACNA1C;MAP3K13;CACNB2;SOS1;MAP3K5;INSR;MAP4K1;EGF;NF1;TGFB2;PPP3CA;IL1R1;FGFR3;FGF17;RPS6KA2;RASGRF2;GNA12;ARRB2;TAOK3;PPP3R1;MAP2K4;CACNA1B
hsa05202	Transcriptional misregulation in cancer	186	16	1.69972	0.0260368	0.163231	PTK2;SPI1;ETV1;HIST1H3E;PER2;JMJD1C;RARA;FUS;WT1;RUNX1T1;RUNX1;ZBTB16;PAX8;CD86;MPO;CDK14
hsa04012	ErbB signaling pathway	85	9	2.09216	0.0272917	0.167487	PTK2;SOS1;PIK3R1;EGF;NCK2;PIK3CD;NRG1;MAP2K4;NRG3
hsa05412	Arrhythmogenic right ventricular cardiomyopathy (ARVC)	72	8	2.19547	0.0282386	0.167487	CACNA1C;CACNB2;SLC8A1;CTNNA1;ITGA1;LMNA;LAMA2;ITGA6
hsa04140	Autophagy	128	12	1.85243	0.028257	0.167487	BCL2;AMBRA1;RPTOR;IRS1;PIK3R1;ERN1;EIF2AK4;PIK3CD;IRS2;ATG7;MTMR3;ATG10
hsa04062	Chemokine signaling pathway	189	16	1.67274	0.0296597	0.171565	ADCY6;GNAI1;PTK2;DOCK2;PARD3;CX3CL1;SOS1;ELMO1;PIK3R1;GNB4;VAV2;PLCB3;PIK3CD;JAK3;ARRB2;HCK
hsa04961	Endocrine and other factor-regulated calcium reabsorption	47	6	2.52246	0.0299976	0.171565	ADCY6;ESR1;SLC8A1;ATP1B2;PLCB3;AP2A2
hsa04918	Thyroid hormone synthesis	74	8	2.13614	0.0326143	0.183315	ADCY6;TTF2;CREB3L2;CREB5;ATP1B2;GPX5;PLCB3;PAX8
hsa05166	Human T-cell leukemia virus 1 infection	255	20	1.54975	0.033565	0.185461	ADCY6;SPI1;CRTC3;WNT2;PIK3R1;HLA-DOB;FZD9;TGFB2;POLE;PIK3CD;PPP3CA;IL2RA;IL1R1;HLA-C;JAK3;PPP3R1;HLA-DQA1;NFATC4;MAP2K4;HLA-DRB5
hsa04630	JAK-STAT signaling pathway	162	14	1.70759	0.0347028	0.186871	IL22RA2;BCL2;IL12RB2;GHR;SOS1;IL6ST;PIK3R1;PIAS1;EGF;PIK3CD;CNTFR;IL2RA;JAK3;IL20RB
hsa04971	Gastric acid secretion	75	8	2.10765	0.0349666	0.186871	ADCY6;GNAI1;SLC9A1;ATP1B2;KCNQ1;MYLK;PLCB3;KCNK2
hsa05030	Cocaine addiction	49	6	2.4195	0.0359321	0.188933	GNAI1;CREB3L2;CREB5;GRM2;GRIN3B;SLC18A1
hsa05323	Rheumatoid arthritis	90	9	1.97593	0.0376336	0.194739	CSF1;CD28;HLA-DOB;TGFB2;ATP6V1E2;CD86;ATP6V1G1;HLA-DQA1;HLA-DRB5
hsa04666	Fc gamma R-mediated phagocytosis	91	9	1.95421	0.0399841	0.200536	DOCK2;ASAP2;SPHK2;ASAP1;PIK3R1;ARPC1B;VAV2;PIK3CD;HCK
hsa05032	Morphine addiction	91	9	1.95421	0.0399841	0.200536	ADCY6;GNAI1;PDE11A;PDE8A;PDE7B;GNB4;PDE1C;ARRB2;CACNA1B
hsa04928	Parathyroid hormone synthesis, secretion and action	106	10	1.86408	0.0414579	0.204777	ADCY6;GNAI1;BCL2;CREB3L2;CREB5;MEF2A;LRP5;PLCB3;GNA12;ARRB2
hsa04915	Estrogen signaling pathway	137	12	1.73074	0.0443089	0.215593	ADCY6;GNAI1;BCL2;ESR1;CREB3L2;CREB5;RARA;SOS1;FKBP5;PIK3R1;PLCB3;PIK3CD
hsa01521	EGFR tyrosine kinase inhibitor resistance	79	8	2.00094	0.0455169	0.218213	BCL2;SOS1;PIK3R1;EGF;NF1;PIK3CD;NRG1;FGFR3
hsa04611	Platelet activation	123	11	1.76709	0.0465696	0.220024	ADCY6;GNAI1;PPP1R12A;PPP1CC;ARHGEF12;PIK3R1;MYLK;PLCB3;PIK3CD;FYN;PRKG1
hsa04934	Cushing syndrome	154	13	1.66799	0.0478992	0.223074	ADCY6;GNAI1;CACNA1C;CREB3L2;CREB5;PDE11A;WNT2;PDE8A;LDLR;FZD9;PLCB3;KCNK2;RASD1
hsa05320	Autoimmune thyroid disease	53	6	2.2369	0.0499366	0.229286	CD28;HLA-DOB;CD86;HLA-C;HLA-DQA1;HLA-DRB5
hsa04668	TNF signaling pathway	110	10	1.7963	0.0512176	0.231363	CSF1;CREB3L2;CREB5;CX3CL1;MAP3K5;PIK3R1;PIK3CD;RIPK1;CASP7;MAP2K4
hsa04713	Circadian entrainment	96	9	1.85243	0.0532277	0.231363	ADCY6;GNAI1;CACNA1C;PER2;NOS1AP;GNB4;PLCB3;RASD1;PRKG1
hsa04925	Aldosterone synthesis and secretion	96	9	1.85243	0.0532277	0.231363	ADCY6;CACNA1C;CREB3L2;CREB5;LIPE;CAMK1;LDLR;ATP1B2;PLCB3
hsa05146	Amoebiasis	96	9	1.85243	0.0532277	0.231363	PTK2;LAMA4;COL4A3;PIK3R1;PLCB3;TGFB2;PIK3CD;IL1R1;LAMA2
hsa05145	Toxoplasmosis	113	10	1.74861	0.0594688	0.25509	GNAI1;LAMA4;BCL2;HLA-DOB;LDLR;TGFB2;LAMA2;ITGA6;HLA-DQA1;HLA-DRB5
hsa04911	Insulin secretion	85	8	1.85969	0.0649274	0.273027	ADCY6;CACNA1C;CREB3L2;CREB5;KCNMA1;ATP1B2;RAPGEF4;PLCB3
hsa04310	Wnt signaling pathway	146	12	1.62405	0.0657987	0.273027	PRICKLE1;CUL1;WNT2;CTBP2;FZD9;LRP5;PLCB3;PPP3CA;CSNK1A1L;CTBP1;PPP3R1;NFATC4
hsa05160	Hepatitis C	131	11	1.65917	0.0673847	0.273027	PPP2R2A;SOS1;OCLN;PIK3R1;PIAS1;LDLR;EGF;EIF2AK4;PPP2R2B;PIK3CD;RIPK1
hsa04919	Thyroid hormone signaling pathway	116	10	1.70338	0.0685423	0.273027	ESR1;SLC9A1;SLCO1C1;PIK3R1;ATP1B2;MED13L;PLCB3;PIK3CD;RCAN2;PFKP
hsa05224	Breast cancer	147	12	1.613	0.0685457	0.273027	ESR1;SOS1;DLL1;WNT2;PIK3R1;FZD9;EGF;LRP5;HEY2;PIK3CD;CSNK1A1L;FGF17
hsa04660	T cell receptor signaling pathway	101	9	1.76073	0.0690548	0.273027	CD28;SOS1;PIK3R1;VAV2;NCK2;PIK3CD;PPP3CA;FYN;PPP3R1
hsa04962	Vasopressin-regulated water reabsorption	44	5	2.24537	0.0697298	0.273027	ADCY6;DYNLL1;DYNC1H1;CREB3L2;CREB5
hsa04068	FoxO signaling pathway	132	11	1.6466	0.0703504	0.273027	PRKAG2;IRS1;AGAP2;SOS1;INSR;PIK3R1;EGF;TGFB2;PIK3CD;SGK1;IRS2
hsa05226	Gastric cancer	149	12	1.59135	0.0742613	0.284554	BCL2;SOS1;CTNNA1;WNT2;PIK3R1;FZD9;EGF;LRP5;TGFB2;PIK3CD;CSNK1A1L;FGF17
hsa01524	Platinum drug resistance	73	7	1.89472	0.0750665	0.284554	GSTA4;MSH3;BCL2;MAP3K5;PIK3R1;PIK3CD;GSTM5
hsa04370	VEGF signaling pathway	59	6	2.00942	0.0764632	0.286517	PTK2;SPHK2;PIK3R1;PIK3CD;PPP3CA;PPP3R1
hsa00532	Glycosaminoglycan biosynthesis	20	3	2.96389	0.0774237	0.28682	CSGALNACT1;CSGALNACT2;CHST3
hsa04210	Apoptosis	136	11	1.59818	0.0830424	0.301422	BCL2;MAP3K5;PIK3R1;ERN1;LMNA;CAPN2;PIK3CD;TUBA1A;PARP1;RIPK1;CASP7
hsa00051	Fructose and mannose metabolism	33	4	2.39506	0.0832146	0.301422	FUK;ENOSF1;PFKP;GMDS
hsa05220	Chronic myeloid leukemia	76	7	1.81993	0.0888194	0.31644	SOS1;RUNX1;PIK3R1;CTBP2;TGFB2;PIK3CD;CTBP1
hsa04530	Tight junction	170	13	1.511	0.089302	0.31644	PRKAG2;PPP2R2A;NEDD4L;JAM3;PARD3;OCLN;MAP3K5;RUNX1;PPP2R2B;SYNPO;TUBA1A;MYH11;PARD6G
hsa04130	SNARE interactions in vesicular transport	34	4	2.32462	0.0907346	0.318059	STX11;STX8;VTI1A;STX2
hsa05418	Fluid shear stress and atherosclerosis	139	11	1.56368	0.0934379	0.321337	GSTA4;PTK2;BCL2;BMPR2;MAP3K5;MEF2A;PIK3R1;PIK3CD;IL1R1;GSTM5;MAP2K4
hsa00520	Amino sugar and nucleotide sugar metabolism	48	5	2.05826	0.0936413	0.321337	CYB5R3;GFPT1;GNE;FUK;GMDS
hsa05222	Small cell lung cancer	93	8	1.69972	0.0977588	0.328799	PTK2;LAMA4;BCL2;COL4A3;PIK3R1;PIK3CD;LAMA2;ITGA6
hsa04721	Synaptic vesicle cycle	63	6	1.88183	0.0978328	0.328799	ATP6V1E2;STX2;ATP6V1G1;AP2A2;SLC18A1;CACNA1B
hsa04672	Intestinal immune network for IgA production	49	5	2.01625	0.100199	0.333315	CD28;HLA-DOB;CD86;HLA-DQA1;HLA-DRB5
hsa00340	Histidine metabolism	23	3	2.57729	0.107805	0.354994	ALDH3A1;ALDH7A1;CNDP2
hsa04670	Leukocyte transendothelial migration	112	9	1.5878	0.113268	0.369253	GNAI1;PTK2;JAM3;OCLN;CTNNA1;PIK3R1;RAPGEF4;VAV2;PIK3CD
hsa05223	Non-small cell lung cancer	66	6	1.7963	0.11573	0.373546	SOS1;PIK3R1;EGF;EML4;PIK3CD;JAK3
hsa04640	Hematopoietic cell lineage	97	8	1.62963	0.117143	0.374113	CSF1;HLA-DOB;ITGA1;IL2RA;IL1R1;ITGA6;HLA-DQA1;HLA-DRB5
hsa04714	Thermogenesis	229	16	1.38056	0.118201	0.374113	ADCY6;PRKAG2;RPTOR;CREB3L2;CREB5;LIPE;SOS1;MAP3K5;CPT2;FRS2;PRDM16;ARID1B;ZNF516;RPS6KA2;PRKG1;NDUFAF1
hsa04720	Long-term potentiation	67	6	1.76949	0.122039	0.37968	CACNA1C;PPP1CC;PLCB3;PPP3CA;RPS6KA2;PPP3R1
hsa01522	Endocrine resistance	98	8	1.613	0.12229	0.37968	ADCY6;PTK2;BCL2;ESR1;SOS1;DLL1;PIK3R1;PIK3CD
hsa04070	Phosphatidylinositol signaling system	99	8	1.59671	0.127554	0.387922	DGKD;PIK3C2B;PIK3R1;PLCB3;PIK3CD;ITPKB;DGKQ;MTMR3
hsa04914	Progesterone-mediated oocyte maturation	99	8	1.59671	0.127554	0.387922	ADCY6;GNAI1;STK10;PIK3R1;MAD1L1;CPEB2;PIK3CD;RPS6KA2
hsa04664	Fc epsilon RI signaling pathway	68	6	1.74346	0.128514	0.387922	SOS1;PIK3R1;VAV2;PIK3CD;FYN;MAP2K4
hsa04020	Calcium signaling pathway	183	13	1.40366	0.135682	0.405801	CACNA1C;P2RX5;SPHK2;SLC8A1;HRH1;MYLK;PLCB3;PPP3CA;PDE1C;ITPKB;ADORA2A;PPP3R1;CACNA1B
hsa00061	Fatty acid biosynthesis	13	2	3.03989	0.138016	0.409029	ACACA;FASN
hsa05225	Hepatocellular carcinoma	168	12	1.41138	0.143473	0.411976	GSTA4;SOS1;WNT2;ARID2;PIK3R1;FZD9;LRP5;TGFB2;PIK3CD;CSNK1A1L;ARID1B;GSTM5
hsa05142	Chagas disease (American trypanosomiasis)	102	8	1.54975	0.144037	0.411976	GNAI1;PPP2R2A;PIK3R1;PPP2R2B;PLCB3;TGFB2;PIK3CD;MAP2K4
hsa05210	Colorectal cancer	86	7	1.60831	0.144046	0.411976	MSH3;BCL2;SOS1;PIK3R1;EGF;TGFB2;PIK3CD
hsa05130	Pathogenic Escherichia coli infection	55	5	1.7963	0.144065	0.411976	OCLN;ARPC1B;NCK2;FYN;TUBA1A
hsa04145	Phagosome	152	11	1.42995	0.147078	0.41488	DYNC1H1;THBS3;HLA-DOB;THBS1;ATP6V1E2;TUBA1A;ATP6V1G1;HLA-C;MPO;HLA-DQA1;HLA-DRB5
hsa04722	Neurotrophin signaling pathway	119	9	1.4944	0.147991	0.41488	BCL2;IRS1;KIDINS220;SOS1;MAP3K5;PIK3R1;FRS2;PIK3CD;RPS6KA2
hsa04662	B cell receptor signaling pathway	71	6	1.6698	0.148899	0.41488	SOS1;PIK3R1;VAV2;PIK3CD;PPP3CA;PPP3R1
hsa01040	Biosynthesis of unsaturated fatty acids	27	3	2.19547	0.154117	0.425781	ELOVL2;ACOT7;ACOT1
hsa04540	Gap junction	88	7	1.57176	0.156712	0.429313	ADCY6;GNAI1;SOS1;EGF;PLCB3;TUBA1A;PRKG1
hsa05213	Endometrial cancer	58	5	1.70338	0.168634	0.455965	SOS1;CTNNA1;PIK3R1;EGF;PIK3CD
hsa00562	Inositol phosphate metabolism	74	6	1.6021	0.170637	0.455965	PIK3C2B;FIG4;PLCB3;PIK3CD;ITPKB;MTMR3
hsa05100	Bacterial invasion of epithelial cells	74	6	1.6021	0.170637	0.455965	PTK2;ELMO1;CTNNA1;PIK3R1;ARPC1B;PIK3CD
hsa04392	Hippo signaling pathway	29	3	2.04406	0.179247	0.475078	WWTR1;TEAD1;DCHS1
hsa04218	Cellular senescence	160	11	1.35845	0.186638	0.490679	TRAF3IP2;PPP1CC;PIK3R1;CAPN2;TGFB2;PIK3CD;PPP3CA;HLA-C;HIPK1;PPP3R1;NFATC4
hsa00020	Citrate cycle (TCA cycle)	30	3	1.97593	0.192206	0.49338	SUCLA2;PC;SUCLG2
hsa00030	Pentose phosphate pathway	30	3	1.97593	0.192206	0.49338	GLYCTK;TALDO1;PFKP
hsa00062	Fatty acid elongation	30	3	1.97593	0.192206	0.49338	ELOVL2;ACOT7;ACOT1
hsa00561	Glycerolipid metabolism	61	5	1.61961	0.194709	0.495899	DGKD;GLYCTK;LCLAT1;ALDH7A1;DGKQ
hsa04380	Osteoclast differentiation	128	9	1.38932	0.199438	0.50344	CSF1;SPI1;PIK3R1;TGFB2;PIK3CD;PPP3CA;FYN;IL1R1;PPP3R1
hsa04260	Cardiac muscle contraction	78	6	1.51994	0.201513	0.50344	CACNA1C;CACNB2;SLC9A1;TPM1;SLC8A1;ATP1B2
hsa00410	beta-Alanine metabolism	31	3	1.91219	0.205391	0.50344	ALDH3A1;ALDH7A1;CNDP2
hsa04710	Circadian rhythm	31	3	1.91219	0.205391	0.50344	PRKAG2;PER2;CUL1
hsa05310	Asthma	31	3	1.91219	0.205391	0.50344	HLA-DOB;HLA-DQA1;HLA-DRB5
hsa00450	Selenocompound metabolism	17	2	2.32462	0.211534	0.510383	SEPHS1;PAPSS2
hsa04972	Pancreatic secretion	96	7	1.44078	0.212031	0.510383	ADCY6;TRPC1;SLC9A1;KCNMA1;ATP1B2;KCNQ1;PLCB3
hsa04340	Hedgehog signaling pathway	47	4	1.68164	0.21292	0.510383	BCL2;CUL1;CSNK1A1L;ARRB2
hsa05169	Epstein-Barr virus infection	201	13	1.27796	0.217787	0.510915	NCOR2;BCL2;PIK3R1;HLA-DOB;PIK3CD;RBPJ;HLA-C;JAK3;CD58;HLA-DQA1;RIPK1;MAP2K4;HLA-DRB5
hsa00640	Propanoate metabolism	32	3	1.85243	0.218775	0.510915	ACACA;SUCLA2;SUCLG2
hsa04136	Autophagy	32	3	1.85243	0.218775	0.510915	RPTOR;ATG7;ATG10
hsa05215	Prostate cancer	97	7	1.42593	0.219411	0.510915	BCL2;CREB3L2;CREB5;SOS1;PIK3R1;EGF;PIK3CD
hsa04932	Non-alcoholic fatty liver disease (NAFLD)	149	10	1.32612	0.222041	0.513371	PRKAG2;IRS1;MAP3K5;INSR;PIK3R1;SREBF1;ERN1;PIK3CD;IRS2;CASP7
hsa01212	Fatty acid metabolism	48	4	1.6466	0.223764	0.513711	ELOVL2;ACACA;FASN;CPT2
hsa05321	Inflammatory bowel disease (IBD)	65	5	1.51994	0.231454	0.517079	IL12RB2;HLA-DOB;TGFB2;HLA-DQA1;HLA-DRB5
hsa04215	Apoptosis	33	3	1.7963	0.232331	0.517079	BCL2;BOK;CASP7
hsa01200	Carbon metabolism	116	8	1.36271	0.233122	0.517079	SHMT2;SUCLA2;GPT;GLYCTK;PC;SUCLG2;TALDO1;PFKP
hsa04750	Inflammatory mediator regulation of TRP channels	99	7	1.39712	0.23444	0.517079	ADCY6;PPP1CC;HRH1;PIK3R1;PLCB3;PIK3CD;IL1R1
hsa05231	Choline metabolism in cancer	99	7	1.39712	0.23444	0.517079	DGKD;SOS1;PIK3R1;EGF;GPCPD1;PIK3CD;DGKQ
hsa05144	Malaria	49	4	1.613	0.234747	0.517079	THBS3;GYPC;THBS1;TGFB2
hsa05206	MicroRNAs in cancer	299	18	1.18952	0.254716	0.557298	DNMT3A;BCL2;RPTOR;BMPR2;IRS1;TPM1;TNXB;SOS1;ZFPM2;FOXP1;MIRLET7A3;THBS1;TGFB2;FGFR3;HDAC4;SPRY2;IRS2;SERPINB5
hsa05014	Amyotrophic lateral sclerosis (ALS)	51	4	1.54975	0.257081	0.558723	BCL2;MAP3K5;PPP3CA;PPP3R1
hsa04922	Glucagon signaling pathway	103	7	1.34286	0.265455	0.569556	PRKAG2;CREB3L2;CREB5;ACACA;PLCB3;PPP3CA;PPP3R1
hsa00750	Vitamin B6 metabolism	6	1	3.29321	0.26781	0.569556	PDXP
hsa00670	One carbon pool by folate	20	2	1.97593	0.26874	0.569556	SHMT2;MTHFD2
hsa05211	Renal cell carcinoma	69	5	1.43183	0.269982	0.569556	SOS1;PIK3R1;TGFB2;PIK3CD;EPAS1
hsa04550	Signaling pathways regulating pluripotency of stem cells	139	9	1.27938	0.270801	0.569556	BMPR2;IL6ST;WNT2;PIK3R1;JARID2;FZD9;PIK3CD;FGFR3;JAK3
hsa04625	C-type lectin receptor signaling pathway	104	7	1.32995	0.273383	0.571301	ARHGEF12;NLRP3;PIK3R1;PIK3CD;PPP3CA;PPP3R1;NFATC4
hsa04917	Prolactin signaling pathway	70	5	1.41138	0.279831	0.581051	ESR1;SOS1;PIK3R1;PIK3CD;ELF5
hsa04014	Ras signaling pathway	232	14	1.19237	0.285851	0.589794	CSF1;SHOC2;RASAL3;SOS1;INSR;PIK3R1;EGF;NF1;GNB4;PIK3CD;RASA3;FGFR3;FGF17;RASGRF2
hsa04976	Bile secretion	71	5	1.3915	0.28975	0.594079	ADCY6;SLC9A1;LDLR;ATP1B2;SLC9A3
hsa05034	Alcoholism	180	11	1.20751	0.302834	0.615304	GNAI1;HIST1H3E;PPP1CC;CREB3L2;CREB5;SOS1;GNB4;GRIN3B;HDAC4;ADORA2A;SLC18A1
hsa04970	Salivary secretion	90	6	1.31728	0.303877	0.615304	ADCY6;SLC9A1;KCNMA1;ATP1B2;PLCB3;PRKG1
hsa00514	Other types of O-glycan biosynthesis	22	2	1.7963	0.306926	0.617642	POMT2;ST3GAL3
hsa03015	mRNA surveillance pathway	91	6	1.30281	0.312859	0.625719	PPP2R2A;MSI2;PPP2R3A;PPP1CC;PPP2R2B;EIF4A3
hsa00620	Pyruvate metabolism	39	3	1.51994	0.315916	0.62798	ACACA;ALDH7A1;PC
hsa00515	Mannose type O-glycan biosynthesis	23	2	1.7182	0.32589	0.630929	POMT2;ST3GAL3
hsa03430	Mismatch repair	23	2	1.7182	0.32589	0.630929	MSH3;RPA3
hsa04964	Proximal tubule bicarbonate reclamation	23	2	1.7182	0.32589	0.630929	ATP1B2;SLC9A3
hsa01230	Biosynthesis of amino acids	75	5	1.31728	0.32997	0.630929	SHMT2;GPT;PC;TALDO1;PFKP
hsa00260	Glycine, serine and threonine metabolism	40	3	1.48194	0.330012	0.630929	SHMT2;GLYCTK;ALDH7A1
hsa04216	Ferroptosis	40	3	1.48194	0.330012	0.630929	SLC7A11;ATG7;PCBP2
hsa04912	GnRH signaling pathway	93	6	1.27479	0.330948	0.630929	ADCY6;CACNA1C;GNRH2;SOS1;PLCB3;MAP2K4
hsa05167	Kaposi sarcoma-associated herpesvirus infection	186	11	1.16856	0.341042	0.641326	IL6ST;PIK3R1;GNB4;PIK3CD;PPP3CA;CD86;HLA-C;HCK;PPP3R1;NFATC4;MAP2K4
hsa03440	Homologous recombination	41	3	1.4458	0.344101	0.641326	RPA3;RAD51B;BLM
hsa05219	Bladder cancer	41	3	1.4458	0.344101	0.641326	EGF;THBS1;FGFR3
hsa04650	Natural killer cell mediated cytotoxicity	131	8	1.20667	0.34427	0.641326	SOS1;PIK3R1;VAV2;PIK3CD;PPP3CA;FYN;HLA-C;PPP3R1
hsa04064	NF-kappa B signaling pathway	95	6	1.24795	0.349163	0.641553	ERC1;BCL2;CARD14;IL1R1;PARP1;RIPK1
hsa00310	Lysine degradation	59	4	1.33961	0.349425	0.641553	SETD3;AASS;EHMT2;ALDH7A1
hsa04612	Antigen processing and presentation	77	5	1.28307	0.350296	0.641553	HLA-DOB;HLA-C;NFYA;HLA-DQA1;HLA-DRB5
hsa04730	Long-term depression	60	4	1.31728	0.361108	0.65766	GNAI1;PLCB3;GNA12;PRKG1
hsa04726	Serotonergic synapse	115	7	1.20274	0.363727	0.65875	GNAI1;CACNA1C;TRPC1;GNB4;PLCB3;SLC18A1;CACNA1B
hsa00920	Sulfur metabolism	9	1	2.19547	0.37354	0.672784	PAPSS2
hsa04933	AGE-RAGE signaling pathway in diabetic complications	99	6	1.19753	0.385806	0.685635	BCL2;COL4A3;PIK3R1;PLCB3;TGFB2;PIK3CD
hsa04973	Carbohydrate digestion and absorption	44	3	1.34722	0.386148	0.685635	PIK3R1;ATP1B2;PIK3CD
hsa05170	Human immunodeficiency virus 1 infection	212	12	1.11845	0.386984	0.685635	GNAI1;PTK2;BCL2;CUL1;PIK3R1;GNB4;PIK3CD;PPP3CA;HLA-C;PPP3R1;RIPK1;NFATC4
hsa00601	Glycosphingolipid biosynthesis	27	2	1.46365	0.400029	0.701126	ST3GAL3;GCNT2
hsa04966	Collecting duct acid secretion	27	2	1.46365	0.400029	0.701126	ATP6V1E2;ATP6V1G1
hsa04916	Melanogenesis	101	6	1.17382	0.404149	0.704559	ADCY6;GNAI1;CREB3L2;WNT2;FZD9;PLCB3
hsa05230	Central carbon metabolism in cancer	65	4	1.21595	0.419237	0.723331	PIK3R1;PIK3CD;FGFR3;PFKP
hsa05152	Tuberculosis	179	10	1.10387	0.420554	0.723331	BCL2;SPHK2;ARHGEF12;HLA-DOB;TGFB2;PPP3CA;NFYA;PPP3R1;HLA-DQA1;HLA-DRB5
hsa04350	TGF-beta signaling pathway	84	5	1.17615	0.421573	0.723331	LTBP1;BMPR2;CUL1;THBS1;TGFB2
hsa04114	Oocyte meiosis	124	7	1.11544	0.439293	0.749789	ADCY6;PPP1CC;CUL1;CPEB2;PPP3CA;RPS6KA2;PPP3R1
hsa05161	Hepatitis B	144	8	1.09774	0.445513	0.756443	BCL2;CREB3L2;CREB5;PIK3R1;TGFB2;PIK3CD;NFATC4;MAP2K4
hsa00630	Glyoxylate and dicarboxylate metabolism	30	2	1.31728	0.453065	0.759964	SHMT2;GLYCTK
hsa05120	Epithelial cell signaling in Helicobacter pylori infection	68	4	1.16231	0.453556	0.759964	JAM3;ATP6V1E2;ATP6V1G1;MAP2K4
hsa04913	Ovarian steroidogenesis	49	3	1.20975	0.45458	0.759964	ADCY6;INSR;LDLR
hsa04141	Protein processing in endoplasmic reticulum	165	9	1.07778	0.457979	0.76068	BCL2;CUL1;MAP3K5;RRBP1;ERN1;EIF2AK4;CAPN2;UBXN6;ATF6
hsa04727	GABAergic synapse	88	5	1.12269	0.461772	0.76068	ADCY6;GNAI1;CACNA1C;GNB4;CACNA1B
hsa05168	Herpes simplex infection	185	10	1.06807	0.462008	0.76068	PER2;PPP1CC;CUL1;HLA-DOB;EIF2AK4;HLA-C;TAF5L;C1QBP;HLA-DQA1;HLA-DRB5
hsa05110	Vibrio cholerae infection	50	3	1.18556	0.467903	0.766514	KCNQ1;ATP6V1E2;ATP6V1G1
hsa04978	Mineral absorption	51	3	1.16231	0.481079	0.784159	SLC8A1;ATP1B2;SLC9A3
hsa05214	Glioma	71	4	1.1132	0.487189	0.790168	SOS1;PIK3R1;EGF;PIK3CD
hsa05218	Melanoma	72	4	1.09774	0.498216	0.804052	PIK3R1;EGF;PIK3CD;FGF17
hsa03410	Base excision repair	33	2	1.19753	0.503327	0.807495	POLE;PARP1
hsa05162	Measles	132	7	1.04784	0.505303	0.807495	CD28;PIK3R1;EIF2AK4;PIK3CD;FYN;IL2RA;JAK3
hsa00533	Glycosaminoglycan biosynthesis	14	1	1.41138	0.516999	0.822155	ST3GAL3
hsa05140	Leishmaniasis	74	4	1.06807	0.519957	0.822845	HLA-DOB;TGFB2;HLA-DQA1;HLA-DRB5
hsa00230	Purine metabolism	174	9	1.02203	0.522573	0.822989	ADCY6;PDE11A;PAPSS2;PDE8A;PDE7B;POLR1D;POLE;PDE1C;AMPD3
hsa05212	Pancreatic cancer	75	4	1.05383	0.530661	0.830739	PIK3R1;EGF;TGFB2;PIK3CD
hsa00250	Alanine, aspartate and glutamate metabolism	35	2	1.1291	0.535139	0.830739	GFPT1;GPT
hsa05143	African trypanosomiasis	35	2	1.1291	0.535139	0.830739	LAMA4;PLCB3
hsa00980	Metabolism of xenobiotics by cytochrome P450	76	4	1.03996	0.541247	0.833324	GSTA4;ALDH3A1;AKR7A2;GSTM5
hsa00480	Glutathione metabolism	56	3	1.05853	0.544472	0.833324	GSTA4;GPX5;GSTM5
hsa05150	Staphylococcus aureus infection	56	3	1.05853	0.544472	0.833324	HLA-DOB;HLA-DQA1;HLA-DRB5
hsa00564	Glycerophospholipid metabolism	97	5	1.01852	0.548667	0.834731	DGKD;PEMT;LCLAT1;GPCPD1;DGKQ
hsa03030	DNA replication	36	2	1.09774	0.550512	0.834731	RPA3;POLE
hsa05203	Viral carcinogenesis	201	10	0.983048	0.569138	0.855753	CREB3L2;CREB5;IL6ST;PIK3R1;MAD1L1;PIK3CD;RBPJ;HLA-C;HDAC4;JAK3
hsa00983	Drug metabolism	79	4	1.00047	0.572252	0.855753	GSTA4;UCKL1;MPO;GSTM5
hsa03018	RNA degradation	79	4	1.00047	0.572252	0.855753	TTC37;TOB1;PFKP;EXOSC10
hsa04066	HIF-1 signaling pathway	100	5	0.987963	0.576129	0.857617	BCL2;INSR;PIK3R1;EGF;PIK3CD
hsa04217	Necroptosis	162	8	0.975766	0.580416	0.860071	CHMP2B;BCL2;NLRP3;CAPN2;JAK3;PARP1;RIPK1;CHMP7
hsa00360	Phenylalanine metabolism	17	1	1.16231	0.586816	0.86562	ALDH3A1
hsa01210	2-Oxocarboxylic acid metabolism	18	1	1.09774	0.607775	0.88237	GPT
hsa00380	Tryptophan metabolism	40	2	0.987963	0.608378	0.88237	ALDH7A1;KYNU
hsa05033	Nicotine addiction	40	2	0.987963	0.608378	0.88237	GRIN3B;CACNA1B
hsa04620	Toll-like receptor signaling pathway	104	5	0.949964	0.611332	0.88237	PIK3R1;PIK3CD;CD86;RIPK1;MAP2K4
hsa04742	Taste transduction	83	4	0.952253	0.611704	0.88237	ADCY6;CACNA1C;SCN9A;PDE1C
hsa04623	Cytosolic DNA-sensing pathway	63	3	0.940917	0.625176	0.897462	POLR1D;AIM2;RIPK1
hsa00531	Glycosaminoglycan degradation	19	1	1.03996	0.627673	0.897462	ARSB
hsa04060	Cytokine-cytokine receptor interaction	294	14	0.940917	0.63356	0.901924	CSF1;IL12RB2;BMPR2;GHR;CX3CL1;IL6ST;TGFB2;TNFRSF19;CNTFR;IL2RA;IL1R1;IL20RB;TNFRSF6B;IL34
hsa05132	Salmonella infection	86	4	0.919035	0.639781	0.901977	KLC1;PFN2;DYNC1H1;ARPC1B
hsa05010	Alzheimer disease	171	8	0.92441	0.641898	0.901977	CACNA1C;ERN1;CAPN2;PLCB3;PPP3CA;ATF6;PPP3R1;CASP7
hsa05164	Influenza A	171	8	0.92441	0.641898	0.901977	NLRP3;PIK3R1;HLA-DOB;EIF2AK4;PIK3CD;HLA-DQA1;MAP2K4;HLA-DRB5
hsa05131	Shigellosis	65	3	0.911966	0.646354	0.904341	PFN2;ELMO1;ARPC1B
hsa04080	Neuroactive ligand-receptor interaction	277	13	0.92733	0.6523	0.90876	P2RX5;RXFP1;PARD3;GHR;HRH1;RXFP2;GRM2;NR3C1;GPR35;GRIN3B;ADORA2A;GRID1;VIPR2
hsa00071	Fatty acid degradation	44	2	0.898148	0.660411	0.916145	CPT2;ALDH7A1
hsa00220	Arginine biosynthesis	21	1	0.940917	0.664499	0.91791	GPT
hsa05322	Systemic lupus erythematosus	133	6	0.891395	0.67194	0.924272	HIST1H3E;CD28;HLA-DOB;CD86;HLA-DQA1;HLA-DRB5
hsa00010	Glycolysis / Gluconeogenesis	68	3	0.871732	0.67651	0.926648	ALDH3A1;ALDH7A1;PFKP
hsa00900	Terpenoid backbone biosynthesis	22	1	0.898148	0.681527	0.929614	PDSS1
hsa04920	Adipocytokine signaling pathway	69	3	0.859098	0.686131	0.931994	PRKAG2;IRS1;IRS2
hsa00565	Ether lipid metabolism	47	2	0.84082	0.695691	0.937171	AGPS;PAFAH1B1
hsa03420	Nucleotide excision repair	47	2	0.84082	0.695691	0.937171	RPA3;POLE
hsa04120	Ubiquitin mediated proteolysis	137	6	0.865369	0.699569	0.938517	NEDD4L;WWP2;CUL1;PIAS1;MGRN1;UBE2H
hsa04977	Vitamin digestion and absorption	24	1	0.823302	0.713039	0.945807	CUBN
hsa00982	Drug metabolism	72	3	0.823302	0.713707	0.945807	GSTA4;ALDH3A1;GSTM5
hsa04115	p53 signaling pathway	72	3	0.823302	0.713707	0.945807	BCL2;THBS1;SERPINB5
hsa00563	Glycosylphosphatidylinositol (GPI)-anchor biosynthesis	25	1	0.79037	0.727608	0.956823	DPM2
hsa00330	Arginine and proline metabolism	50	2	0.79037	0.72789	0.956823	ALDH7A1;CNDP2
hsa00790	Folate biosynthesis	26	1	0.759972	0.74144	0.970721	MOCOS
hsa05133	Pertussis	76	3	0.779971	0.747522	0.974769	GNAI1;NLRP3;CASP7
hsa04621	NOD-like receptor signaling pathway	168	7	0.823302	0.754002	0.976152	PSTPIP1;BCL2;NLRP3;PLCB3;ANTXR2;AIM2;RIPK1
hsa00053	Ascorbate and aldarate metabolism	27	1	0.731824	0.754571	0.976152	ALDH7A1
hsa04110	Cell cycle	124	5	0.796744	0.759602	0.978776	CDC14A;CUL1;MAD1L1;TGFB2;STAG1
hsa03460	Fanconi anemia pathway	54	2	0.731824	0.766295	0.980917	RPA3;BLM
hsa04723	Retrograde endocannabinoid signaling	148	6	0.801051	0.767281	0.980917	ADCY6;GNAI1;CACNA1C;GNB4;PLCB3;CACNA1B
